# Supplementary material for: Lsd1 Restricts the Number of Germline Stem Cells by Regulating Multiple Targets in Escort Cells
Source: PLoS Genet. 2014 Mar 13;10(3):e1004200. doi: 10.1371/journal.pgen.1004200 (PMC3952827; doi:10.1371/journal.pgen.1004200)
Supplement: Table S1 — FindPeaks output for c587-gal4>UASp-HA::Lsd1 ChIP-seq. (XLSX) [file pgen.1004200.s007.xlsx]

## Sheet: Sheet1
Table S1 C587_pPHW_Findpeaks
# HOMER Peaks
# Peak finding parameters:
# tag directory = homer_chip/
#
# total peaks = 207
# peak size = 220
# peaks found using tags on both strands
# minimum distance between peaks = 440
# fragment length = 134
# genome size = 337260826
# Total tags = 1253597844.0
# Total tags in peaks = 432601518.0
# Approximate IP efficiency = 34.51%
# tags per bp = 3.716998
# expected tags per peak = 1635.479
# maximum tags considered per bp = 371.0
# effective number of tags used for normalization = 10000000.0
# Peaks have been centered at maximum tag pile-up
# FDR rate threshold = 0.001000000
# FDR effective poisson threshold = 1.000000e+00
# FDR tag threshold = 0.0
# number of putative peaks = 119908
#
# input tag directory = homer_input/
# Fold over input required = 2.00
# Poisson p-value over input required = 1.00e-03
# Putative peaks filtered by input = 119519
#
# size of region used for local filtering = 10000
# Fold over local region required = 2.00
# Poisson p-value over local region required = 1.00e-03
# Putative peaks filtered by local signal = 182
#
# Maximum fold under expected unique positions for tags = 2.00
# Putative peaks filtered for being too clonal = 0
#
# cmd = /Users/rahul/Desktop/homer/bin/findPeaks homer_chip/ -style factor -o auto -i homer_input/ -F 2 -P 0.001 -L 2 -LP 0.001
#
# Column Headers:
#PeakID	chr	start	end	strand	Normalized Tag Count	focus ratio	findPeaks Score	Total Tags	Control Tags	Fold Change vs Control	p-value vs Control	Fold Change vs Local	p-value vs Local	Clonal Fold Change
chr3R-1	chr3R	16890754	16890974	+	176.1	0.639	22077	13509.3	6186	2.18	0	5.59	0	0.47
chr2L-1	chr2L	10002405	10002625	+	168.8	0.619	21166	12949	5772	2.24	0	7.16	0	0.47
chrX-1	chrX	19557162	19557382	+	161.9	0.653	20299	12443.3	3911	3.18	0	8.81	0	0.49
chr2L-2	chr2L	3888756	3888976	+	158.1	0.666	19822	12149	3789	3.21	0	6.72	0	0.5
chr3R-2	chr3R	23774251	23774471	+	156.5	0.733	19619	11966.3	2322	5.15	0	8.75	0	0.49
chrX-2	chrX	1269306	1269526	+	154.2	0.596	19329	11831.5	2812	4.21	0	6.85	0	0.5
chrX-3	chrX	1411729	1411949	+	141.8	0.658	17776	10867.9	3368	3.23	0	11.76	0	0.52
chr3L-12	chr3L	16758687	16758907	+	141	0.686	17671	10745.3	3138	3.42	0	5.98	0	0.5
chr2R-1	chr2R	11990039	11990259	+	140.7	0.669	17641	10760.6	3312	3.25	0	4.84	0	0.51
chrX-4	chrX	16453991	16454211	+	137.9	0.701	17288	10562	2612	4.04	0	6	0	0.52
chr2R-2	chr2R	16555497	16555717	+	135.6	0.691	17004	10356.6	4648	2.23	0	5.9	0	0.54
chrX-5	chrX	6162399	6162619	+	134.3	0.697	16842	10253.6	4306	2.38	0	6.75	0	0.55
chr2R-3	chr2R	11566680	11566900	+	131	0.624	16416	10023.1	3309	3.03	0	4.79	0	0.55
chr3R-3	chr3R	26291647	26291867	+	129.5	0.726	16229	9892.6	3860	2.56	0	6.25	0	0.56
chr2L-3	chr2L	18484371	18484591	+	127.6	0.738	15993	9751	2516	3.88	0	5.32	0	0.54
chr3R-4	chr3R	10114690	10114910	+	127.4	0.655	15968	9690.3	2485	3.9	0	4.25	0	0.54
chr3R-5	chr3R	1459185	1459405	+	126.6	0.756	15866	9625.9	2807	3.43	0	7.41	0	0.56
chr2R-4	chr2R	9867191	9867411	+	126.4	0.592	15850	9656	2874	3.36	0	6.38	0	0.55
chr3L-19	chr3L	11106833	11107053	+	125.9	0.581	15782	9634.5	3907	2.47	0	5.62	0	0.57
chr3R-6	chr3R	6697921	6698141	+	124.6	0.771	15616	9474.5	4020	2.36	0	6.13	0	0.58
chr3R-7	chr3R	16400339	16400559	+	124.3	0.624	15579	9412.6	2023	4.65	0	6.34	0	0.55
chr2R-5	chr2R	12985168	12985388	+	123	0.619	15414	9446.9	4603	2.05	0	4.38	0	0.58
chrX-7	chrX	7193886	7194106	+	119	0.745	14914	9049.1	2073	4.37	0	4.91	0	0.57
chr2L-4	chr2L	1981041	1981261	+	118.5	0.707	14858	9028.2	3006	3	0	7.54	0	0.54
chrX-8	chrX	8942476	8942696	+	118	0.694	14792	9054	4041	2.24	0	5.41	0	0.58
chr2R-6	chr2R	19759607	19759827	+	117.2	0.686	14693	8971.2	2943	3.05	0	4.66	0	0.59
chrX-9	chrX	19467873	19468093	+	117	0.653	14663	8886	2755	3.23	0	6.25	0	0.57
chr3R-8	chr3R	27552159	27552379	+	116.6	0.55	14620	8856	2114	4.19	0	4.67	0	0.58
chr3R-9	chr3R	1042314	1042534	+	116.1	0.565	14557	8711.3	3156	2.76	0	4	0	0.59
chr2R-7	chr2R	20402260	20402480	+	115.3	0.726	14449	8799.6	2835	3.1	0	5.78	0	0.57
chrX-10	chrX	7003828	7004048	+	115.1	0.603	14430	8767.7	1229	7.13	0	6.14	0	0.57
chr3R-10	chr3R	204535	204755	+	114.9	0.59	14410	8642.1	2251	3.84	0	4.07	0	0.58
chr2R-8	chr2R	11196805	11197025	+	114.3	0.667	14326	8673.3	4267	2.03	0	4.36	0	0.56
chr2L-5	chr2L	16816535	16816755	+	113.2	0.708	14196	8559.9	3190	2.68	0	4.28	0	0.58
chr3R-11	chr3R	5531132	5531352	+	113	0.758	14170	8615.1	4154	2.07	0	5.03	0	0.61
chr3R-12	chr3R	4760624	4760844	+	112.8	0.766	14137	8544.6	2361	3.62	0	3.99	0	0.59
chrX-14	chrX	6173752	6173972	+	111.5	0.652	13976	8463.1	4028	2.1	0	5.59	0	0.6
chr2L-6	chr2L	8708939	8709159	+	110.8	0.717	13890	8410.3	3653	2.3	0	5.38	0	0.6
chr2L-7	chr2L	12270764	12270984	+	110.3	0.658	13832	8325.1	2510	3.32	0	3.95	0	0.59
chrX-17	chrX	14087152	14087372	+	109.4	0.718	13716	8392	1930	4.35	0	8.1	0	0.6
chr2R-9	chr2R	2760236	2760456	+	108.9	0.695	13650	8319.6	1194	6.97	0	4.07	0	0.57
chr3R-13	chr3R	9227755	9227975	+	108.5	0.654	13607	8251.6	1988	4.15	0	4.94	0	0.58
chr2R-10	chr2R	5094723	5094943	+	108.4	0.598	13591	8293.9	2157	3.85	0	6.23	0	0.59
chrX-18	chrX	7786050	7786270	+	108.2	0.643	13564	8070.1	2180	3.7	0	5.33	0	0.62
chr2L-9	chr2L	3888120	3888340	+	107.1	0.664	13424	8057.9	2389	3.37	0	4.12	0	0.6
chrX-20	chrX	653240	653460	+	107	0.656	13411	8096.5	2974	2.72	0	4.66	0	0.57
chr3R-14	chr3R	8787286	8787506	+	106.8	0.693	13385	8089.7	2360	3.43	0	6.03	0	0.56
chr2L-10	chr2L	15060694	15060914	+	106.8	0.662	13383	8168.2	3566	2.29	0	3.98	0	0.58
chr3L-26	chr3L	9674178	9674398	+	106.4	0.637	13335	8125.3	2109	3.85	0	4.87	0	0.6
chr2R-11	chr2R	14021598	14021818	+	104.1	0.784	13055	7779	2695	2.89	0	5.59	0	0.58
chr3R-16	chr3R	5874375	5874595	+	103.4	0.66	12965	7852.5	3419	2.3	0	4.48	0	0.61
chr2L-12	chr2L	7810535	7810755	+	103.3	0.609	12945	7831.7	2669	2.93	0	3.63	0	0.6
chr3R-17	chr3R	13045556	13045776	+	102.9	0.667	12895	7904.6	2923	2.7	0	5.33	0	0.59
chr3L-28	chr3L	639873	640093	+	101.1	0.658	12679	7739.1	2849	2.72	0	3.69	0	0.63
chr3L-30	chr3L	1478545	1478765	+	100.1	0.61	12549	7674.7	3456	2.22	0	5.59	0	0.61
chr3R-19	chr3R	11116411	11116631	+	98.9	0.644	12402	7602.4	1916	3.97	0	2.85	0	0.63
chr2R-12	chr2R	10735393	10735613	+	98.9	0.715	12399	7525.8	3585	2.1	0	4.88	0	0.63
chr3R-20	chr3R	25040958	25041178	+	98.2	0.76	12313	7492.1	3300	2.27	0	4.64	0	0.63
chr2R-13	chr2R	13680004	13680224	+	96.8	0.57	12137	7404.4	1430	5.18	0	5.19	0	0.63
chrX-28	chrX	6490987	6491207	+	96	0.646	12038	7305.7	2793	2.62	0	4.22	0	0.6
chr3R-21	chr3R	11113607	11113827	+	93.1	0.74	11667	7080.7	2298	3.08	0	2.82	0	0.63
chr3L-33	chr3L	9351484	9351704	+	93.1	0.613	11666	7080.1	2989	2.37	0	3.85	0	0.63
chrX-30	chrX	1028165	1028385	+	92.3	0.622	11570	7092.4	1664	4.26	0	3.67	0	0.64
chr2L-14	chr2L	540925	541145	+	91.4	0.767	11458	6952.6	2849	2.44	0	5.91	0	0.63
chr3R-22	chr3R	8453664	8453884	+	91	0.701	11414	6961.2	3350	2.08	0	4.77	0	0.63
chr2R-15	chr2R	15349461	15349681	+	90.5	0.623	11349	6950.2	2981	2.33	0	3.06	0	0.65
chr2L-15	chr2L	5326626	5326846	+	89.9	0.791	11266	6811	1651	4.13	0	5.3	0	0.63
chr3L-38	chr3L	1516358	1516578	+	89.9	0.622	11264	6601.4	3272	2.02	0	4.23	0	0.65
chr2R-16	chr2R	20085184	20085404	+	88.9	0.695	11146	6826.4	2350	2.9	0	5.51	0	0.62
chr2R-17	chr2R	10765127	10765347	+	88.6	0.758	11107	6744.2	3200	2.11	0	4.1	0	0.62
chr2R-19	chr2R	3827981	3828201	+	88.3	0.733	11065	6697	2886	2.32	0	3.78	0	0.63
chr3L-41	chr3L	8502725	8502945	+	87.6	0.718	10987	6677.4	2905	2.3	0	4.55	0	0.67
chr2R-20	chr2R	20401821	20402041	+	87.2	0.631	10932	6665.7	2131	3.13	0	4.17	0	0.61
chr2R-21	chr2R	18291003	18291223	+	86.5	0.613	10848	6612.4	1511	4.38	0	4.08	0	0.64
chr2R-22	chr2R	16206602	16206822	+	86.4	0.649	10836	6600.2	3198	2.06	0	4.64	0	0.67
chr2L-16	chr2L	6948682	6948902	+	86.4	0.755	10831	6495.9	1522	4.27	0	4.47	0	0.63
chr3L-46	chr3L	22721104	22721324	+	84.5	0.692	10596	6296.1	2082	3.02	0	3.5	0	0.66
chr3R-24	chr3R	24671285	24671505	+	83.2	0.681	10428	6392.4	2599	2.46	0	3.86	0	0.63
chr2R-24	chr2R	11567453	11567673	+	82.9	0.695	10394	6127.5	1737	3.53	0	2.94	0	0.64
chr2R-25	chr2R	14044441	14044661	+	81.3	0.689	10197	5996.4	2777	2.16	0	4.13	0	0.72
chrX-48	chrX	2168898	2169118	+	80.8	0.709	10133	6211.5	2428	2.56	0	3.54	0	0.7
chr2R-26	chr2R	7416922	7417142	+	80.5	0.609	10090	6088.9	1768	3.44	0	4.59	0	0.67
chr2R-27	chr2R	3360554	3360774	+	80	0.603	10026	6023.3	2790	2.16	0	3.13	0	0.68
chr2L-22	chr2L	20417531	20417751	+	79	0.498	9909	5954.1	2822	2.11	0	3.34	0	0.67
chrX-53	chrX	17054492	17054712	+	78.6	0.585	9855	5796.5	1654	3.5	0	3.06	0	0.69
chr2R-28	chr2R	5301320	5301540	+	77.7	0.652	9746	5874.4	2691	2.18	0	2.77	0	0.69
chr2L-26	chr2L	12271535	12271755	+	77.1	0.631	9670	5870.1	2382	2.46	0	2.69	0	0.69
chr2L-28	chr2L	16601650	16601870	+	77	0.71	9657	5884.2	1296	4.54	0	2.86	0	0.65
chr3L-53	chr3L	16707076	16707296	+	76.9	0.639	9644	5880.5	1671	3.52	0	3.42	0	0.68
chr3L-54	chr3L	18834105	18834325	+	76.7	0.575	9612	5854.1	2233	2.62	0	2.69	0	0.62
chrX-55	chrX	18030710	18030930	+	76.6	0.671	9601	5676.4	2259	2.51	0	3.21	0	0.73
chr2L-29	chr2L	3303011	3303231	+	76.5	0.599	9596	5818	2699	2.16	0	2.72	0	0.68
chr3L-56	chr3L	18793207	18793427	+	76.4	0.597	9574	5670.9	2253	2.52	0	3.6	0	0.68
chr3R-32	chr3R	15700744	15700964	+	75.9	0.676	9519	5645.7	1870	3.02	0	3.62	0	0.7
chr3L-58	chr3L	641105	641325	+	74.4	0.619	9331	5556.2	2568	2.16	0	2.53	0	0.71
chr2R-31	chr2R	15116325	15116545	+	73.4	0.673	9207	5544	1989	2.79	0	3.51	0	0.67
chr3R-38	chr3R	14982854	14983074	+	73.4	0.775	9198	5441	2217	2.45	0	3.91	0	0.7
chr3L-61	chr3L	959364	959584	+	72.4	0.548	9077	5464.3	1214	4.5	0	3.31	0	0.67
chr3R-41	chr3R	5072878	5073098	+	72.1	0.717	9037	5506.6	2590	2.13	0	3.34	0	0.7
chrX-65	chrX	8791201	8791421	+	72	0.615	9023	5491.2	2551	2.15	0	2.52	0	0.69
chr3R-43	chr3R	16784590	16784810	+	71.5	0.593	8962	5282.8	1002.5	5.27	0	2.74	0	0.71
chrX-72	chrX	1348948	1349168	+	69.8	0.666	8744	5230.1	2536	2.06	0	6.51	0	0.75
chr3R-45	chr3R	20455708	20455928	+	69.2	0.741	8669	5258.9	1945	2.7	0	3.33	0	0.72
chrX-74	chrX	6259570	6259790	+	68.5	0.672	8588	5213.6	1605	3.25	0	4.09	0	0.69
chr3R-46	chr3R	9608391	9608611	+	68.5	0.56	8586	5258.9	1002.5	5.25	0	3.59	0	0.7
chr2R-39	chr2R	17185463	17185683	+	68.2	0.629	8544	5117.3	1466	3.49	0	2.46	0	0.66
chrX-78	chrX	21240569	21240789	+	68	0.648	8529	5219.7	2387	2.19	0	2.66	0	0.72
chr3L-75	chr3L	12602384	12602604	+	67.1	0.775	8416	5123.4	1458	3.51	0	3.85	0	0.7
chr2R-41	chr2R	16557959	16558179	+	66.9	0.638	8383	4904.6	2234	2.2	0	2.74	0	0.71
chr2L-45	chr2L	14616162	14616382	+	66	0.694	8276	4918.1	2040	2.41	0	2.86	0	0.76
chrX-85	chrX	14127979	14128199	+	65.6	0.703	8222	4973.9	1721	2.89	0	6.08	0	0.76
chr3R-51	chr3R	9784417	9784637	+	65.2	0.778	8176	4974.5	1578	3.15	0	3.91	0	0.73
chr2L-50	chr2L	5403663	5403883	+	65.1	0.615	8160	4984.3	1986	2.51	0	3.8	0	0.71
chr2L-54	chr2L	13370900	13371120	+	63.6	0.679	7975	4671	2079	2.25	0	2.76	0	0.69
chr2L-55	chr2L	17778522	17778742	+	63.6	0.686	7970	4880.7	1803	2.71	0	3.59	0	0.71
chr3R-65	chr3R	16655501	16655721	+	62	0.66	7773	4729.3	1998	2.37	0	2.88	0	0.73
chr3L-101	chr3L	18891231	18891451	+	61.9	0.695	7761	4680.2	2313	2.02	0	2.89	0	0.71
chrX-115	chrX	1510996	1511216	+	61.3	0.604	7689	4531.3	1050	4.32	0	2.68	0	0.74
chr3L-108	chr3L	22953488	22953708	+	61	0.594	7653	4455.9	1962	2.27	0	2.21	0	0.75
chrX-119	chrX	2163516	2163736	+	61	0.529	7650	4652	1799	2.59	0	2.19	0	0.77
chrX-128	chrX	3028868	3029088	+	60.4	0.655	7575	4572.4	1748	2.62	0	2.88	0	0.77
chr3R-78	chr3R	25632787	25633007	+	60.2	0.683	7541	4622.6	1002.5	4.61	0	4.46	0	0.74
chr2R-73	chr2R	14664803	14665023	+	59.9	0.621	7504	4599.9	1710	2.69	0	3.04	0	0.64
chr3L-135	chr3L	11480675	11480895	+	59	0.643	7398	4394.6	2124	2.07	0	2.26	0	0.74
chrX-151	chrX	1511454	1511674	+	58.6	0.612	7341	4500	2176	2.07	0	2.71	0	0.79
chrX-167	chrX	6241057	6241277	+	57.8	0.67	7240	4353.5	2155	2.02	0	2.75	0	0.75
chr3L-151	chr3L	739164	739384	+	57.5	0.593	7205	4359	1972	2.21	0	3.35	0	0.76
chr2R-105	chr2R	14664357	14664577	+	57.3	0.851	7178	4378	1444	3.03	0	2.83	0	0.68
chrX-211	chrX	1354652	1354872	+	56.2	0.837	7048	4291.6	1617	2.65	0	8.33	0	0.73
chr2L-153	chr2L	22311847	22312067	+	55.9	0.691	7012	4200.9	2033	2.07	0	2.66	0	0.79
chr3R-176	chr3R	27047279	27047499	+	55.6	0.633	6975	4135.9	1002.5	4.13	0	2.21	0	0.76
chr2L-210	chr2L	7043221	7043441	+	54.3	0.672	6808	4095.4	1493	2.74	0	2.48	0	0.69
chr3R-286	chr3R	11490601	11490821	+	53.2	0.589	6672	3830.6	1614	2.37	0	2.53	0	0.77
chrX-358	chrX	3183041	3183261	+	53	0.595	6639	3894.4	1329	2.93	0	2.45	0	0.79
chrX-370	chrX	5573261	5573481	+	52.7	0.646	6610	4001	1267	3.16	0	2.57	0	0.74
chr2R-261	chr2R	2858387	2858607	+	52.4	0.539	6570	4000.4	1912	2.09	0	2.61	0	0.77
chr2L-388	chr2L	16042745	16042965	+	51.2	0.597	6423	3909.7	1672	2.34	0	2.72	0	0.74
chrX-598	chrX	5515962	5516182	+	50.1	0.615	6281	3731.3	1838	2.03	0	3.19	0	0.73
chrX-637	chrX	18824345	18824565	+	49.7	0.612	6236	3729.5	1495	2.49	0	2.1	0	0.78
chr3L-642	chr3L	1546763	1546983	+	49.5	0.621	6207	3669.4	1291	2.84	0	2.06	0	0.77
chr2L-564	chr2L	21829520	21829740	+	49.4	0.698	6191	3552.9	1704	2.09	0	2.32	0	0.83
chrX-757	chrX	5454718	5454938	+	49	0.753	6138	3627.1	1002.5	3.62	0	3.11	0	0.76
chr2R-612	chr2R	10104509	10104729	+	48.4	0.661	6073	3709.3	1392	2.66	0	2.86	0	0.68
chr3L-963	chr3L	16726035	16726255	+	47.6	0.588	5968	3658.4	1730	2.11	0	2.17	0	0.82
chr3L-1227	chr3L	1349159	1349379	+	46.5	0.547	5834	3489.8	1663	2.1	0	2.27	0	0.76
chrX-1207	chrX	14094105	14094325	+	46.5	0.651	5823	3498.4	1440	2.43	0	5.17	0	0.81
chr3R-1872	chr3R	2651421	2651641	+	44.7	0.712	5602	3434	1344	2.56	0	2.43	0	0.82
chr3R-1903	chr3R	12229583	12229803	+	44.6	0.651	5589	3361.7	1002.5	3.35	0	2.29	0	0.74
chr3R-2106	chr3R	25733380	25733600	+	44.1	0.795	5524	3286.3	1571	2.09	6.38e-311	2.76	0	0.78
chr3L-2338	chr3L	834104	834324	+	43.1	0.591	5404	3223.8	1605	2.01	9.07e-276	2.04	0	0.79
chr2L-2095	chr2L	13356274	13356494	+	42	0.521	5268	3087.1	1515	2.04	3.93e-274	2.27	0	0.85
chrX-2672	chrX	5584641	5584861	+	41.9	0.765	5256	3039.9	1002.5	3.03	0	2.32	0	0.81
chrX-2967	chrX	22324037	22324257	+	41.3	0.57	5172	3112.8	1447	2.15	1.84e-314	2.41	0	0.84
chrX-3058	chrX	13190646	13190866	+	41.1	0.659	5150	3090.7	1443	2.14	0	2.35	0	0.79
chr3L-3351	chr3L	4033869	4034089	+	41	0.649	5139	3114.6	1234	2.52	0	2.17	0	0.85
chr2R-2819	chr2R	12404727	12404947	+	40.3	0.659	5046	2980.4	1423	2.09	5.35e-283	2.06	0	0.81
chr3R-4223	chr3R	13827464	13827684	+	40	0.749	5011	3036.2	1508	2.01	1.31e-261	2.05	0	0.82
chr3R-4556	chr3R	22668536	22668756	+	39.5	0.507	4949	2912.4	1361	2.14	6.34e-291	2.11	0	0.85
chr2R-3517	chr2R	690808	691028	+	38.7	0.597	4850	2886.6	1406	2.05	3.86e-261	2.87	0	0.83
chr2R-4364	chr2R	16838863	16839083	+	37.1	0.68	4650	2832.7	1215	2.33	0	2.67	0	0.86
chr3L-5891	chr3L	23166508	23166728	+	37	0.623	4637	2842.5	1241	2.29	0	4.58	0	0.88
chrX-6314	chrX	14726423	14726643	+	35.6	0.637	4467	2683.1	1165	2.3	2.27e-315	2.14	0	0.82
chr3R-7693	chr3R	16966551	16966771	+	35.6	0.617	4462	2699.6	1210	2.23	2.69e-296	3.51	0	0.8
chr2L-5861	chr2L	973712	973932	+	35.2	0.699	4417	2631.6	1239	2.12	1.73e-258	3.81	0	0.85
chr2L-5890	chr2L	12014429	12014649	+	35.2	0.687	4411	2664.1	1161	2.29	9.35e-311	2.28	0	0.85
chrX-6765	chrX	21324261	21324481	+	35	0.664	4388	2603.4	1128	2.31	2.54e-307	2.11	0	0.85
chrX-6888	chrX	9143895	9144115	+	34.8	0.737	4367	2677	1048	2.55	0	2.16	0	0.87
chr3R-8428	chr3R	1699565	1699785	+	34.8	0.704	4366	2605.2	1249	2.09	2.79e-245	2.01	0	0.89
chr2L-6232	chr2L	15912746	15912966	+	34.7	0.652	4352	2639	1283	2.06	6.72e-240	2.07	0	0.86
chr2L-6258	chr2L	21605737	21605957	+	34.7	0.637	4348	2576.4	1269	2.03	5.41e-227	2.99	0	0.86
chr3R-8953	chr3R	11538813	11539033	+	34.3	0.537	4297	2607.7	1226	2.13	5.55e-257	2.15	0	0.87
chrUextra-9	chrUextra	7039492	7039712	+	34.2	0.815	4291	2382.7	1002.5	2.38	9.87e-299	4.75	0	0.63
chr2L-6686	chr2L	18293818	18294038	+	34.2	0.583	4282	2549.5	1140	2.24	1.95e-281	2.12	0	0.86
chrX-7741	chrX	2771416	2771636	+	33.8	0.773	4231	2558	1148	2.23	2.71e-280	2.1	0	0.88
chr3R-9772	chr3R	11904398	11904618	+	33.5	0.658	4202	2504.7	1151	2.18	3.32e-260	2.05	0	0.87
chr3R-10078	chr3R	16329704	16329924	+	33.2	0.73	4164	2512.7	1173	2.14	8.35e-252	2.1	0	0.88
chr3R-10085	chr3R	8248179	8248399	+	33.2	0.639	4163	2518.2	1257	2	1.3e-214	2.15	0	0.81
chr3R-10215	chr3R	9771490	9771710	+	33.1	0.736	4147	2482	1209	2.05	5.42e-225	2.05	0	0.85
chr3R-10433	chr3R	1799964	1800184	+	32.9	0.583	4120	2525.6	1257	2.01	9.9e-217	2.09	0	0.81
chr3RHet-77	chr3RHet	2031956	2032176	+	32.8	0.639	4111	2431.2	1115	2.18	6.14e-254	2.97	0	0.85
chrX-8483	chrX	6403620	6403840	+	32.8	0.555	4110	2519.4	1259	2	4.82e-214	2.36	0	0.85
chr3R-10818	chr3R	3143618	3143838	+	32.5	0.555	4075	2498	1002.5	2.49	0	2.01	0	0.86
chr3L-9653	chr3L	17266072	17266292	+	32.4	0.705	4066	2463.6	1171	2.1	9.38e-237	2.14	0	0.83
chr2L-8259	chr2L	10103050	10103270	+	32.3	0.647	4051	2483.3	1143	2.17	3.37e-257	2.18	0	0.85
chr2R-7448	chr2R	1104615	1104835	+	32.2	0.706	4037	2395	1032	2.32	6.18e-286	3.64	0	0.83
chr2L-8942	chr2L	5428423	5428643	+	31.6	0.637	3957	2330.6	1106	2.11	6.07e-225	2.05	0	0.81
chr2R-8534	chr2R	720727	720947	+	30.8	0.485	3865	2369.2	1129	2.1	1.61e-226	2.25	0	0.85
chr2R-8740	chr2R	5671650	5671870	+	30.6	0.593	3831	2319.6	1106	2.1	2.16e-221	2.05	0	0.85
chr2R-8862	chr2R	16294736	16294956	+	30.4	0.725	3811	2336.1	1105	2.11	2.25e-227	2.12	0	0.79
chr3L-11919	chr3L	13443513	13443733	+	30	0.732	3760	2304.9	1077	2.14	1.37e-230	2.15	0	0.88
chrX-11210	chrX	3315396	3315616	+	29.6	0.605	3705	2271.2	1133	2	4.33e-194	2.7	0	0.8
chr2L-11062	chr2L	2071151	2071371	+	29.3	0.593	3673	2216	1002.5	2.21	1.57e-238	2.01	5.93e-308	0.84
chr3L-12898	chr3L	9258797	9259017	+	28.9	0.616	3629	2153.5	1074	2.01	3.52e-184	2.2	0	0.82
chr2L-11732	chr2L	14148116	14148336	+	28.6	0.671	3585	2175.5	1071	2.03	3.2e-192	2.08	0	0.91
chr2L-11769	chr2L	4642536	4642756	+	28.5	0.648	3579	2158.4	1035	2.09	1.94e-203	2.36	0	0.9
chr3R-15320	chr3R	6078975	6079195	+	28.5	0.655	3569	2152.2	1076	2	5.24e-183	2.3	0	0.88
chrX-12087	chrX	1492857	1493077	+	28.5	0.646	3568	2151.6	1002.5	2.15	6.92e-217	2.68	0	0.91
chrX-12232	chrX	3880420	3880640	+	28.3	0.616	3542	2094	1042	2.01	2.55e-180	3.23	0	0.85
chrX-12477	chrX	1330506	1330726	+	27.9	0.654	3503	2111.8	1038	2.03	2.68e-187	2.68	0	0.93
chr3R-15957	chr3R	19382543	19382763	+	27.8	0.57	3491	2073.8	1002.5	2.07	1.26e-191	2.1	4.94e-324	0.86
chr3LHet-207	chr3LHet	1191352	1191572	+	27.4	0.692	3434	2040.7	1002.5	2.04	2.55e-181	3.89	0	0.89
chr2R-11516	chr2R	932963	933183	+	27.2	0.73	3413	2092.2	1002.5	2.09	1.16e-197	3.26	0	0.9
chr3L-14499	chr3L	1979703	1979923	+	27.2	0.665	3408	2045	1018	2.01	1.11e-175	2.09	7.02e-316	0.87
chr2L-13311	chr2L	21019844	21020064	+	26.9	0.798	3374	2068.3	1002.5	2.06	4.75e-190	2.03	1.21e-295	0.86
chr3R-17050	chr3R	20240938	20241158	+	26.9	0.574	3369	2036.4	1002.5	2.03	4.37e-180	2.13	0	0.89
chr2R-11863	chr2R	4908381	4908601	+	26.8	0.634	3359	2023.5	1002.5	2.02	4.23e-176	2.47	0	0.91
chrUextra-14	chrUextra	27346928	27347148	+	26.6	0.746	3330	2021.7	1002.5	2.02	1.72e-175	4.03	0	0.66
