# Supplementary material for: Lsd1 Restricts the Number of Germline Stem Cells by Regulating Multiple Targets in Escort Cells
Source: PLoS Genet. 2014 Mar 13;10(3):e1004200. doi: 10.1371/journal.pgen.1004200 (PMC3952827; doi:10.1371/journal.pgen.1004200)
Supplement: Table S2 — FindPeaks output for c587-gal4>UASt-HA::Lsd1 ChIP-seq. (XLSX) [file pgen.1004200.s008.xlsx]

## Sheet: Sheet1
Table S2 C587_pTHW_Findpeaks
# HOMER Peaks
# Peak finding parameters:
# tag directory = homer_chip/
#
# total peaks = 191
# peak size = 263
# peaks found using tags on both strands
# minimum distance between peaks = 526
# fragment length = 148
# genome size = 337251254
# Total tags = 1006321092.0
# Total tags in peaks = 351922430.0
# Approximate IP efficiency = 34.97%
# tags per bp = 2.983891
# expected tags per peak = 1569.527
# maximum tags considered per bp = 298.0
# effective number of tags used for normalization = 10000000.0
# Peaks have been centered at maximum tag pile-up
# FDR rate threshold = 0.001000000
# FDR effective poisson threshold = 1.000000e+00
# FDR tag threshold = 0.0
# number of putative peaks = 101205
#
# input tag directory = homer_input/
# Fold over input required = 2.00
# Poisson p-value over input required = 1.00e-03
# Putative peaks filtered by input = 100854
#
# size of region used for local filtering = 10000
# Fold over local region required = 2.00
# Poisson p-value over local region required = 1.00e-03
# Putative peaks filtered by local signal = 160
#
# Maximum fold under expected unique positions for tags = 2.00
# Putative peaks filtered for being too clonal = 0
#
# cmd = /Users/rahul/Desktop/homer/bin/findPeaks homer_chip/ -style factor -o auto -i homer_input/ -F 2 -P 0.001 -L 2 -LP 0.001
#
# Column Headers:
#PeakID	chr	start	end	strand	Normalized Tag Count	focus ratio	findPeaks Score	Total Tags	Control Tags	Fold Change vs Control	p-value vs Control	Fold Change vs Local	p-value vs Local	Clonal Fold Change
chr2L-1	chr2L	3888726	3888988	+	272.7	0.656	27441	18483.6	4168	4.43	0	9.08	0	0.47
chrX-1	chrX	16453971	16454233	+	239.8	0.702	24131	16196.9	4666	3.47	0	7.25	0	0.49
chrX-2	chrX	1269296	1269558	+	232.3	0.609	23376	15643	2650	5.9	0	8.48	0	0.5
chr3R-1	chr3R	16890776	16891038	+	227.1	0.666	22856	15178.7	4479	3.39	0	6.26	0	0.5
chr2L-2	chr2L	10002393	10002655	+	225.5	0.605	22691	15075	6329	2.38	0	7.44	0	0.52
chr2R-1	chr2R	11990056	11990318	+	213.7	0.702	21502	14438.4	2446	5.9	0	6.01	0	0.51
chr3R-2	chr3R	26291619	26291881	+	202.6	0.738	20385	13615.4	3168	4.3	0	7.89	0	0.54
chrX-3	chrX	19557073	19557335	+	200.4	0.681	20167	13447.1	2736	4.91	0	9.76	0	0.55
chr3R-3	chr3R	23774262	23774524	+	197.7	0.701	19891	13287.7	2441	5.44	0	8.97	0	0.51
chrX-4	chrX	1411687	1411949	+	193.2	0.693	19442	12754	2731	4.67	0	15.29	0	0.54
chr2R-2	chr2R	12984771	12985033	+	180.1	0.583	18128	12099.2	2387	5.07	0	5.2	0	0.56
chr2R-3	chr2R	16555467	16555729	+	177.1	0.706	17824	11886.5	3456	3.44	0	6.31	0	0.59
chr3R-4	chr3R	204518	204780	+	174.9	0.61	17596	11880.5	2758	4.31	0	5.23	0	0.58
chr2L-3	chr2L	12270758	12271020	+	174.7	0.677	17583	11832.7	2178	5.43	0	5.55	0	0.58
chrX-6	chrX	6162355	6162617	+	174.7	0.645	17582	11749.3	3643	3.23	0	7.21	0	0.58
chr3R-5	chr3R	16400317	16400579	+	174	0.632	17510	11752	1814	6.48	0	6.69	0	0.57
chr3R-6	chr3R	6697882	6698144	+	173.4	0.717	17445	11550.7	2695	4.29	0	7.46	0	0.6
chr3R-7	chr3R	1042091	1042353	+	169.8	0.604	17092	11541.3	2420	4.77	0	5.29	0	0.58
chrX-8	chrX	19467853	19468115	+	168.7	0.664	16972	11460.6	1884	6.08	0	7.58	0	0.58
chr2R-4	chr2R	11567447	11567709	+	168	0.689	16902	11364.3	2700	4.21	0	4.78	0	0.56
chr3R-8	chr3R	9227580	9227842	+	165	0.585	16609	11096.5	3717	2.99	0	5.8	0	0.58
chr3R-9	chr3R	4760604	4760866	+	164	0.74	16506	10690.7	1959	5.46	0	4.88	0	0.6
chr2R-5	chr2R	11196780	11197042	+	162.2	0.672	16326	10952.5	3804	2.88	0	5.31	0	0.58
chr3R-10	chr3R	8787272	8787534	+	160.3	0.733	16129	10690.7	2998	3.57	0	7.66	0	0.59
chrX-12	chrX	653228	653490	+	157.9	0.689	15893	10633.5	3473	3.06	0	5.95	0	0.59
chrX-13	chrX	1970264	1970526	+	157.5	0.593	15845	10599.8	4497	2.36	0	7.04	0	0.62
chr3R-11	chr3R	10114675	10114937	+	155.6	0.595	15654	10449.1	2378	4.39	0	4.12	0	0.6
chr2L-4	chr2L	8708947	8709209	+	154.9	0.729	15591	10363.6	4046	2.56	0	5.84	0	0.61
chr2R-6	chr2R	11566645	11566907	+	152.6	0.588	15354	10346.8	3901	2.65	0	4.09	0	0.61
chr2R-7	chr2R	19759577	19759839	+	151.4	0.655	15231	10249.9	3298	3.11	0	4.97	0	0.63
chrX-16	chrX	6173110	6173372	+	150.6	0.602	15154	10212.9	2454	4.16	0	5.34	0	0.61
chr2R-8	chr2R	9867205	9867467	+	150	0.582	15094	10023.1	2494	4.02	0	6.22	0	0.6
chrX-17	chrX	14087139	14087401	+	149.6	0.72	15052	9830	2088	4.71	0	8.53	0	0.62
chrX-18	chrX	8942454	8942716	+	147.3	0.648	14824	9883.8	3184	3.1	0	5.62	0	0.64
chr2L-5	chr2L	18484349	18484611	+	144.7	0.654	14557	9515.7	2228	4.27	0	4.52	0	0.62
chr3R-12	chr3R	1459166	1459428	+	143.8	0.758	14473	9681.2	2966	3.26	0	6.98	0	0.63
chr3L-33	chr3L	11106807	11107069	+	141.6	0.611	14247	9517	4048	2.35	0	5.38	0	0.64
chr2R-9	chr2R	20402241	20402503	+	139.5	0.742	14036	9445.7	2032	4.65	0	5.21	0	0.63
chr3L-36	chr3L	9674246	9674508	+	138.6	0.711	13943	9383.1	2304	4.07	0	5.5	0	0.63
chrX-21	chrX	7786014	7786276	+	138.5	0.614	13940	9301	2712	3.43	0	5.8	0	0.67
chr3R-13	chr3R	9784316	9784578	+	137.8	0.857	13863	9197.4	1736	5.3	0	6.46	0	0.65
chr3L-39	chr3L	16136838	16137100	+	134.6	0.734	13545	9030.5	4205	2.15	0	4.88	0	0.65
chr2R-10	chr2R	12915785	12916047	+	134.2	0.636	13504	9054	3848	2.35	0	4.51	0	0.67
chr3L-42	chr3L	16758690	16758952	+	130.4	0.646	13125	8566.1	3767	2.27	0	4	0	0.63
chr3R-14	chr3R	16982418	16982680	+	130.2	0.604	13103	8791.6	2946	2.98	0	4.41	0	0.63
chr2L-6	chr2L	7810500	7810762	+	129.7	0.592	13053	8784.2	3671	2.39	0	3.52	0	0.65
chr2L-7	chr2L	16816526	16816788	+	129.5	0.707	13035	8556.7	3170	2.7	0	3.97	0	0.65
chr2L-8	chr2L	540930	541192	+	125	0.699	12579	8309.1	2461	3.38	0	7.34	0	0.62
chr2R-12	chr2R	16557958	16558220	+	122	0.725	12273	7914	3302	2.4	0	4.11	0	0.68
chr2L-9	chr2L	9921500	9921762	+	120.3	0.708	12108	7867.6	2985	2.64	0	5.13	0	0.7
chr2R-13	chr2R	10765054	10765316	+	120	0.799	12074	7838.7	2880	2.72	0	4.51	0	0.67
chr2L-10	chr2L	16284770	16285032	+	119.4	0.641	12017	7903.3	2394	3.3	0	3.81	0	0.68
chrX-29	chrX	7003789	7004051	+	118.5	0.542	11920	7852.8	1060.2	7.41	0	5.52	0	0.69
chr2R-14	chr2R	2760325	2760587	+	118.3	0.65	11909	7990.1	2243	3.56	0	3.9	0	0.67
chrX-30	chrX	7193864	7194126	+	117.3	0.75	11801	7856.2	1580	4.97	0	4.58	0	0.67
chr3R-15	chr3R	11116334	11116596	+	116.7	0.612	11745	7815.1	1812	4.31	0	2.66	0	0.66
chr2R-16	chr2R	14021594	14021856	+	115.4	0.729	11611	7510.3	2083	3.61	0	4.84	0	0.7
chrX-32	chrX	1183111	1183373	+	114.1	0.676	11483	7649.6	2606	2.94	0	6.66	0	0.68
chr3L-49	chr3L	639850	640112	+	113.8	0.656	11453	7710.1	2661	2.9	0	3.32	0	0.73
chr3R-17	chr3R	11113598	11113860	+	113.7	0.75	11444	7671.8	2328	3.3	0	2.76	0	0.69
chr3L-50	chr3L	18834154	18834416	+	113	0.599	11374	7654.3	3141	2.44	0	2.9	0	0.62
chr3R-18	chr3R	27551889	27552151	+	112.9	0.562	11361	7613.9	3046	2.5	0	3.81	0	0.72
chr3L-51	chr3L	1478623	1478885	+	112.8	0.636	11354	7489.4	2105	3.56	0	4.84	0	0.67
chr3L-52	chr3L	641073	641335	+	112.5	0.662	11321	7560.1	3736	2.02	0	3.19	0	0.71
chr3L-53	chr3L	1516335	1516597	+	109.4	0.629	11014	7208.8	2610	2.76	0	4.42	0	0.71
chr2R-18	chr2R	13680111	13680373	+	108.1	0.624	10876	7185.9	1121	6.41	0	5	0	0.71
chrX-39	chrX	6572298	6572560	+	106.6	0.557	10723	7062.7	2906	2.43	0	6.89	0	0.7
chr3R-20	chr3R	24671270	24671532	+	105.1	0.734	10574	7043.2	2361	2.98	0	3.91	0	0.68
chrX-42	chrX	4572943	4573205	+	104.9	0.68	10556	6991.4	3305	2.12	0	4.22	0	0.72
chr3R-21	chr3R	14982844	14983106	+	104.2	0.835	10484	7016.3	2738	2.56	0	5.11	0	0.69
chr3L-57	chr3L	8502691	8502953	+	104.1	0.698	10476	6777.4	3338	2.03	0	4.54	0	0.73
chr3L-58	chr3L	9351579	9351841	+	103.7	0.574	10431	6888.4	3311	2.08	0	3.73	0	0.68
chr3L-60	chr3L	22721076	22721338	+	103.4	0.594	10408	6887.1	2434	2.83	0	3.84	0	0.72
chr2R-20	chr2R	15349525	15349787	+	103	0.555	10366	6975.9	3446	2.02	0	2.76	0	0.74
chr3R-24	chr3R	20720072	20720334	+	99.8	0.6	10045	6323.2	1888	3.35	0	3.64	0	0.74
chrX-45	chrX	16686761	16687023	+	99.2	0.659	9978	6661	2528	2.63	0	3.75	0	0.74
chr3R-25	chr3R	15700769	15701031	+	98.7	0.752	9928	6564.1	2285	2.87	0	4.22	0	0.71
chr3L-68	chr3L	128582	128844	+	98.4	0.594	9905	6593	3220	2.05	0	2.74	0	0.71
chr3L-69	chr3L	959328	959590	+	97.4	0.542	9800	6500.1	1935	3.36	0	3.87	0	0.7
chr3R-26	chr3R	13045508	13045770	+	97.3	0.708	9794	6591	2904	2.27	0	4	0	0.71
chrX-47	chrX	1028151	1028413	+	96.3	0.517	9694	6504.2	2161	3.01	0	3.14	0	0.72
chr2L-24	chr2L	7050824	7051086	+	96.1	0.63	9674	6455.1	1660	3.89	0	3.59	0	0.69
chrX-48	chrX	1348916	1349178	+	95.7	0.756	9628	6425.4	2168	2.96	0	7.64	0	0.74
chr2R-22	chr2R	5094743	5095005	+	94.9	0.626	9554	6378.3	2316	2.75	0	5.19	0	0.69
chr2L-25	chr2L	16588115	16588377	+	93	0.716	9363	6058	2745	2.21	0	3.14	0	0.77
chrX-49	chrX	14141865	14142127	+	92.8	0.722	9343	6287.5	2392	2.63	0	4.11	0	0.76
chr3R-29	chr3R	9608418	9608680	+	92.4	0.644	9301	6251.8	1753	3.57	0	4.11	0	0.7
chr2R-23	chr2R	14664965	14665227	+	92.3	0.585	9291	6206.1	3024	2.05	0	3.75	0	0.7
chr2R-24	chr2R	7416908	7417170	+	91.6	0.618	9214	6173.8	1671	3.69	0	4.72	0	0.73
chr2R-25	chr2R	10735368	10735630	+	91.4	0.679	9198	5968.5	2189	2.73	0	4.27	0	0.75
chr3L-80	chr3L	5919692	5919954	+	89.7	0.623	9023	5978.6	2756	2.17	0	4.02	0	0.72
chrX-53	chrX	6177509	6177771	+	89.5	0.739	9005	5918.7	1880	3.15	0	3.39	0	0.72
chr2L-29	chr2L	10967645	10967907	+	89.2	0.661	8972	5909.3	1182	5	0	3.23	0	0.73
chr2R-26	chr2R	17185464	17185726	+	89.2	0.699	8972	5952.4	1636	3.64	0	2.79	0	0.74
chrX-54	chrX	6490976	6491238	+	89.1	0.68	8969	5823.8	2159	2.7	0	3.29	0	0.73
chr2R-27	chr2R	3360771	3361033	+	88.9	0.602	8943	5955	2532	2.35	0	3.06	0	0.74
chr2L-32	chr2L	20417610	20417872	+	88.3	0.635	8882	5938.2	1862	3.19	0	3.09	0	0.73
chrX-55	chrX	6248251	6248513	+	87.5	0.685	8807	5831.9	2685	2.17	0	3.17	0	0.76
chr3L-87	chr3L	543262	543524	+	87	0.595	8750	5644.1	2455	2.3	0	3.25	0	0.76
chr3R-34	chr3R	5531105	5531367	+	85.7	0.748	8621	5619.2	2455	2.29	0	3.51	0	0.74
chrX-60	chrX	6259551	6259813	+	85	0.709	8557	5714.8	1814	3.15	0	4.16	0	0.73
chr3L-91	chr3L	21270185	21270447	+	84.9	0.603	8548	5713.5	1947	2.93	0	2.69	0	0.77
chr2L-41	chr2L	5326587	5326849	+	83.4	0.664	8394	5368.9	1611	3.33	0	3.65	0	0.76
chr2L-44	chr2L	16601628	16601890	+	82.9	0.703	8340	5612.5	1338	4.19	0	2.45	0	0.75
chr2R-33	chr2R	20085147	20085409	+	81.8	0.624	8229	5416.7	1134	4.78	0	4.56	0	0.75
chr2L-46	chr2L	7043168	7043430	+	81.3	0.632	8186	5508.9	1684	3.27	0	3.2	0	0.7
chr2L-47	chr2L	17383936	17384198	+	81.2	0.627	8176	5463.1	2020	2.7	0	2.61	0	0.78
chr3L-98	chr3L	11825604	11825866	+	80.7	0.69	8125	5467.8	2411	2.27	0	2.62	0	0.77
chr2L-54	chr2L	6338737	6338999	+	79.5	0.609	8003	5307.7	2141	2.48	0	3.72	0	0.76
chr3L-105	chr3L	18793182	18793444	+	77.9	0.555	7843	5243.1	2561	2.05	0	3.03	0	0.76
chrX-78	chrX	19760132	19760394	+	77.7	0.684	7822	5263.9	2308	2.28	0	8.2	0	0.77
chr2L-65	chr2L	16042658	16042920	+	77.2	0.608	7771	5132.7	1153	4.45	0	3.16	0	0.74
chr3R-49	chr3R	20455647	20455909	+	76.1	0.724	7661	5155.6	1890	2.73	0	3.08	0	0.79
chrX-95	chrX	2162809	2163071	+	74.7	0.625	7513	5004.8	1682	2.98	0	2.35	0	0.8
chr3R-57	chr3R	5072820	5073082	+	74.5	0.678	7500	4949.6	2251	2.2	0	3.04	0	0.81
chr2L-82	chr2L	3302952	3303214	+	74.4	0.619	7485	4998.1	1748	2.86	0	2.42	0	0.75
chr3L-125	chr3L	8292635	8292897	+	74	0.567	7447	4974.5	2161	2.3	0	2.83	0	0.8
chr3R-64	chr3R	11490582	11490844	+	73.5	0.627	7395	4905.9	1686	2.91	0	2.74	0	0.78
chr3L-135	chr3L	12797398	12797660	+	73	0.472	7345	4916.7	1612	3.05	0	2.33	0	0.75
chrX-102	chrX	3028937	3029199	+	73	0.653	7344	4910.6	2323	2.11	0	2.98	0	0.79
chrX-119	chrX	2168850	2169112	+	70.9	0.682	7133	4685.8	1948	2.41	0	2.6	0	0.84
chr2L-118	chr2L	6948651	6948913	+	70.6	0.703	7102	4669.7	1771	2.64	0	3.15	0	0.77
chrX-125	chrX	6241062	6241324	+	70.2	0.622	7063	4746.4	1625	2.92	0	2.82	0	0.78
chr3R-113	chr3R	27046973	27047235	+	68.7	0.595	6910	4444.2	1465	3.03	0	2.15	0	0.81
chr3L-179	chr3L	1546753	1547015	+	68.6	0.744	6907	4490	1723	2.61	0	2.5	0	0.78
chrX-182	chrX	690765	691027	+	67.6	0.615	6800	4460.4	1604	2.78	0	4.22	0	0.76
chr2L-188	chr2L	20061701	20061963	+	66.5	0.613	6690	4382.3	2014	2.18	0	2.74	0	0.8
chr2R-138	chr2R	10652944	10653206	+	66.5	0.699	6689	4455	1852	2.41	0	2.55	0	0.76
chr3R-190	chr3R	16775465	16775727	+	65.1	0.662	6550	4366.2	2134	2.05	0	2.43	0	0.85
chrX-262	chrX	18030707	18030969	+	64.7	0.624	6507	4289.5	1653	2.59	0	2.4	0	0.85
chrX-280	chrX	1354630	1354892	+	64.3	0.88	6471	4313	1375	3.14	0	8.17	0	0.77
chrX-312	chrX	10785038	10785300	+	63.5	0.648	6391	4128	2006	2.06	0	2.09	0	0.82
chrX-610	chrX	6181909	6182171	+	59.2	0.868	5958	3907.2	1619	2.41	0	4.64	0	0.81
chr3L-679	chr3L	12602363	12602625	+	58	0.713	5835	3926.7	1060.2	3.7	0	2.69	0	0.76
chrX-892	chrX	5454710	5454972	+	56.7	0.757	5708	3729.6	1060.2	3.52	0	2.81	0	0.81
chr3L-1262	chr3L	16706893	16707155	+	54.2	0.577	5458	3551.2	1663	2.14	0	2.18	0	0.81
chrX-1299	chrX	5206278	5206540	+	54.2	0.837	5457	3628.6	1060.2	3.42	0	2.99	0	0.83
chr3L-1341	chr3L	6897409	6897671	+	53.9	0.809	5425	3312.3	1060.2	3.12	0	2.39	0	0.7
chr2R-1818	chr2R	7415944	7416206	+	50.7	0.592	5099	3317	1420	2.34	0	2.32	0	0.82
chr2R-2246	chr2R	16180892	16181154	+	49	0.518	4926	3276	1626	2.01	2.49e-282	2.31	0	0.89
chr3R-3693	chr3R	25632740	25633002	+	47.8	0.749	4812	3170.3	1060.2	2.99	0	3.6	0	0.81
chr3R-3796	chr3R	26503655	26503917	+	47.6	0.633	4789	3186.5	1551	2.05	1.44e-288	3.5	0	0.86
chr3L-3350	chr3L	8133598	8133860	+	47.6	0.733	4788	3222.1	1529	2.11	2.33e-310	2.22	0	0.84
chr3L-3606	chr3L	4205935	4206197	+	47	0.583	4730	3156.9	1563	2.02	6.88e-274	2.37	0	0.88
chrX-3391	chrX	10824697	10824959	+	47	0.492	4726	3180.4	1451	2.19	0	2	0	0.85
chr3L-3757	chr3L	17004953	17005215	+	46.7	0.619	4698	3161.6	1530	2.07	2.17e-290	2.01	0	0.85
chr3R-4604	chr3R	5390003	5390265	+	45.9	0.593	4621	3070.7	1534	2	1.6e-260	2.32	0	0.86
chr3R-5601	chr3R	8687198	8687460	+	44.1	0.577	4434	2944.9	1339	2.2	7.27e-313	2.27	0	0.83
chr2L-5280	chr2L	12766168	12766430	+	42.2	0.555	4242	2827.8	1389	2.04	1.6e-250	2.03	0	0.87
chrX-5558	chrX	11202674	11202936	+	42.1	0.512	4237	2839.2	1418	2	2.4e-241	2.15	0	0.88
chr2R-4761	chr2R	18915646	18915908	+	42.1	0.62	4232	2808.9	1399	2.01	2.84e-240	2.36	0	0.87
chr2R-4804	chr2R	10691669	10691931	+	42	0.656	4224	2842.6	1230	2.31	0	2.03	0	0.87
chr3R-7032	chr3R	12343094	12343356	+	41.8	0.639	4211	2748.4	1306	2.1	4.05e-264	2.43	0	0.9
chr2R-5017	chr2R	4343484	4343746	+	41.5	0.702	4180	2771.3	1161	2.39	0	2.03	0	0.86
chr2L-6008	chr2L	12010433	12010695	+	40.9	0.659	4117	2770.6	1060.2	2.61	0	2.23	0	0.85
chrX-6177	chrX	10402114	10402376	+	40.9	0.665	4113	2704.6	1352	2	2.33e-229	2.12	0	0.87
chrX-6248	chrX	10069114	10069376	+	40.8	0.6	4102	2728.9	1156	2.36	0	2.01	0	0.91
chr2L-6229	chr2L	2622327	2622589	+	40.5	0.548	4080	2599	1270	2.05	2.39e-233	2.11	0	0.9
chr2L-6234	chr2L	1794358	1794620	+	40.5	0.69	4078	2627.2	1165	2.26	2.52e-295	2.17	0	0.94
chrUextra-5	chrUextra	27346908	27347170	+	40.3	0.736	4057	2536.4	1061	2.39	1.02e-321	4.8	0	0.69
chrX-7046	chrX	20837949	20838211	+	39.4	0.539	3963	2608.4	1258	2.07	5.16e-242	2.54	0	0.88
chr3R-9187	chr3R	24706106	24706368	+	38.9	0.675	3910	2541.8	1247	2.04	4.45e-226	2.42	0	0.86
chr3RHet-69	chr3RHet	2470616	2470878	+	38.4	0.583	3866	2562.6	1264	2.03	6.34e-225	3.45	0	0.92
chr2R-6519	chr2R	16119258	16119520	+	38.4	0.676	3865	2601	1219	2.13	1.9e-258	2.26	0	0.88
chr2L-7585	chr2L	15858380	15858642	+	38.4	0.741	3863	2526.3	1060.2	2.38	2.17e-318	2.07	0	0.87
chr2R-6801	chr2R	8217865	8218127	+	37.9	0.588	3817	2568.7	1184	2.17	5.69e-265	2.03	0	0.91
chr3L-9018	chr3L	15964226	15964488	+	37.6	0.694	3782	2489.3	1238	2.01	3.8e-214	2.37	0	0.9
chr2R-7042	chr2R	4877740	4878002	+	37.5	0.588	3770	2537.1	1150	2.21	5.71e-272	2.04	0	0.91
chr2L-8215	chr2L	20589280	20589542	+	37.4	0.627	3766	2534.4	1234	2.05	8.28e-230	2.06	0	0.88
chr2L-8313	chr2L	6604449	6604711	+	37.3	0.592	3750	2523.6	1245	2.03	1.99e-221	2	2.98e-317	0.86
chr2R-7383	chr2R	16830650	16830912	+	36.8	0.633	3705	2461.7	1152	2.14	2.4e-245	2.01	8.44e-302	0.9
chr3R-11200	chr3R	11158085	11158347	+	36.3	0.812	3656	2460.4	1201	2.05	8.88e-222	2.18	0	0.93
chr3R-11371	chr3R	7254624	7254886	+	36.1	0.798	3632	2429.4	1194	2.03	2.49e-215	2.19	0	0.88
chrX-9051	chrX	1394532	1394794	+	35.9	0.616	3608	2428.1	1060.2	2.29	2.96e-282	2.94	0	0.93
chr3L-10276	chr3L	5832956	5833218	+	35.7	0.523	3596	2366.1	1131	2.09	1.33e-224	2.09	0	0.89
chr3LHet-174	chr3LHet	840873	841135	+	35.7	0.649	3592	2380.9	1114	2.14	2.17e-237	4.51	0	0.94
chr3RHet-86	chr3RHet	2473784	2474046	+	35.5	0.739	3573	2385	1176	2.03	1.54e-209	2.13	0	0.92
chr2L-9574	chr2L	2579396	2579658	+	35.3	0.565	3551	2350.7	1060.2	2.22	1.01e-254	2.11	0	0.95
chr3R-12334	chr3R	7126248	7126510	+	34.9	0.637	3514	2364.8	1060.2	2.23	1.4e-259	2.45	0	0.89
chr3R-12526	chr3R	23696206	23696468	+	34.7	0.556	3490	2309.6	1079	2.14	2.99e-231	2.45	0	0.9
chr2R-8654	chr2R	7004731	7004993	+	34.4	0.647	3464	2294.1	1146	2	2.29e-195	2.8	0	0.88
chrX-10042	chrX	20569975	20570237	+	34.2	0.558	3443	2268.6	1115	2.03	3.79e-201	2.11	0	0.91
chr3RHet-96	chr3RHet	1784714	1784976	+	33.9	0.611	3416	2213.4	1104	2	3.22e-189	4.19	0	0.91
chr3R-13335	chr3R	18754592	18754854	+	33.7	0.602	3390	2245	1060.2	2.12	1.97e-219	2.21	0	0.86
chr3L-11617	chr3L	13452897	13453159	+	33.6	0.637	3383	2276.6	1060.2	2.15	1.24e-229	2.44	0	0.87
chr2L-10665	chr2L	19712662	19712924	+	33.6	0.637	3379	2227.5	1060.2	2.1	1.35e-213	3.37	0	0.91
chr2R-9234	chr2R	7716747	7717009	+	33.3	0.719	3356	2219.4	1086	2.04	4.55e-199	2.07	2.05e-299	0.85
chr2R-9448	chr2R	18703708	18703970	+	33	0.534	3321	2195.9	1063	2.07	4.27e-202	2.59	0	0.95
chr3L-12146	chr3L	949730	949992	+	32.8	0.602	3303	2135.3	1063	2.01	1.52e-183	2	8.31e-265	0.94
chrX-11004	chrX	13795768	13796030	+	32.6	0.512	3281	2183.8	1060.2	2.06	1.37e-199	2.01	6.45e-277	0.86
chr2L-11975	chr2L	4621299	4621561	+	31.5	0.665	3165	2129.9	1060.2	2.01	6.25e-183	2.19	0	0.86
