# Supplementary material for: Lsd1 Restricts the Number of Germline Stem Cells by Regulating Multiple Targets in Escort Cells
Source: PLoS Genet. 2014 Mar 13;10(3):e1004200. doi: 10.1371/journal.pgen.1004200 (PMC3952827; doi:10.1371/journal.pgen.1004200)
Supplement: Table S3 — FindPeaks output for hh-gal4>UASp-HA::Lsd1 ChIP-seq. (XLSX) [file pgen.1004200.s009.xlsx]

## Sheet: Sheet1
Table S3 hh_pPHW_Findpeaks
# HOMER Peaks
# Peak finding parameters:
# tag directory = homer_chip/
#
# total peaks = 98
# peak size = 167
# peaks found using tags on both strands
# minimum distance between peaks = 334
# fragment length = 154
# genome size = 259313282
# Total tags = 1794211186.0
# Total tags in peaks = 568945412.0
# Approximate IP efficiency = 31.71%
# tags per bp = 6.919087
# expected tags per peak = 2310.975
# maximum tags considered per bp = 691.0
# effective number of tags used for normalization = 10000000.0
# Peaks have been centered at maximum tag pile-up
# FDR rate threshold = 0.001000000
# FDR effective poisson threshold = 1.000000e+00
# FDR tag threshold = 0.0
# number of putative peaks = 154619
#
# input tag directory = homer_input/
# Fold over input required = 2.00
# Poisson p-value over input required = 1.00e-03
# Putative peaks filtered by input = 154423
#
# size of region used for local filtering = 10000
# Fold over local region required = 2.00
# Poisson p-value over local region required = 1.00e-03
# Putative peaks filtered by local signal = 98
#
# Maximum fold under expected unique positions for tags = 2.00
# Putative peaks filtered for being too clonal = 0
#
# cmd = /Users/rahul/Desktop/homer/bin/findPeaks homer_chip/ -style factor -o auto -i homer_input/ -F 2 -P 0.001 -L 2 -LP 0.001
#
# Column Headers:
#PeakID	chr	start	end	strand	Normalized Tag Count	focus ratio	findPeaks Score	Total Tags	Control Tags	Fold Change vs Control	p-value vs Control	Fold Change vs Local	p-value vs Local	Clonal Fold Change
chrX-1	chrX	1269427	1269593	+	126.7	0.661	22734	22667	3997.5	5.67	0	8.12	0	0.54
chr2R-1	chr2R	11990104	11990270	+	124.7	0.753	22372	22301	4458.5	5	0	6.09	0	0.56
chr2L-1	chr2L	10002417	10002583	+	114.8	0.7	20604	20425	6365	3.21	0	6.68	0	0.59
chrX-5	chrX	16454019	16454185	+	108.8	0.745	19524	19524	4747	4.11	0	6.14	0	0.58
chrX-6	chrX	19557123	19557289	+	107.6	0.713	19311	19265	6339.8	3.04	0	8.73	0	0.6
chr3R-1	chr3R	23774289	23774455	+	101.6	0.709	18227	18095	3739.1	4.84	0	7.4	0	0.57
chr2L-2	chr2L	3888787	3888953	+	91.6	0.702	16442	16432	5319	3.09	0	5.48	0	0.65
chr3R-3	chr3R	16890801	16890967	+	83.8	0.665	15031	15031	5121.3	2.94	0	4.86	0	0.64
chrX-23	chrX	7003822	7003988	+	74.6	0.591	13389	13249	2604.8	5.09	0	5.37	0	0.68
chr3R-5	chr3R	204497	204663	+	72.7	0.633	13052	12771	3050.4	4.19	0	4.17	0	0.7
chr3R-6	chr3R	10114745	10114911	+	71.3	0.647	12789	12589	3567.3	3.53	0	3.67	0	0.68
chr2R-4	chr2R	11566778	11566944	+	70.9	0.643	12728	12728	4467.5	2.85	0	4.05	0	0.69
chr2R-5	chr2R	2760261	2760427	+	69.8	0.617	12529	12395	3338.8	3.71	0	3.78	0	0.71
chr2L-3	chr2L	18484397	18484563	+	68.5	0.709	12287	12050	4030.8	2.99	0	3.48	0	0.69
chr2L-4	chr2L	1981042	1981208	+	68.5	0.643	12284	12076	5625.2	2.15	0	5.51	0	0.72
chr3R-7	chr3R	9227702	9227868	+	67.1	0.581	12043	11743	4665.1	2.52	0	3.94	0	0.71
chrX-32	chrX	7193979	7194145	+	66.8	0.776	11977	11977	3345.3	3.58	0	4.31	0	0.67
chr3R-8	chr3R	1042334	1042500	+	65.8	0.634	11814	11814	4296.5	2.75	0	3.73	0	0.74
chr2L-5	chr2L	12270806	12270972	+	64.9	0.699	11645	11325	4237.4	2.67	0	4.03	0	0.73
chr2R-6	chr2R	19759623	19759789	+	64.6	0.72	11593	11583	5134.3	2.26	0	3.86	0	0.75
chr3R-9	chr3R	8787309	8787475	+	63.3	0.698	11357	10932	2867.3	3.81	0	4.21	0	0.69
chr3R-10	chr3R	9784428	9784594	+	62.6	0.783	11223	11144	3460.4	3.22	0	4.1	0	0.73
chrX-43	chrX	14087160	14087326	+	61.8	0.68	11097	11097	4100.4	2.71	0	5.5	0	0.74
chrX-46	chrX	1411713	1411879	+	60.8	0.7	10900	10880	4128.8	2.64	0	7.78	0	0.74
chr2L-7	chr2L	6948702	6948868	+	59.9	0.713	10753	10611	3308.1	3.21	0	4.2	0	0.71
chr3R-11	chr3R	16400376	16400542	+	59.3	0.615	10636	10560	2660.7	3.97	0	4.14	0	0.73
chr3L-57	chr3L	18834233	18834399	+	57.6	0.69	10341	10341	4892.8	2.11	0	2.94	0	0.75
chr3R-12	chr3R	26291742	26291908	+	56.8	0.696	10189	9772	4589	2.13	0	3.54	0	0.75
chr2R-9	chr2R	12984856	12985022	+	56.7	0.593	10166	10166	5028.1	2.02	0	3.21	0	0.73
chr3R-13	chr3R	4760675	4760841	+	56.3	0.741	10100	10100	3382.6	2.99	0	3.05	0	0.77
chrX-56	chrX	1028196	1028362	+	55.7	0.649	9985	9732	3271.6	2.97	0	3.27	0	0.76
chr2L-11	chr2L	5326674	5326840	+	54.6	0.73	9805	9795	3807.1	2.57	0	4.13	0	0.75
chr3R-14	chr3R	11113593	11113759	+	51.8	0.751	9296	9017	3039.1	2.97	0	2.6	0	0.73
chr2R-11	chr2R	20402299	20402465	+	50.5	0.748	9065	8919	3848.5	2.32	0	3.16	0	0.77
chrX-68	chrX	8942508	8942674	+	49.8	0.602	8933	8933	4463.4	2	0	3.21	0	0.8
chr3R-16	chr3R	27552305	27552471	+	49.4	0.596	8865	8865	2736.1	3.24	0	2.98	0	0.76
chr3R-17	chr3R	16982598	16982764	+	49.4	0.589	8855	8855	4018.6	2.2	0	2.94	0	0.77
chr3R-18	chr3R	11116464	11116630	+	49.2	0.621	8830	8668	2760.4	3.14	0	2.38	0	0.75
chrX-78	chrX	7786042	7786208	+	47.2	0.549	8476	8376	3830.6	2.19	0	3.1	0	0.84
chr2R-13	chr2R	9867201	9867367	+	45.6	0.671	8190	8028	3845.2	2.09	0	3.04	0	0.81
chr2R-14	chr2R	18290998	18291164	+	44.2	0.663	7935	7935	2324.8	3.41	0	2.9	0	0.76
chr2R-15	chr2R	11567467	11567633	+	43.7	0.649	7845	7645	2967	2.58	0	2.4	0	0.8
chr3L-95	chr3L	9674262	9674428	+	42.5	0.711	7630	7440	3594.9	2.07	0	2.69	0	0.8
chr3R-25	chr3R	9608471	9608637	+	42.1	0.687	7550	7432	2429.8	3.06	0	3.02	0	0.79
chrX-91	chrX	8942940	8943106	+	42	0.613	7530	7530	3225.4	2.33	0	2.72	0	0.77
chr3L-102	chr3L	1516804	1516970	+	41.8	0.616	7501	7403	2821.9	2.62	0	3.01	0	0.8
chr2R-18	chr2R	21146368	21146534	+	41.4	0.517	7422	6991	3415	2.05	0	4.23	0	0.39
chr2R-19	chr2R	7416962	7417128	+	41.3	0.569	7407	7328	3145.2	2.33	0	3.15	0	0.85
chrX-100	chrX	5454747	5454913	+	40.7	0.704	7300	7062	2324.8	3.04	0	3.13	0	0.84
chr3R-30	chr3R	15700840	15701006	+	40.3	0.664	7223	7184	3009.9	2.39	0	2.51	0	0.84
chr3R-31	chr3R	20720441	20720607	+	40.3	0.607	7223	7023	2324.8	3.02	0	2.63	0	0.76
chr3L-117	chr3L	959457	959623	+	40.2	0.541	7221	7079	2697.2	2.62	0	2.65	0	0.78
chrX-104	chrX	1510977	1511143	+	39.9	0.637	7152	6804	2866.5	2.37	0	2.61	0	0.83
chrX-107	chrX	653269	653435	+	39.8	0.658	7133	6562	3112	2.11	0	2.53	0	0.71
chr3L-133	chr3L	6897457	6897623	+	39.1	0.78	7007	6969	2324.8	3	0	2.69	0	0.7
chr2R-28	chr2R	3360854	3361020	+	38.8	0.586	6964	6861	3273.2	2.1	0	2.08	0	0.83
chr3R-37	chr3R	11491828	11491994	+	38.6	0.605	6932	6932	2324.8	2.98	0	2.41	0	0.78
chr2R-37	chr2R	13680148	13680314	+	37.8	0.708	6786	6486	2875.4	2.26	0	2.45	0	0.86
chrX-132	chrX	17054621	17054787	+	37	0.629	6635	6435	2500.3	2.57	0	2.15	0	0.79
chrX-133	chrX	3183053	3183219	+	36.9	0.63	6624	6348	2984.8	2.13	0	2.34	0	0.85
chr3R-82	chr3R	16784638	16784804	+	36.2	0.544	6499	6215	2324.8	2.67	0	2.02	0	0.77
chr2L-139	chr2L	20417548	20417714	+	35.3	0.564	6330	6192	3021.2	2.05	0	2.36	0	0.83
chr3L-304	chr3L	16707101	16707267	+	33.8	0.682	6058	6048	2324.8	2.6	0	2.07	0	0.81
chr3L-323	chr3L	1546799	1546965	+	33.5	0.73	6018	5918	2497.9	2.37	0	2.16	0	0.83
chr3R-321	chr3R	1292500	1292666	+	32.9	0.623	5899	5899	2928.1	2.01	0	2.24	0	0.88
chr3R-322	chr3R	11857865	11858031	+	32.9	0.643	5899	5889	2856	2.06	0	2.13	0	0.9
chr2L-380	chr2L	6007099	6007265	+	32.2	0.595	5774	5774	2350.4	2.46	0	2.45	0	0.87
chr2R-372	chr2R	11180836	11181002	+	32	0.588	5734	5734	2352	2.44	0	2.04	0	0.89
chrX-708	chrX	9113150	9113316	+	31.1	0.655	5584	5584	2694.7	2.07	0	2.19	0	0.91
chr2R-561	chr2R	941000	941166	+	31	0.825	5568	5498	2690.7	2.04	0	4.75	0	0.63
chrX-738	chrX	18530630	18530796	+	31	0.733	5564	5484	2725.5	2.01	0	2.39	0	0.84
chr3R-877	chr3R	5789748	5789914	+	30.7	0.663	5509	5499	2713.4	2.03	0	2.36	0	0.91
chr3L-1032	chr3L	9553205	9553371	+	30.4	0.638	5453	5353	2633.2	2.03	0	2.18	0	0.91
chrX-1129	chrX	9097257	9097423	+	30	0.633	5374	5216	2526.2	2.06	0	2.31	0	0.88
chrX-1450	chrX	14141895	14142061	+	29.3	0.629	5256	5133	2349.6	2.18	0	2.18	0	0.85
chrX-1480	chrX	8019756	8019922	+	29.3	0.54	5251	5251	2606.4	2.01	0	2.02	0	0.91
chr2R-1229	chr2R	19347727	19347893	+	29.2	0.704	5239	5060	2324.8	2.18	0	2.91	0	0.9
chr2R-1372	chr2R	15738112	15738278	+	28.9	0.567	5187	5087	2324.8	2.19	0	2.17	0	0.91
chrX-1715	chrX	1579009	1579175	+	28.9	0.612	5184	5174	2578.1	2.01	0	2.61	0	0.93
chr3R-2537	chr3R	4135913	4136079	+	28.2	0.707	5059	5048	2430.6	2.08	0	2.32	0	0.88
chr3L-2430	chr3L	1065045	1065211	+	28.2	0.67	5056	5046	2324.8	2.17	0	2.49	0	0.9
chr2L-2027	chr2L	13240726	13240892	+	28.2	0.57	5055	4876	2324.8	2.1	0	2.05	0	0.87
chr2R-1956	chr2R	18933427	18933593	+	28	0.709	5016	4716	2324.8	2.03	0	2.19	0	0.89
chr3R-2921	chr3R	25632770	25632936	+	27.9	0.704	4997	4818	2324.8	2.07	0	2.43	0	0.84
chr3L-2939	chr3L	7661033	7661199	+	27.7	0.609	4965	4965	2433.8	2.04	0	2.71	0	0.91
chrX-2694	chrX	20982180	20982346	+	27.5	0.703	4943	4743	2324.8	2.04	0	2.11	0	0.91
chrX-2926	chrX	3807835	3808001	+	27.3	0.632	4901	4801	2324.8	2.07	0	2.05	0	0.9
chr2L-2833	chr2L	2616159	2616325	+	27.3	0.658	4892	4802	2324.8	2.07	0	2.06	0	0.9
chr3R-3778	chr3R	22490075	22490241	+	27.1	0.629	4871	4871	2324.8	2.1	0	2.23	0	0.89
chr2L-3239	chr2L	2024527	2024693	+	26.8	0.568	4817	4817	2324.8	2.07	0	2.41	0	0.85
chrX-3489	chrX	9649592	9649758	+	26.8	0.598	4807	4807	2324.8	2.07	0	2.38	0	0.84
chr2L-3326	chr2L	4464160	4464326	+	26.8	0.577	4801	4801	2324.8	2.07	0	2.25	0	0.94
chrX-3564	chrX	13447005	13447171	+	26.7	0.632	4796	4796	2324.8	2.06	0	2.06	0	0.88
chr3L-4092	chr3L	4165306	4165472	+	26.7	0.624	4791	4691	2324.8	2.02	0	2.16	0	0.91
chr3R-5036	chr3R	15472976	15473142	+	26.3	0.668	4725	4725	2324.8	2.03	0	2.02	0	0.9
chr2L-4215	chr2L	11571510	11571676	+	26.1	0.594	4677	4677	2324.8	2.01	0	2.4	0	0.88
chr3L-5039	chr3L	5216131	5216297	+	26.1	0.611	4674	4674	2324.8	2.01	0	2.09	0	0.86
chr2R-3914	chr2R	1320033	1320199	+	25.9	0.549	4654	4654	2324.8	2	0	2	0	0.92
