# Supplementary material for: Lsd1 Restricts the Number of Germline Stem Cells by Regulating Multiple Targets in Escort Cells
Source: PLoS Genet. 2014 Mar 13;10(3):e1004200. doi: 10.1371/journal.pgen.1004200 (PMC3952827; doi:10.1371/journal.pgen.1004200)
Supplement: Table S4 — FindPeaks output for hh-gal4>UASt-HA::Lsd1 ChIP-seq. (XLSX) [file pgen.1004200.s010.xlsx]

## Sheet: Sheet1
Table S4 hh_pTHW_Findpeaks
# HOMER Peaks
# Peak finding parameters:
# tag directory = homer_chip/
#
# total peaks = 167
# peak size = 172
# peaks found using tags on both strands
# minimum distance between peaks = 344
# fragment length = 172
# genome size = 259311262
# Total tags = 1366157679.0
# Total tags in peaks = 448334403.0
# Approximate IP efficiency = 32.82%
# tags per bp = 5.268409
# expected tags per peak = 1812.333
# maximum tags considered per bp = 526.0
# effective number of tags used for normalization = 10000000.0
# Peaks have been centered at maximum tag pile-up
# FDR rate threshold = 0.001000000
# FDR effective poisson threshold = 1.000000e+00
# FDR tag threshold = 0.0
# number of putative peaks = 150587
#
# input tag directory = homer_input/
# Fold over input required = 2.00
# Poisson p-value over input required = 1.00e-03
# Putative peaks filtered by input = 150186
#
# size of region used for local filtering = 10000
# Fold over local region required = 2.00
# Poisson p-value over local region required = 1.00e-03
# Putative peaks filtered by local signal = 234
#
# Maximum fold under expected unique positions for tags = 2.00
# Putative peaks filtered for being too clonal = 0
#
# cmd = /Users/rahul/Desktop/homer/bin/findPeaks homer_chip/ -style factor -o auto -i homer_input/ -F 2 -P 0.001 -L 2 -LP 0.001
#
# Column Headers:
#PeakID	chr	start	end	strand	Normalized Tag Count	focus ratio	findPeaks Score	Total Tags	Control Tags	Fold Change vs Control	p-value vs Control	Fold Change vs Local	p-value vs Local	Clonal Fold Change
chrX-4	chrX	1269452	1269624	+	132.3	0.682	18071	17846	3259.7	5.47	0	8.36	0	0.62
chr2R-1	chr2R	11990085	11990257	+	127	0.745	17350	17150	3771.2	4.55	0	6.25	0	0.64
chrX-6	chrX	16454027	16454199	+	119.3	0.765	16296	16016	3801.4	4.21	0	6.66	0	0.66
chrX-9	chrX	19557123	19557295	+	111.4	0.76	15224	15224	4827.3	3.15	0	9.48	0	0.67
chr2L-1	chr2L	10002414	10002586	+	107.2	0.71	14649	14387	4829.8	2.98	0	6.22	0	0.69
chr3R-1	chr3R	23774285	23774457	+	100	0.747	13660	13571	2901.9	4.68	0	8.12	0	0.65
chr2L-2	chr2L	3888764	3888936	+	89.4	0.716	12219	11929	4710.1	2.53	0	5.34	0	0.73
chr3R-2	chr3R	16890809	16890981	+	88.1	0.711	12034	11814	4386.2	2.69	0	5.21	0	0.72
chr3R-4	chr3R	9227700	9227872	+	80.6	0.641	11013	11013	3877.3	2.84	0	4.89	0	0.7
chr2R-4	chr2R	2760283	2760455	+	72.7	0.707	9933	9715	2773	3.5	0	3.97	0	0.79
chrX-48	chrX	7193972	7194144	+	70.5	0.767	9627	9472	2608.9	3.63	0	4.39	0	0.75
chr3R-5	chr3R	10114738	10114910	+	68.8	0.649	9403	9297	2533.6	3.67	0	3.47	0	0.79
chr2L-3	chr2L	18484385	18484557	+	68.1	0.701	9297	9052	3254.2	2.78	0	3.48	0	0.77
chr3R-6	chr3R	26291698	26291870	+	64.7	0.694	8843	8743	3617.6	2.42	0	3.98	0	0.79
chrX-58	chrX	7003844	7004016	+	62.4	0.664	8521	8304	1850.1	4.49	0	4.69	0	0.79
chr3R-8	chr3R	204615	204787	+	61.4	0.627	8395	8374	2405.9	3.48	0	3.26	0	0.82
chr2L-17	chr2L	5326689	5326861	+	58	0.675	7930	7740	2855.7	2.71	0	4.22	0	0.8
chr3R-9	chr3R	9784360	9784532	+	57.5	0.752	7860	7644	2983.4	2.56	0	3.67	0	0.8
chr3R-10	chr3R	8787358	8787530	+	56.5	0.727	7720	7150	2121.6	3.37	0	3.44	0	0.75
chr3R-11	chr3R	1042370	1042542	+	54.9	0.611	7505	7505	3385	2.22	0	3.3	0	0.8
chr2L-25	chr2L	12270843	12271015	+	53.6	0.676	7319	6950	3354.8	2.07	0	3.23	0	0.84
chr3R-12	chr3R	1459265	1459437	+	53.5	0.76	7306	7106	3414.6	2.08	0	3.96	0	0.82
chr3L-87	chr3L	16404941	16405113	+	52.9	0.636	7222	7048	3202.4	2.2	0	3.13	0	0.79
chr2R-9	chr2R	5094776	5094948	+	52.6	0.661	7190	6913	2555.9	2.7	0	3.47	0	0.81
chr3R-13	chr3R	16400397	16400569	+	52.3	0.6	7150	6988	2219	3.15	0	3.6	0	0.84
chrX-82	chrX	14087143	14087315	+	51.7	0.767	7066	7066	2943.3	2.4	0	5.11	0	0.84
chr3R-14	chr3R	27552251	27552423	+	50.9	0.565	6947	6768	1904.4	3.55	0	2.85	0	0.86
chrX-86	chrX	8942549	8942721	+	48.3	0.65	6602	6502	2849.5	2.28	0	3.18	0	0.84
chr3R-20	chr3R	11116421	11116593	+	47	0.633	6427	6327	2584.8	2.45	0	2.36	0	0.81
chr2R-16	chr2R	9867235	9867407	+	45	0.558	6151	6061	2619.4	2.31	0	2.88	0	0.84
chr2L-69	chr2L	6948722	6948894	+	43.9	0.681	5992	5813	2654.6	2.19	0	2.92	0	0.83
chrX-114	chrX	1028177	1028349	+	42.8	0.555	5853	5853	2299.8	2.54	0	2.53	0	0.92
chr3L-137	chr3L	22721185	22721357	+	41.6	0.606	5679	5568	2653.9	2.1	0	2.5	0	0.86
chr3R-57	chr3R	20720452	20720624	+	41.2	0.614	5627	5627	1812.3	3.1	0	2.71	0	0.76
chr2R-33	chr2R	15116324	15116496	+	41	0.612	5596	5565	2157.3	2.58	0	2.6	0	0.8
chr2L-105	chr2L	3303093	3303265	+	40.5	0.57	5530	5530	2226.4	2.48	0	2.17	0	0.84
chrX-152	chrX	653252	653424	+	39.7	0.698	5422	5064	2492.9	2.03	0	2.57	0	0.76
chrX-274	chrX	16686630	16686802	+	37	0.547	5061	4961	1812.3	2.74	0	2.13	0	0.91
chr3L-331	chr3L	3720899	3721071	+	36.7	0.608	5015	4915	2444.2	2.01	0	2.35	0	0.91
chr3L-335	chr3L	13940507	13940679	+	36.7	0.603	5009	4854	2386.8	2.03	0	2.01	0	0.86
chr3R-278	chr3R	9608447	9608619	+	36.6	0.647	5006	4827	2260.4	2.14	0	2.56	0	0.88
chrX-328	chrX	1511036	1511208	+	36.3	0.622	4963	4894	2000.6	2.45	0	2.48	0	0.87
chr3R-351	chr3R	18449256	18449428	+	36	0.583	4919	4919	2430	2.02	0	2.6	0	0.89
chrX-389	chrX	11439802	11439974	+	35.8	0.638	4888	4888	2197.4	2.22	0	2.26	0	0.91
chr2R-262	chr2R	19825911	19826083	+	35.7	0.659	4876	4755	2161	2.2	0	2.03	0	0.9
chr2L-429	chr2L	10525909	10526081	+	35	0.681	4787	4585	2076.5	2.21	0	2.22	0	0.9
chr3R-581	chr3R	474018	474190	+	34.6	0.627	4733	4633	1967.9	2.35	0	2.15	0	0.9
chr3L-697	chr3L	18332672	18332844	+	34.2	0.668	4673	4465	2162.3	2.06	0	2.23	0	0.89
chr2R-475	chr2R	18290966	18291138	+	34.2	0.577	4667	4667	1929.7	2.42	0	2.08	0	0.82
chr3R-919	chr3R	2470949	2471121	+	33.4	0.631	4567	4567	1845.2	2.48	0	2.18	0	0.92
chrX-861	chrX	6388363	6388535	+	33.3	0.744	4555	4455	2103	2.12	0	2.46	0	0.93
chr3R-976	chr3R	14493881	14494053	+	33.3	0.724	4549	4370	2028.4	2.15	0	2.07	0	0.91
chr2L-781	chr2L	18358365	18358537	+	33.2	0.635	4538	4538	2214.7	2.05	0	2.15	0	0.94
chr3R-1053	chr3R	26411610	26411782	+	33.1	0.627	4522	4522	2141.3	2.11	0	2.31	0	0.92
chrX-986	chrX	17949212	17949384	+	33	0.666	4505	4505	1993.8	2.26	0	2.26	0	0.95
chrX-1002	chrX	5281091	5281263	+	32.9	0.667	4498	4398	2166.6	2.03	0	2.33	0	0.91
chrX-1014	chrX	17258228	17258400	+	32.9	0.788	4495	4295	1812.3	2.37	0	2.04	0	0.87
chr3R-1139	chr3R	13343868	13344040	+	32.9	0.63	4490	4390	1972.3	2.23	0	3.52	0	0.93
chr2L-918	chr2L	18935219	18935391	+	32.8	0.544	4476	4376	2132	2.05	0	2.03	0	0.89
chr2R-1063	chr2R	18077483	18077655	+	32.1	0.586	4386	4286	2123.4	2.02	0	2.27	0	0.87
chr2L-1193	chr2L	20431452	20431624	+	32	0.672	4373	4271	1812.3	2.36	0	2.07	0	0.95
chrX-1403	chrX	13046875	13047047	+	31.9	0.631	4359	4059	1993.8	2.04	0	2.03	0	0.92
chr2R-1219	chr2R	4389984	4390156	+	31.7	0.633	4330	4330	2103	2.06	0	2.2	0	0.91
chr3L-1676	chr3L	17720209	17720381	+	31.6	0.619	4319	4219	2059.9	2.05	0	2.09	0	0.94
chrX-1547	chrX	12526523	12526695	+	31.6	0.574	4318	4249	1812.3	2.34	0	2.03	0	0.94
chrX-1651	chrX	8810556	8810728	+	31.4	0.532	4294	4194	2077.1	2.02	0	2.26	0	0.92
chr2L-1495	chr2L	8610161	8610333	+	31.4	0.644	4293	4293	2080.2	2.06	0	2.02	0	0.87
chr2L-1505	chr2L	5403851	5404023	+	31.4	0.565	4290	4145	1812.3	2.29	0	2.15	0	0.92
chr2R-1348	chr2R	18975917	18976089	+	31.4	0.675	4286	3986	1812.3	2.2	0	2.2	0	0.93
chr2R-1355	chr2R	17953150	17953322	+	31.4	0.671	4285	4185	1812.3	2.31	0	2.24	0	0.92
chr3R-2064	chr3R	20566953	20567125	+	31.1	0.581	4255	4065	1812.3	2.24	0	2.23	0	0.95
chrX-1837	chrX	4000392	4000564	+	31.1	0.639	4252	4026	1812.3	2.22	0	2.04	0	0.92
chr3R-2090	chr3R	21744294	21744466	+	31.1	0.698	4250	4171	2067.3	2.02	0	2.02	0	0.92
chr3RHet-36	chr3RHet	1976659	1976831	+	31.1	0.623	4247	4196	1858.7	2.26	0	3.26	0	0.92
chr3R-2155	chr3R	7525499	7525671	+	31	0.701	4235	4235	2096.9	2.02	0	2.29	0	0.92
chr3L-2057	chr3L	16493195	16493367	+	31	0.62	4229	4229	2072.2	2.04	0	2.2	0	0.9
chr3R-2210	chr3R	16850800	16850972	+	30.9	0.627	4228	4228	1892.1	2.23	0	2.2	0	0.96
chr2R-1604	chr2R	9965809	9965981	+	30.8	0.582	4212	4022	1949.4	2.06	0	2.03	0	0.9
chr2L-1868	chr2L	7110666	7110838	+	30.8	0.578	4203	4193	1812.3	2.31	0	2.11	0	0.88
chrX-2065	chrX	8958291	8958463	+	30.7	0.613	4199	4099	1852.6	2.21	0	2.02	0	0.81
chr3R-2398	chr3R	10169727	10169899	+	30.7	0.792	4195	4036	1812.3	2.23	0	2.05	0	0.92
chr3L-2278	chr3L	10262808	10262980	+	30.7	0.665	4188	4088	1925.4	2.12	0	2.01	0	0.94
chr3L-2292	chr3L	7093737	7093909	+	30.6	0.718	4184	4094	1971.6	2.08	0	2.11	0	0.92
chr3R-2509	chr3R	26909676	26909848	+	30.6	0.578	4177	3977	1845.8	2.15	0	2.83	0	0.91
chr2L-1985	chr2L	11444354	11444526	+	30.6	0.605	4175	4075	1885.9	2.16	0	2.2	0	0.9
chr3R-2548	chr3R	14183850	14184022	+	30.5	0.673	4170	4170	1958.1	2.13	0	2.6	0	0.96
chr3L-2416	chr3L	6897437	6897609	+	30.5	0.741	4161	4161	1812.3	2.3	0	2.14	0	0.75
chr3R-2606	chr3R	15198360	15198532	+	30.4	0.645	4159	4138	1876	2.21	0	2.1	0	0.96
chr2R-1858	chr2R	20854260	20854432	+	30.3	0.588	4146	4104	1942.6	2.11	0	2.08	0	0.92
chr2R-1869	chr2R	17840273	17840445	+	30.3	0.635	4144	4044	1812.3	2.23	0	2.21	0	0.95
chrX-2341	chrX	10804138	10804310	+	30.3	0.651	4139	4039	1812.3	2.23	0	2.4	0	0.92
chr3L-2544	chr3L	2599753	2599925	+	30.3	0.686	4138	4138	1929.7	2.14	0	2.21	0	0.86
chr3R-2812	chr3R	25632783	25632955	+	30.2	0.649	4129	3919	1852	2.12	0	2.72	0	0.88
chr3R-2854	chr3R	25489503	25489675	+	30.2	0.686	4123	4123	2046.9	2.01	0	2.4	0	0.92
chr3R-2916	chr3R	4095765	4095937	+	30.1	0.664	4111	4111	1903.2	2.16	0	2.08	0	0.92
chr3L-2726	chr3L	7352840	7353012	+	30.1	0.58	4108	4108	1900.1	2.16	0	2.12	0	0.84
chr2R-2056	chr2R	14973296	14973468	+	30	0.718	4101	4081	1812.3	2.25	0	2.39	0	0.94
chr3R-3082	chr3R	3145760	3145932	+	29.9	0.777	4089	4089	1812.3	2.26	0	2.12	0	0.96
chr3L-2869	chr3L	10554922	10555094	+	29.9	0.596	4085	3978	1840.2	2.16	0	2.01	0	0.93
chr2L-2476	chr2L	11296667	11296839	+	29.8	0.62	4077	3884	1812.3	2.14	0	2.22	0	0.91
chr2L-2543	chr2L	12796760	12796932	+	29.8	0.615	4066	3866	1812.3	2.13	0	2.83	0	0.93
chr2R-2261	chr2R	18344854	18345026	+	29.7	0.542	4058	4029	1872.3	2.15	0	2.24	0	0.9
chr2L-2604	chr2L	12898806	12898978	+	29.7	0.622	4052	3962	1812.3	2.19	0	2.22	0	0.88
chr3R-3472	chr3R	9404590	9404762	+	29.5	0.553	4036	3936	1882.8	2.09	0	2.13	0	0.95
chr2R-2425	chr2R	12235226	12235398	+	29.5	0.674	4030	3826	1878.5	2.04	0	2.04	0	0.91
chr2R-2432	chr2R	17763264	17763436	+	29.5	0.549	4028	3849	1852.6	2.08	0	2.16	0	0.93
chrX-2979	chrX	19517015	19517187	+	29.4	0.637	4022	3922	1812.3	2.16	0	2.53	0	0.95
chrX-3007	chrX	1766396	1766568	+	29.4	0.791	4018	3952	1893.3	2.09	0	2.56	0	0.91
chr3R-3672	chr3R	7964104	7964276	+	29.4	0.577	4011	4011	1812.3	2.21	0	2.02	0	0.95
chr3LHet-75	chr3LHet	2471896	2472068	+	29.3	0.597	4005	4005	1812.3	2.21	0	2.71	0	0.95
chr3R-3822	chr3R	16350486	16350658	+	29.2	0.678	3994	3994	1812.3	2.2	0	2.17	0	0.9
chr3R-3832	chr3R	27194132	27194304	+	29.2	0.628	3992	3892	1812.3	2.15	0	2.1	0	0.91
chr3R-3880	chr3R	24580609	24580781	+	29.2	0.618	3986	3886	1895.1	2.05	0	2.73	0	0.93
chr3R-3974	chr3R	14790540	14790712	+	29.1	0.666	3976	3886	1812.3	2.14	0	2.19	0	0.91
chrX-3271	chrX	5454773	5454945	+	29.1	0.771	3974	3774	1812.3	2.08	0	2.15	0	0.93
chrX-3266	chrX	12236376	12236548	+	29.1	0.634	3974	3763	1812.3	2.08	0	2.55	0	0.93
chr3R-4102	chr3R	20610982	20611154	+	29	0.628	3963	3963	1937.1	2.05	0	2.43	0	0.95
chr2L-3155	chr2L	22196569	22196741	+	29	0.551	3956	3898	1812.3	2.15	0	2.08	0	0.93
chrX-3400	chrX	13246809	13246981	+	29	0.674	3956	3756	1847	2.03	0	2.13	0	0.93
chrX-3406	chrX	4775896	4776068	+	28.9	0.644	3955	3955	1956.8	2.02	0	2.11	0	0.93
chr3R-4211	chr3R	24752848	24753020	+	28.9	0.677	3950	3750	1812.3	2.07	0	2.1	0	0.93
chr2L-3214	chr2L	14471060	14471232	+	28.9	0.573	3949	3903	1902.5	2.05	0	2.45	0	0.86
chr2L-3270	chr2L	6775859	6776031	+	28.8	0.705	3941	3841	1812.3	2.12	0	2.23	0	0.89
chrX-3529	chrX	973429	973601	+	28.8	0.704	3938	3648	1812.3	2.01	1.03e-313	2.01	7.50e-312	0.96
chr2R-3017	chr2R	2875031	2875203	+	28.7	0.654	3921	3921	1922.3	2.04	0	2.08	0	0.95
chr2R-3036	chr2R	11609948	11610120	+	28.7	0.625	3918	3818	1871.1	2.04	0	2.3	0	0.89
chr3R-4508	chr3R	22522967	22523139	+	28.7	0.524	3917	3717	1812.3	2.05	0	2.07	0	0.89
chr2L-3438	chr2L	1009551	1009723	+	28.6	0.499	3914	3914	1884	2.08	0	2.4	0	0.88
chr3R-4605	chr3R	25871402	25871574	+	28.6	0.668	3907	3676	1812.3	2.03	2.87e-322	2.18	0	0.94
chr2R-3123	chr2R	8603654	8603826	+	28.6	0.552	3905	3826	1812.3	2.11	0	3.55	0	0.87
chr3R-4665	chr3R	18288476	18288648	+	28.5	0.722	3899	3725	1812.3	2.06	0	2.22	0	0.89
chrX-3824	chrX	22049789	22049961	+	28.5	0.703	3895	3895	1812.3	2.15	0	2.35	0	0.91
chr3R-4744	chr3R	6959268	6959440	+	28.5	0.671	3891	3891	1866.1	2.09	0	2.34	0	0.93
chr3R-4813	chr3R	26777095	26777267	+	28.4	0.696	3885	3785	1812.3	2.09	0	2.02	0	0.89
chr3R-4863	chr3R	8976720	8976892	+	28.4	0.512	3880	3780	1812.3	2.09	0	2.52	0	0.91
chr3R-4943	chr3R	7847829	7848001	+	28.3	0.653	3871	3771	1812.3	2.08	0	2.37	0	0.96
chr2L-3863	chr2L	3160409	3160581	+	28.2	0.562	3859	3859	1814.3	2.13	0	2.53	0	0.91
chr3L-4528	chr3L	1043838	1044010	+	28.2	0.686	3859	3759	1812.3	2.07	0	3	0	0.93
chr3R-5085	chr3R	5678660	5678832	+	28.2	0.515	3856	3766	1812.3	2.08	0	2.57	0	0.93
chr2L-3890	chr2L	21019935	21020107	+	28.2	0.647	3855	3836	1812.3	2.12	0	2.54	0	0.95
chr3R-5210	chr3R	12915237	12915409	+	28.1	0.679	3844	3735	1812.3	2.06	0	2.15	0	0.93
chr3LHet-95	chr3LHet	2231970	2232142	+	28.1	0.584	3837	3837	1812.3	2.12	0	3.78	0	0.91
chr2L-4105	chr2L	1279398	1279570	+	28	0.575	3831	3752	1868	2.01	7.87e-321	2.39	0	0.96
chr3R-5379	chr3R	1939309	1939481	+	28	0.553	3830	3730	1812.3	2.06	0	2.05	0	0.98
chr3R-5382	chr3R	4536469	4536641	+	28	0.616	3829	3629	1812.3	2	5.87e-308	2.49	0	0.92
chr3R-5499	chr3R	18686464	18686636	+	28	0.701	3820	3641	1812.3	2.01	1.38e-311	2.27	0	0.89
chrX-4468	chrX	11228436	11228608	+	27.9	0.558	3810	3710	1812.3	2.05	0	2.29	0	0.91
chrX-4486	chrX	11137863	11138035	+	27.9	0.6	3808	3808	1812.3	2.1	0	2.32	0	0.93
chr2L-4298	chr2L	9273927	9274099	+	27.9	0.749	3806	3706	1812.3	2.04	0	2.01	1.86e-318	0.89
chr3R-5672	chr3R	6870292	6870464	+	27.9	0.685	3805	3805	1812.3	2.1	0	2.4	0	0.91
chr3R-5751	chr3R	10246446	10246618	+	27.8	0.652	3798	3698	1812.3	2.04	0	2.14	0	0.96
chr3R-5788	chr3R	11271582	11271754	+	27.8	0.628	3794	3794	1812.3	2.09	0	2.5	0	0.89
chr3R-5805	chr3R	4610958	4611130	+	27.8	0.622	3793	3793	1891.4	2.01	5.43e-323	2.03	0	0.93
chr3L-5257	chr3L	5762885	5763057	+	27.7	0.717	3789	3720	1812.3	2.05	0	2.19	0	0.94
chr2L-4504	chr2L	1062259	1062431	+	27.7	0.673	3782	3692	1812.3	2.04	0	2.01	4.00e-315	0.91
chr3R-6070	chr3R	27095451	27095623	+	27.6	0.553	3769	3669	1812.3	2.02	4.02e-320	2.05	0	0.94
chr3L-5498	chr3L	1152492	1152664	+	27.6	0.656	3767	3667	1812.3	2.02	1.65e-319	3.05	0	0.89
chrX-4824	chrX	21379207	21379379	+	27.6	0.649	3765	3665	1812.3	2.02	6.75e-319	2.31	0	0.94
chrX-4953	chrX	10590270	10590442	+	27.4	0.565	3750	3676	1812.3	2.03	2.87e-322	2.22	0	0.94
chrX-4992	chrX	12007028	12007200	+	27.4	0.544	3747	3647	1812.3	2.01	2.08e-313	2.08	0	0.96
chr2R-4355	chr2R	6198429	6198601	+	27.4	0.64	3741	3741	1812.3	2.06	0	2.17	0	0.96
chr3R-6673	chr3R	23056471	23056643	+	27.2	0.53	3719	3719	1833.5	2.03	0	2.18	0	0.96
chr2R-4634	chr2R	17296587	17296759	+	27.1	0.696	3708	3708	1840.9	2.01	2.13e-319	2.03	0	0.87
chr3L-6169	chr3L	8260317	8260489	+	27.1	0.618	3703	3703	1827.9	2.03	1.48e-323	2.05	0	0.85
chrX-5537	chrX	19964883	19965055	+	27	0.588	3689	3689	1835.9	2.01	8.50e-316	2.11	0	0.94
chr3L-6429	chr3L	14787466	14787638	+	26.9	0.604	3680	3670	1812.3	2.03	1.98e-320	2.13	0	0.94
chrX-5854	chrX	2596810	2596982	+	26.8	0.634	3659	3659	1812.3	2.02	4.60e-317	2.06	0	0.94
