# Supplementary material for: Lsd1 Restricts the Number of Germline Stem Cells by Regulating Multiple Targets in Escort Cells
Source: PLoS Genet. 2014 Mar 13;10(3):e1004200. doi: 10.1371/journal.pgen.1004200 (PMC3952827; doi:10.1371/journal.pgen.1004200)
Supplement: Table S5 — MACs output for c587-gal4>UASp-HA::Lsd1 ChIP-seq. (XLS) [file pgen.1004200.s011.xls]

## Sheet: Lsd1G&D_SupTable5_C587>pPHW_MAC
Table S5 C587_pPHW_MACs
# This file is generated by MACS version 1.4.1 20110627
# ARGUMENTS LIST:
# name = C587_pPHW_m2_macs_old_ver_pval_0.001
# format = AUTO
# ChIP-seq file = MBSE.BC15.unique.sorted.no_dups.bam
# control file = ../SE_Drosophila_C587_pPHW_Isd1_Input_BC16/MBSE.BC16.unique.sorted.no_dups.bam
# effective genome size = 1.20e+08
# band width = 300
# model fold = 2,30
# pvalue cutoff = 1.00e-03
# Small dataset will be scaled towards larger dataset.
# Range for calculating regional lambda is: 1000 bps and 10000 bps
# tag size is determined as 34 bps
# total tags in treatment: 25092574
# tags after filtering in treatment: 25092574
# maximum duplicate tags at the same position in treatment = 4
# Redundant rate in treatment: 0.00
# total tags in control: 15408185
# tags after filtering in control: 15408185
# maximum duplicate tags at the same position in control = 4
# Redundant rate in control: 0.00
# d = 97
chr	start	end	length	summit	tags	#NAME?	fold_enrichment	FDR(%)
chr2L	294897	295443	547	191	192	33.95	3.2	100
chr2L	540004	541781	1778	1029	731	76.41	3.4	100
chr2L	598080	598850	771	215	210	42.49	2.22	100
chr2L	1151524	1152041	518	261	155	45.39	2.31	100
chr2L	1666457	1667092	636	157	173	38.06	2.02	100
chr2L	1980538	1981536	999	625	670	1199.32	6.33	0
chr2L	2388666	2389248	583	341	178	48.03	2.34	100
chr2L	2450370	2450879	510	260	141	30.78	2.35	100
chr2L	2639868	2640378	511	310	145	37.27	2.12	100
chr2L	2935456	2936789	1334	448	420	36.72	1.83	100
chr2L	2956850	2957486	637	345	337	80.84	3.55	100
chr2L	3180985	3181437	453	238	127	31.83	2.66	100
chr2L	3301501	3303737	2237	1652	891	120.29	3.19	26.67
chr2L	3834236	3834905	670	409	205	39.61	2.2	100
chr2L	3887370	3889302	1933	1500	1360	1054.93	4.63	0
chr2L	4070810	4071788	979	266	337	58.27	2.07	100
chr2L	4678908	4679529	622	320	193	44.83	2.28	100
chr2L	4978179	4978635	457	182	131	36.21	2.56	100
chr2L	5324856	5327020	2165	1869	819	479.54	6.23	0
chr2L	5403394	5404198	805	413	344	288.61	3.92	0
chr2L	6073389	6075056	1668	1340	560	31.44	2.05	100
chr2L	6337304	6339126	1823	1363	642	126.35	3.01	22.77
chr2L	6948315	6949653	1339	477	606	601.86	6.21	0
chr2L	7042326	7043630	1305	1022	487	47.8	2.65	100
chr2L	7048059	7051452	3394	2956	1480	62.48	2.74	100
chr2L	7402900	7403672	773	373	220	30.44	1.84	100
chr2L	7808157	7812195	4039	2587	1757	212.79	4.1	0
chr2L	8687235	8687962	728	480	228	48.6	2.41	100
chr2L	8692698	8694271	1574	409	556	42.69	2.19	100
chr2L	8707162	8709393	2232	1906	1051	65.38	3.46	100
chr2L	8709678	8710478	801	544	248	39.83	2.43	100
chr2L	8815938	8817200	1263	883	429	37.2	1.94	100
chr2L	8949587	8951373	1787	438	890	152.79	2.38	11.63
chr2L	9093176	9093952	777	593	212	30.78	2.23	100
chr2L	9237334	9238777	1444	1142	498	81.24	1.87	100
chr2L	9436919	9437519	601	396	182	35.47	2.35	100
chr2L	9919847	9920831	985	304	339	46.99	2.56	100
chr2L	9921101	9921964	864	533	422	214.23	4.23	0
chr2L	9962130	9962643	514	215	146	37.65	2.56	100
chr2L	10001908	10003466	1559	614	1182	472.17	4.11	0
chr2L	10685019	10686100	1082	884	297	31.12	2.31	100
chr2L	10842233	10842837	605	363	178	30.56	2.36	100
chr2L	10967403	10969067	1665	270	685	30.86	2.4	100
chr2L	11207786	11208426	641	165	175	35.22	2.61	100
chr2L	11349936	11350595	660	108	188	31.46	1.93	100
chr2L	11841684	11842748	1065	897	297	40.85	2.04	100
chr2L	11860816	11861294	479	133	132	30.04	2.32	100
chr2L	12136988	12137485	498	308	145	30.08	1.84	100
chr2L	12201068	12202610	1543	1301	490	36.55	1.72	100
chr2L	12269131	12271932	2802	1698	1353	488.61	4.17	0
chr2L	12342566	12343273	708	280	190	35.48	2.24	100
chr2L	13119966	13120772	807	564	239	35.23	2.15	100
chr2L	13370751	13372020	1270	269	502	194.8	4.11	2.9
chr2L	13566467	13566870	404	200	115	30.35	2.12	100
chr2L	13710341	13711355	1015	272	291	87.18	2.56	100
chr2L	13944595	13945171	577	382	156	30.64	2.02	100
chr2L	14507121	14507941	821	158	236	30.66	1.8	100
chr2L	14615719	14616565	847	544	271	45.64	3.41	100
chr2L	15060112	15061892	1781	651	1052	752.29	4.47	0
chr2L	15465077	15465874	798	599	224	34.7	2.22	100
chr2L	15839966	15840452	487	283	137	34.23	2.22	100
chr2L	16600257	16602180	1924	1449	765	119.71	2.79	27.36
chr2L	16815319	16820565	5247	1333	2277	179.27	4.55	6.25
chr2L	16953476	16953984	509	237	148	40.59	2.25	100
chr2L	17383721	17385356	1636	398	675	46.65	2.29	100
chr2L	17589642	17590272	631	403	179	31.72	2.23	100
chr2L	17615622	17616503	882	237	272	33.75	1.97	100
chr2L	17778224	17778989	766	414	315	258	3.73	0
chr2L	18293664	18294169	506	256	141	33.37	2.42	100
chr2L	18367936	18369318	1383	558	440	42.6	2.14	100
chr2L	18483791	18485421	1631	688	792	279.67	5.43	0
chr2L	18612461	18612993	533	316	152	30.11	2.2	100
chr2L	18826086	18827063	978	495	324	35.96	2.08	100
chr2L	18852599	18853089	491	227	145	40.51	2.75	100
chr2L	18943361	18944163	803	483	308	72.27	2.62	100
chr2L	19002109	19003077	969	500	366	57.41	1.96	100
chr2L	19440112	19441525	1414	1118	459	41.32	2.03	100
chr2L	19600045	19600778	734	484	214	42.49	2.29	100
chr2L	20416953	20418571	1619	779	761	160.37	2.76	8.33
chr2L	20482506	20483439	934	730	284	31.15	1.97	100
chr2L	20494951	20495894	944	765	274	40.97	2.33	100
chr2L	20632854	20633578	725	361	196	44.19	1.91	100
chr2L	21391112	21391718	607	213	191	53.8	2.61	100
chr2L	21870882	21871522	641	205	178	39.11	2.12	100
chr2L	22079456	22080019	564	190	183	34.28	2.13	100
chr2L	22081978	22083155	1178	207	353	30.59	2	100
chr2L	22311657	22312909	1253	295	459	143.85	3.22	16.3
chr2L	22320863	22321485	623	342	189	36.88	2.48	100
chr2L	22646606	22647658	1053	548	328	43.09	2.55	100
chr2R	689277	689914	638	256	216	68.08	2.94	100
chr2R	690401	691225	825	512	240	36.32	1.98	100
chr2R	1311670	1313007	1338	327	459	42.92	2.1	100
chr2R	1390464	1391354	891	263	272	33.01	2.04	100
chr2R	2533055	2535619	2565	2341	883	37.86	1.77	100
chr2R	2759313	2761053	1741	1040	899	639.69	4.99	0
chr2R	2770493	2771277	785	329	255	37.18	1.91	100
chr2R	2858032	2859060	1029	505	388	88.16	2.51	100
chr2R	3573798	3574570	773	304	233	31.96	2.08	100
chr2R	4419117	4420817	1701	193	602	36.08	2.02	100
chr2R	5094397	5095405	1009	534	617	806.81	4.67	0
chr2R	5139510	5141450	1941	237	744	33.33	2.13	100
chr2R	5300575	5302221	1647	847	716	149.88	3.53	14.94
chr2R	5542211	5542800	590	466	161	31.18	2.01	100
chr2R	5788512	5789034	523	330	150	30.33	2.19	100
chr2R	6958772	6959370	599	277	179	33.94	2.19	100
chr2R	7415757	7417901	2145	1258	873	223.04	4.24	0
chr2R	7799406	7800272	867	248	264	36.37	2.2	100
chr2R	7800980	7801691	712	187	203	49.72	1.92	100
chr2R	8209693	8210458	766	236	220	40.8	2.05	100
chr2R	8211632	8212477	846	596	238	35.06	2.06	100
chr2R	8495342	8495903	562	252	191	31.37	2.84	100
chr2R	9279385	9280239	855	621	251	37.6	1.9	100
chr2R	9844514	9845200	687	358	245	45.33	2.26	100
chr2R	9866774	9867818	1045	559	691	726.79	5.31	0
chr2R	9946473	9947285	813	567	262	42.19	2.29	100
chr2R	10051503	10052084	582	340	166	42.43	2.32	100
chr2R	10104450	10105292	843	155	302	65.73	2.8	100
chr2R	10652808	10653748	941	282	299	36.89	2.12	100
chr2R	10715461	10716014	554	331	154	33.05	2.05	100
chr2R	10735129	10735998	870	373	414	189.6	4.18	4.11
chr2R	10739739	10740612	874	491	281	31.71	2.03	100
chr2R	10764710	10765796	1087	494	477	143.8	4.31	16.13
chr2R	11195963	11198836	2874	894	1201	32.22	3.66	100
chr2R	11452610	11454343	1734	1497	565	71.82	2.54	100
chr2R	11566157	11568238	2082	796	1419	1343.29	4.85	0
chr2R	11988102	11991308	3207	2088	1680	218.55	4.35	0
chr2R	12153584	12154462	879	561	272	30.04	2.06	100
chr2R	12564936	12566196	1261	713	403	34.2	2.46	100
chr2R	12921680	12922900	1221	982	368	34.48	2.05	100
chr2R	12928934	12929586	653	204	212	74.82	2.4	100
chr2R	13493190	13493687	498	254	141	32.43	2.32	100
chr2R	13570354	13571453	1100	257	435	45.78	2.07	100
chr2R	13679614	13680572	959	584	493	674.92	5.57	0
chr2R	13831324	13831943	620	380	173	36.75	2.09	100
chr2R	14020931	14022484	1554	778	728	181.54	4.03	6.33
chr2R	14041712	14042220	509	248	156	33.73	1.99	100
chr2R	14527222	14528435	1214	313	388	41.43	2.09	100
chr2R	14664184	14664686	503	233	174	74.69	3.54	100
chr2R	14664709	14665679	971	212	473	116.21	2.42	27.1
chr2R	14690326	14690924	599	395	157	30.33	2.07	100
chr2R	15115710	15116781	1072	738	447	149.37	4.27	14.77
chr2R	16206147	16207104	958	506	443	143.94	3.13	16.48
chr2R	16435233	16435888	656	446	190	37.83	2.09	100
chr2R	16439349	16439939	591	329	213	41.38	2.84	100
chr2R	16554620	16556059	1440	1030	799	142.97	3.93	15.96
chr2R	16557744	16558848	1105	293	456	53.69	3.13	100
chr2R	16864041	16864562	522	275	150	30.33	2.05	100
chr2R	16899193	16899725	533	272	162	55.46	2.96	100
chr2R	17182522	17185865	3344	3050	1368	46.59	2.42	100
chr2R	17389488	17390647	1160	769	498	133.57	3.01	18.37
chr2R	17735051	17735785	735	515	191	33.49	2.56	100
chr2R	17839817	17840591	775	419	230	34.15	1.97	100
chr2R	18290426	18292045	1620	650	654	140.12	4.17	15.79
chr2R	18439357	18439910	554	276	161	37.35	2.27	100
chr2R	19069816	19070570	755	551	218	56.12	2.27	100
chr2R	19757883	19762551	4669	1859	2025	323.27	4.13	0
chr2R	19785470	19785928	459	292	170	75.75	3.47	100
chr2R	19859333	19860315	983	668	387	35.13	1.81	100
chr2R	20084325	20085658	1334	978	576	228.65	4.09	0
chr2R	20400716	20403700	2985	1669	1455	357.48	4.7	0
chr2R	20496011	20497109	1099	247	335	36.68	2.18	100
chr2R	20662731	20663214	484	250	138	34.39	3.06	100
chr2R	20927657	20928542	886	330	280	60.97	2.15	100
chr2RHet	1287612	1288291	680	394	207	31.07	2	100
chr3L	64857	66261	1405	1125	470	36.74	2.19	100
chr3L	127743	130082	2340	965	996	48.1	2.92	100
chr3L	542998	544326	1329	441	593	50.09	2.68	100
chr3L	639028	642587	3560	1006	1778	978.05	4.23	0
chr3L	739028	739783	756	250	301	237.17	3.65	0
chr3L	958954	960100	1147	503	545	175.4	3.37	7.41
chr3L	1348592	1349592	1001	657	378	38.17	2.38	100
chr3L	1478076	1479300	1225	579	665	237.95	3.41	0
chr3L	1515955	1517695	1741	509	980	444.07	3.57	0
chr3L	1741827	1742787	961	216	275	39.78	2.22	100
chr3L	1917384	1917876	493	211	142	32.09	2.41	100
chr3L	2162234	2163147	914	660	263	32.78	2.14	100
chr3L	2588712	2591449	2738	1198	1102	45.86	2.6	100
chr3L	2718337	2718913	577	280	172	53.58	2.37	100
chr3L	2735641	2736460	820	153	224	50.55	2.17	100
chr3L	2918926	2919507	582	427	161	30.14	1.77	100
chr3L	3159723	3160303	581	347	187	32.43	2.37	100
chr3L	3626332	3627063	732	474	210	31.16	2.16	100
chr3L	3650649	3651182	534	236	150	36.39	2.27	100
chr3L	4033777	4034492	716	263	207	41.88	2.39	100
chr3L	4360420	4360947	528	259	155	33.27	2.45	100
chr3L	5118598	5119421	824	391	213	33.46	2.37	100
chr3L	5862313	5863294	982	551	339	54	1.96	100
chr3L	5919543	5920709	1167	319	576	31.34	2.27	100
chr3L	6801669	6802456	788	623	221	47.57	2.12	100
chr3L	6896729	6897727	999	837	313	111.12	4.54	33.64
chr3L	6971499	6972634	1136	684	418	68.91	2.66	100
chr3L	6972787	6973724	938	629	323	46.51	2.38	100
chr3L	7046779	7047304	526	317	146	33.57	2.07	100
chr3L	7381560	7382977	1418	373	441	35.83	1.91	100
chr3L	7503241	7503843	603	315	236	89.19	2.66	100
chr3L	7808122	7809673	1552	226	544	32.41	1.9	100
chr3L	7827307	7827777	471	213	136	30.28	2.44	100
chr3L	7861891	7862890	1000	243	491	67.09	3.4	100
chr3L	8292270	8293069	800	495	323	54.9	2.42	100
chr3L	8335587	8336600	1014	811	311	43.85	2.17	100
chr3L	8386668	8387621	954	357	256	36.19	2.11	100
chr3L	8502517	8503795	1279	337	543	204.5	3.66	1.52
chr3L	8623435	8624015	581	328	174	32.2	2.7	100
chr3L	8845172	8845934	763	321	221	45.83	2.08	100
chr3L	8847621	8848473	853	737	232	35.28	1.96	100
chr3L	9039155	9040305	1151	407	345	31.87	2.54	100
chr3L	9351113	9352161	1049	435	604	203.07	2.95	1.49
chr3L	9418734	9420240	1507	1028	539	34.29	1.87	100
chr3L	9540428	9541229	802	217	234	32.58	1.9	100
chr3L	9541390	9541999	610	326	198	38.99	2.41	100
chr3L	9581760	9582333	574	357	162	39.52	2.71	100
chr3L	9641594	9642174	581	222	176	37.23	2.42	100
chr3L	9673722	9674801	1080	663	576	545.95	5.09	0
chr3L	9702426	9703719	1294	245	394	39.81	2.32	100
chr3L	9736719	9737394	676	228	207	56.84	2.26	100
chr3L	9816991	9817636	646	204	182	37.64	2.37	100
chr3L	10653661	10654313	653	388	206	39.64	2.6	100
chr3L	10779866	10780414	549	320	154	33.05	2.03	100
chr3L	10872968	10873574	607	235	177	36.11	2.41	100
chr3L	10916290	10916894	605	133	142	31.02	2.02	100
chr3L	11105888	11107390	1503	983	941	210.35	3.17	0
chr3L	11111369	11113955	2587	672	1084	114.24	2.62	27.78
chr3L	11315050	11316456	1407	964	400	35.46	2.16	100
chr3L	11365296	11366171	876	618	295	42.06	2	100
chr3L	11825123	11827804	2682	660	990	221.16	3.2	0
chr3L	11832772	11833712	941	393	296	39.55	1.84	100
chr3L	12602189	12602751	563	294	225	182.49	4.73	6.41
chr3L	12711604	12712094	491	333	141	38.62	2.07	100
chr3L	12777654	12778694	1041	714	397	31.51	1.78	100
chr3L	12795258	12798260	3003	1945	1145	39.12	2.23	100
chr3L	13383402	13383949	548	298	164	31.52	2.4	100
chr3L	13951111	13951758	648	262	179	32.03	1.91	100
chr3L	14138129	14138830	702	183	197	31.24	1.81	100
chr3L	14315199	14316463	1265	1124	441	32.92	1.91	100
chr3L	14450697	14452004	1308	612	368	49.05	2.19	100
chr3L	14878921	14879658	738	512	203	39.06	2.59	100
chr3L	15103434	15104140	707	303	194	32	2.05	100
chr3L	15201655	15202121	467	243	131	32.66	2.17	100
chr3L	15471311	15471909	599	296	177	52.74	2.07	100
chr3L	15550971	15551613	643	209	177	37.16	2.42	100
chr3L	15553497	15554468	972	262	290	57.79	2.25	100
chr3L	15693669	15694376	708	149	210	36.68	1.96	100
chr3L	15709455	15710127	673	276	220	36.41	1.97	100
chr3L	15918664	15919596	933	699	278	80.17	2.61	100
chr3L	16251532	16252200	669	518	191	40.78	2.07	100
chr3L	16277052	16277653	602	217	179	31.72	2.13	100
chr3L	16404560	16406245	1686	685	806	282.43	3.31	0
chr3L	16637418	16638698	1281	1032	458	31.17	2.01	100
chr3L	16703890	16708038	4149	3326	1589	101.81	3.32	51.72
chr3L	16758202	16760664	2463	615	1287	406.86	4.72	0
chr3L	17592078	17593211	1134	669	287	54.63	2.51	100
chr3L	17739663	17740680	1018	501	342	31.62	1.87	100
chr3L	17959744	17960389	646	351	208	31.25	2.17	100
chr3L	17971535	17972386	852	650	277	42.46	2.21	100
chr3L	18096826	18099684	2859	2566	986	50.17	2.37	100
chr3L	18482472	18483255	784	209	214	38.22	2.24	100
chr3L	18741604	18742434	831	324	274	35.43	2.4	100
chr3L	18792506	18794500	1995	765	762	226.46	3.69	0
chr3L	18833740	18834919	1180	537	579	182.87	3.16	6.49
chr3L	18891062	18891624	563	254	225	120.35	4.23	26.92
chr3L	19218979	19220329	1351	1151	394	32.45	1.79	100
chr3L	19313401	19314137	737	343	226	33.35	1.77	100
chr3L	19853654	19854951	1298	1055	437	52.89	2.55	100
chr3L	20640889	20641470	582	390	166	41.47	2.01	100
chr3L	20799225	20800203	979	681	325	35.77	2.04	100
chr3L	20886985	20887541	557	370	158	31.01	2.07	100
chr3L	21076884	21077457	574	358	166	42.9	2.14	100
chr3L	21106793	21107781	989	406	289	34.2	1.9	100
chr3L	21216521	21217827	1307	271	388	53.23	2.46	100
chr3L	21866671	21867209	539	307	161	32.43	2.74	100
chr3L	21944633	21945491	859	648	303	37.19	2.34	100
chr3L	22314400	22314886	487	342	134	30.13	1.97	100
chr3L	22692600	22693980	1381	1094	439	31.43	1.97	100
chr3L	22720669	22721651	983	535	483	315.04	4.18	0
chr3L	23034361	23035292	932	341	287	38.16	1.75	100
chr3L	23610164	23610937	774	193	242	32.48	1.96	100
chr3L	23637608	23638115	508	292	146	32.41	2.13	100
chr3R	54592	55649	1058	678	469	70.7	2.48	100
chr3R	102837	103997	1161	696	379	33.51	2	100
chr3R	112502	113147	646	396	219	30.25	2.12	100
chr3R	203894	205379	1486	750	905	427.61	3.94	0
chr3R	479732	481283	1552	789	629	32.8	2.5	100
chr3R	649947	650996	1050	426	335	36.68	1.93	100
chr3R	1040385	1043769	3385	2039	1796	764.36	4.95	0
chr3R	1376455	1377818	1364	814	440	49.44	2.56	100
chr3R	1457574	1458273	700	474	243	70.51	3	100
chr3R	1458795	1459630	836	551	509	931.51	6.9	0
chr3R	1651962	1652568	607	414	173	43.51	2.86	100
chr3R	1673727	1674243	517	214	145	35.06	1.97	100
chr3R	1983346	1984063	718	264	196	40.92	2.32	100
chr3R	2201394	2202012	619	350	198	46.49	2.31	100
chr3R	2412841	2413453	613	216	189	33.6	2.37	100
chr3R	2435595	2436343	749	208	220	61.4	2.07	100
chr3R	2619755	2620374	620	201	177	33.05	2.09	100
chr3R	2651304	2651772	469	142	134	34.83	2.44	100
chr3R	2703000	2703542	543	342	151	34.75	2.02	100
chr3R	2908773	2909473	701	478	200	34.42	2.22	100
chr3R	3712066	3713180	1115	542	401	35.99	1.98	100
chr3R	3930517	3931938	1422	593	556	45.59	2.76	100
chr3R	3973735	3974268	534	239	150	36.39	2.02	100
chr3R	4130718	4131958	1241	459	469	43.26	2.16	100
chr3R	4327117	4327940	824	298	267	87.39	2.47	100
chr3R	4438439	4439703	1265	203	356	34.1	2	100
chr3R	4480963	4481482	520	268	157	36.87	2.6	100
chr3R	4511717	4512979	1263	1063	394	38.34	2.07	100
chr3R	4756902	4761546	4645	3834	1796	130.67	4.91	20.2
chr3R	4816939	4817666	728	420	227	57.88	2.42	100
chr3R	4880004	4880724	721	387	247	43.16	2.18	100
chr3R	5070492	5073304	2813	2499	1001	126.77	3.17	22
chr3R	5310342	5311181	840	644	256	56.29	2.05	100
chr3R	5530544	5531577	1034	696	507	144.77	4.24	16.67
chr3R	5873756	5875239	1484	730	793	78.18	2.88	100
chr3R	6498903	6499601	699	439	183	34.57	2.41	100
chr3R	6697689	6698657	969	345	588	386.33	4.48	0
chr3R	7082704	7083374	671	238	205	61.74	2.26	100
chr3R	7371486	7372154	669	148	169	30.77	1.82	100
chr3R	7560616	7561229	614	408	171	33.27	2.35	100
chr3R	8140370	8141045	676	511	192	35.59	2.25	100
chr3R	8172861	8173545	685	346	209	34.38	1.89	100
chr3R	8274309	8276296	1988	825	904	81.51	2.45	100
chr3R	8453380	8454139	760	365	400	214.48	4.09	0
chr3R	8736598	8737143	546	387	161	48.39	2.07	100
chr3R	8786643	8788068	1426	808	743	502.65	5.03	0
chr3R	8857021	8858171	1151	945	391	30	1.99	100
chr3R	9010787	9011281	495	332	141	37.16	2.22	100
chr3R	9225992	9229257	3266	1673	1549	378.69	4.24	0
chr3R	9506868	9507642	775	366	233	34.52	1.81	100
chr3R	9546092	9546758	667	423	179	32.5	2.61	100
chr3R	9547489	9548020	532	325	147	31.27	2.25	100
chr3R	9600696	9601432	737	176	200	31.51	2.39	100
chr3R	9607950	9609671	1722	522	769	69.21	2.43	100
chr3R	9639941	9640516	576	275	182	56.5	2.47	100
chr3R	9757474	9757991	518	295	147	37.68	2.27	100
chr3R	9784103	9784775	673	446	252	169.43	3.94	7.32
chr3R	9814115	9814824	710	246	210	30.43	2.78	100
chr3R	9941346	9942207	862	695	267	39.56	2.01	100
chr3R	10113645	10117078	3434	1107	1725	537.07	4.43	0
chr3R	10186948	10187601	654	376	207	32.59	2.1	100
chr3R	10386059	10386638	580	281	200	49.32	2.37	100
chr3R	11112831	11114201	1371	871	656	272.91	4.39	0
chr3R	11115044	11120893	5850	1477	2545	252.18	3.78	0
chr3R	11182359	11183006	648	142	169	30.75	2.17	100
chr3R	11490423	11490999	577	300	205	113.99	3.5	29.36
chr3R	11581512	11582059	548	249	159	44.5	2.47	100
chr3R	11605138	11605854	717	168	222	39.66	2.12	100
chr3R	12229450	12230056	607	250	185	62.64	3.25	100
chr3R	12239221	12240552	1332	549	479	37.51	2.03	100
chr3R	12483138	12484524	1387	1134	393	49.67	2.26	100
chr3R	12573660	12574241	582	443	157	30.4	2.47	100
chr3R	13044806	13046000	1195	854	614	322.43	3.99	0
chr3R	13181153	13181722	570	475	150	32.75	2.07	100
chr3R	13675506	13676245	740	521	205	43.11	2.76	100
chr3R	14243029	14245318	2290	743	657	58.57	2.2	100
chr3R	14982492	14983285	794	472	365	251.93	4.09	0
chr3R	15699337	15701518	2182	1584	794	140.04	3.39	15.62
chr3R	15830919	15831723	805	539	236	35.71	2.17	100
chr3R	16004721	16005399	679	455	185	35.09	2.22	100
chr3R	16122409	16122977	569	275	176	39.73	2.4	100
chr3R	16300870	16301374	505	272	143	30.94	2.67	100
chr3R	16318918	16319447	530	225	151	39.21	2.22	100
chr3R	16399735	16401602	1868	726	1100	533.4	4.48	0
chr3R	16655318	16655912	595	261	234	109.34	3.51	36.04
chr3R	16774241	16775916	1676	258	696	183.34	2.55	6.58
chr3R	16784165	16788728	4564	547	1604	85.58	3.24	100
chr3R	16889790	16892719	2930	1066	1749	78.95	3.6	100
chr3R	16966457	16967005	549	240	160	41.53	2.42	100
chr3R	16981703	16983525	1823	984	981	223.56	2.83	0
chr3R	17089195	17089727	533	314	151	32.9	2.3	100
chr3R	17197612	17198155	544	336	169	30.84	2.17	100
chr3R	17266588	17267279	692	276	192	37.41	1.93	100
chr3R	17334672	17335248	577	371	163	39.9	2.12	100
chr3R	17445992	17447787	1796	1528	603	40.61	1.94	100
chr3R	18188085	18188747	663	344	208	42.17	2.47	100
chr3R	18257209	18257935	727	282	188	33.21	2.19	100
chr3R	18290162	18291064	903	422	445	103.47	2.92	51.33
chr3R	18424887	18425444	558	282	157	37.06	2.06	100
chr3R	18619965	18620493	529	287	160	35.85	2.67	100
chr3R	19212884	19213518	635	92	162	33.27	1.87	100
chr3R	19882426	19883848	1423	635	675	33.05	2.4	100
chr3R	20030466	20031254	789	362	250	47.85	2.05	100
chr3R	20455498	20457291	1794	273	675	52.07	2.9	100
chr3R	20484849	20485863	1015	461	337	55.25	2.72	100
chr3R	20696313	20697078	766	535	256	59.17	2.14	100
chr3R	20719645	20720512	868	583	308	124.06	2.69	24.27
chr3R	20720521	20721056	536	269	164	44.38	3.35	100
chr3R	20735907	20736671	765	533	241	39.3	2.3	100
chr3R	20750591	20751368	778	566	280	62.49	2.25	100
chr3R	20769121	20769604	484	230	141	33.29	2.36	100
chr3R	20811248	20811841	594	353	176	47.93	2.41	100
chr3R	21333975	21334593	619	347	182	30.36	2.04	100
chr3R	21807359	21809091	1733	1329	731	41.18	2.72	100
chr3R	21826314	21826843	530	273	146	32.28	2.32	100
chr3R	22097766	22098410	645	440	193	42.23	2.25	100
chr3R	23773413	23774804	1392	941	885	1411.81	8.16	0
chr3R	24656333	24657000	668	422	199	56.47	2.53	100
chr3R	24670580	24671813	1234	774	579	159.44	3.37	8.24
chr3R	25025235	25025925	691	390	246	56.23	2.29	100
chr3R	25145823	25146305	483	296	152	32.89	2.2	100
chr3R	25632201	25633130	930	690	370	287.72	4.34	0
chr3R	25733281	25733719	439	199	124	30.54	4.19	100
chr3R	25959770	25960992	1223	734	610	46.03	2.44	100
chr3R	26291290	26293254	1965	416	1036	45.71	3.04	100
chr3R	26492529	26493189	661	196	189	37.08	2.26	100
chr3R	26612771	26613248	478	217	133	31.72	2.61	100
chr3R	27046655	27048539	1885	734	701	193.08	3.38	4.29
chr3R	27391238	27391992	755	193	211	36.56	2.33	100
chr3R	27528063	27528550	488	302	141	38.75	2.01	100
chr3R	27550752	27552900	2149	1581	1183	404.04	3.49	0
chr3R	27823207	27823624	418	178	125	42.09	2.56	100
chr4	314423	314905	483	277	136	34.2	2.27	100
chrU	5508020	5508484	465	186	141	33.29	2.85	100
chrUextra	5223993	5224501	509	218	203	165.06	3.4	7.23
chrUextra	7039417	7039774	358	168	121	64.48	3.6	100
chrX	440353	441238	886	472	312	90.07	2.64	100
chrX	652783	653917	1135	549	592	124.99	3.77	24.51
chrX	690263	691519	1257	626	459	44.55	2.26	100
chrX	783773	784278	506	224	142	34.67	2.71	100
chrX	1026178	1028994	2817	2148	1197	190.34	3.82	4.17
chrX	1158444	1159145	702	440	218	30.25	2.06	100
chrX	1267570	1270030	2461	1830	1589	878.8	5.04	0
chrX	1348853	1349402	550	222	255	146.76	3.71	15.73
chrX	1354504	1354949	446	257	164	108.82	4.34	36.61
chrX	1406711	1407268	558	276	170	39.3	2.9	100
chrX	1411122	1412184	1063	722	715	804.57	5.91	0
chrX	1510286	1512194	1909	828	754	185.64	3.05	6.76
chrX	1512383	1513556	1174	254	433	42.37	2.26	100
chrX	1969895	1971111	1217	497	794	95.76	2.68	76.27
chrX	2094998	2095499	502	278	140	33.33	2.56	100
chrX	2161120	2165454	4335	2553	1785	64.47	2.23	100
chrX	2710805	2711917	1113	467	299	65.31	2.28	100
chrX	2804567	2805076	510	291	152	47.46	2.6	100
chrX	2861683	2862598	916	708	257	30.97	2.09	100
chrX	2916919	2918302	1384	888	397	34.06	2.11	100
chrX	3027817	3029308	1492	1099	563	45.13	2.3	100
chrX	3029323	3029839	517	296	164	36.3	2.76	100
chrX	3182593	3183451	859	593	339	212.48	3.36	0
chrX	3241843	3243066	1224	198	371	35.62	2.25	100
chrX	3280707	3282343	1637	228	542	46.8	2.2	100
chrX	3398517	3399058	542	219	154	39.28	2.22	100
chrX	3645298	3646158	861	290	281	33.05	2.12	100
chrX	4113332	4114234	903	376	277	40.45	1.91	100
chrX	4378990	4379608	619	190	170	34.31	2.12	100
chrX	4848549	4850626	2078	1827	663	63.67	2.14	100
chrX	4966877	4967693	817	614	219	52.92	2.51	100
chrX	5206008	5206637	630	414	168	31.08	2.66	100
chrX	5360957	5361643	687	449	204	60.63	2.81	100
chrX	5454579	5455074	496	222	149	49.31	3.65	100
chrX	5487621	5488184	564	319	153	30.77	2.22	100
chrX	5515431	5516274	844	648	285	40.66	2.72	100
chrX	5529087	5529594	508	293	142	34.07	1.97	100
chrX	5573087	5574126	1040	266	358	80.7	3.03	100
chrX	5584596	5584975	380	156	113	36.39	2.91	100
chrX	5801691	5802238	548	268	180	57.33	2.79	100
chrX	5923549	5924434	886	438	242	42.31	1.86	100
chrX	6148042	6148534	493	197	142	34.47	2.49	100
chrX	6160498	6163229	2732	2011	1313	139.47	3.96	15.46
chrX	6172682	6174244	1563	1144	907	666.32	4.09	0
chrX	6177325	6178307	983	369	425	103.1	2.85	51.75
chrX	6259424	6260909	1486	309	658	185.3	2.99	6.67
chrX	6346561	6347181	621	430	173	35.78	2.28	100
chrX	6489930	6491583	1654	1182	788	338.95	4.7	0
chrX	6572054	6573545	1492	598	715	412.77	3.29	0
chrX	6828273	6828747	475	253	135	35.58	2.47	100
chrX	6961558	6962068	511	311	143	34.45	1.87	100
chrX	7000370	7000852	483	245	136	31.63	2.28	100
chrX	7003352	7004479	1128	628	691	838.95	5.39	0
chrX	7142371	7142993	623	441	169	30.84	2.19	100
chrX	7193808	7194459	652	268	452	751.44	5.5	0
chrX	7306431	7307400	970	766	297	31.26	1.98	100
chrX	7431712	7432963	1252	334	365	47.51	1.87	100
chrX	7619682	7620254	573	309	172	53.86	2.25	100
chrX	7785362	7787207	1846	788	1082	648.02	4.09	0
chrX	7901595	7902719	1125	452	306	41.08	1.95	100
chrX	8181899	8182546	648	473	200	41.55	2.12	100
chrX	8484405	8485344	940	520	283	38.45	2.47	100
chrX	8789069	8792568	3500	2209	1327	60.6	3.3	100
chrX	8942008	8943622	1615	992	941	601.6	4.64	0
chrX	9003037	9004939	1903	1578	785	77.13	2.39	100
chrX	9607231	9608018	788	181	212	47.57	1.87	100
chrX	9748447	9749359	913	672	274	52.41	2.18	100
chrX	9821933	9822476	544	306	153	37.17	2.22	100
chrX	9903398	9904099	702	323	240	65.82	2.5	100
chrX	10074509	10075051	543	359	152	31.26	1.97	100
chrX	10327105	10328651	1547	1272	489	32.26	1.96	100
chrX	10714042	10714835	794	289	245	30.06	2	100
chrX	10784429	10785504	1076	540	384	96.56	2.58	76.07
chrX	10826648	10827171	524	232	156	35.7	2.26	100
chrX	11001757	11002321	565	344	167	50.37	2.76	100
chrX	11042350	11043105	756	243	232	37.47	2.99	100
chrX	11356309	11357171	863	655	278	57.93	2.22	100
chrX	11886815	11887233	419	280	128	33.71	2.33	100
chrX	11922333	11923076	744	488	237	83.72	2.31	100
chrX	11962056	11962780	725	355	228	37.11	2.04	100
chrX	12376945	12378250	1306	252	400	36.22	2.14	100
chrX	12423506	12424061	556	325	154	34.55	2.02	100
chrX	12873736	12875262	1527	193	468	42.22	1.83	100
chrX	13063368	13064312	945	727	241	32.76	2.27	100
chrX	13343410	13343878	469	195	133	34.81	2.02	100
chrX	13874010	13874638	629	385	172	32.73	2.14	100
chrX	13905211	13905752	542	201	148	30.35	2.11	100
chrX	14086599	14087582	984	627	541	670.64	5.88	0
chrX	14093977	14094459	483	232	135	32.8	3.45	100
chrX	14127839	14129090	1252	278	477	80.69	3.33	100
chrX	14141370	14142789	1420	660	504	71.56	3.11	100
chrX	14475013	14475823	811	195	231	35.24	2.29	100
chrX	14726043	14726809	767	250	228	61.62	2.53	100
chrX	14735194	14736087	894	630	260	48.35	2.34	100
chrX	14965646	14966278	633	349	195	43.01	1.92	100
chrX	15070948	15071406	459	234	132	36.97	2.76	100
chrX	15282549	15283200	652	371	197	43.75	2.25	100
chrX	15534859	15535361	503	291	152	36.93	2.48	100
chrX	16082840	16083313	474	256	133	33.07	2.37	100
chrX	16151507	16152121	615	400	184	35.46	2.06	100
chrX	16161657	16162191	535	374	155	43.32	2.12	100
chrX	16341595	16342318	724	159	219	34.16	1.95	100
chrX	16453325	16455309	1985	783	1171	1216.87	6.33	0
chrX	16646250	16647227	978	142	292	32.82	2.09	100
chrX	16686259	16687399	1141	622	512	190.62	3.38	4.23
chrX	16774104	16774616	513	106	143	30.94	1.94	100
chrX	16832248	16832831	584	308	177	52.47	2.4	100
chrX	16954956	16955562	607	479	185	41.1	1.94	100
chrX	16963505	16964127	623	199	214	33.8	2.39	100
chrX	16979990	16980485	496	226	140	31.94	2.03	100
chrX	17053672	17055160	1489	927	744	284.33	4.03	0
chrX	17108655	17109190	536	281	176	69.8	2.37	100
chrX	17211105	17211906	802	229	232	59.64	2.51	100
chrX	17749618	17750432	815	197	199	34.7	1.97	100
chrX	17752233	17752887	655	465	219	51.88	2.35	100
chrX	17781131	17782280	1150	775	382	35.43	2.08	100
chrX	18030548	18031322	775	270	332	102.59	3.36	52.17
chrX	18409557	18410995	1439	389	621	45.97	2.2	100
chrX	19467599	19468639	1041	354	602	334.44	4.21	0
chrX	19516832	19517297	466	227	132	34.43	3.45	100
chrX	19532302	19533218	917	441	401	195.92	3.2	2.94
chrX	19555894	19558710	2817	1343	1408	510.91	5.7	0
chrX	19676352	19677640	1289	928	429	48.63	2.36	100
chrX	21161727	21162294	568	297	166	33.51	1.98	100
chrX	21266834	21267841	1008	191	302	35.44	2.31	100
chrX	22323832	22324430	599	327	180	54.14	2.24	100
chrX	22347691	22348234	544	286	154	38.58	2.42	100
