# Supplementary material for: Lsd1 Restricts the Number of Germline Stem Cells by Regulating Multiple Targets in Escort Cells
Source: PLoS Genet. 2014 Mar 13;10(3):e1004200. doi: 10.1371/journal.pgen.1004200 (PMC3952827; doi:10.1371/journal.pgen.1004200)
Supplement: Table S6 — MACs output for c587-gal4>UASt-HA::Lsd1 ChIP-seq. (XLS) [file pgen.1004200.s012.xls]

## Sheet: Lsd1G&D_SupTable6_C587>pPTW_MAC
Table S6 C587_pTHW_MACs
# This file is generated by MACS version 1.4.1 20110627
# ARGUMENTS LIST:
# name = PTHW_ISD1_m2_macs_old_ver_pval_0.001
# format = AUTO
# ChIP-seq file = MBSE.BC12.unique.sorted.no_dups.bam
# control file = ../SE_Drosophila_pTHW_Isd1_Input_BC11/MBSE.BC11.unique.sorted.no_dups.bam
# effective genome size = 1.20e+08
# band width = 300
# model fold = 2,30
# pvalue cutoff = 1.00e-03
# Small dataset will be scaled towards larger dataset.
# Range for calculating regional lambda is: 1000 bps and 10000 bps
# tag size is determined as 35 bps
# total tags in treatment: 20213949
# tags after filtering in treatment: 20213949
# maximum duplicate tags at the same position in treatment = 4
# Redundant rate in treatment: 0.00
# total tags in control: 13639042
# tags after filtering in control: 13639042
# maximum duplicate tags at the same position in control = 3
# Redundant rate in control: 0.00
# d = 143
chr	start	end	length	summit	tags	#NAME?	fold_enrichment	FDR(%)
chr2L	190594	191339	746	396	166	36.05	2.41	100
chr2L	539964	541804	1841	1075	753	171.58	4.32	7.69
chr2L	839560	840673	1114	769	248	49.54	2.28	100
chr2L	1980461	1981573	1113	652	464	426.05	4.55	0
chr2L	2278800	2279840	1041	820	247	35.27	1.92	100
chr2L	2688244	2689713	1470	311	363	49.15	1.74	100
chr2L	2821231	2822820	1590	357	438	34.1	1.94	100
chr2L	3055322	3057095	1774	1382	441	31.52	2.4	100
chr2L	3301568	3303731	2164	1520	638	98.41	3.29	52.13
chr2L	3887433	3889460	2028	1430	1464	1525.31	5.71	0
chr2L	4317091	4319013	1923	865	499	32.5	1.94	100
chr2L	5325548	5328222	2675	1198	808	73.45	3.43	100
chr2L	5446432	5447331	900	343	198	36.26	2.22	100
chr2L	6324770	6325518	749	429	177	46.05	2.4	100
chr2L	6337310	6339287	1978	1621	573	154.2	3.13	11.11
chr2L	6948284	6950362	2079	499	543	217.26	3.74	0
chr2L	7042488	7044107	1620	818	507	145.55	3.49	12.99
chr2L	7047068	7051459	4392	3887	1360	185.18	3.85	6.56
chr2L	7758963	7760132	1170	255	227	35.03	1.81	100
chr2L	7827317	7830619	3303	1531	892	30.42	1.99	100
chr2L	8707128	8709503	2376	1920	989	174.99	4.23	6.35
chr2L	9907444	9909360	1917	367	484	36.03	1.98	100
chr2L	9921016	9922055	1040	618	398	325.34	5.5	0
chr2L	10001807	10004329	2523	720	1316	74.77	3.99	100
chr2L	10966295	10968845	2551	1464	798	72.44	3.09	100
chr2L	11106641	11107375	735	418	160	31.12	2.2	100
chr2L	11611444	11612247	804	443	177	35.72	2.08	100
chr2L	12269441	12271956	2516	1449	1216	777.65	5.37	0
chr2L	13212047	13213585	1539	1119	416	33.29	1.89	100
chr2L	13445245	13445994	750	431	169	37.27	2.72	100
chr2L	16042020	16044214	2195	762	645	159.93	3.38	8.45
chr2L	16283251	16288709	5459	1650	1928	71.24	3.4	100
chr2L	16586344	16589151	2808	1898	868	31.36	3	100
chr2L	16815480	16821382	5903	1177	2082	85.17	3.73	88.12
chr2L	17383075	17385555	2481	993	764	55.53	2.64	100
chr2L	17778270	17779154	885	411	199	40.59	2.13	100
chr2L	18483717	18486125	2409	770	992	269.67	4.33	0
chr2L	18940213	18942190	1978	656	473	38.77	1.8	100
chr2L	19309074	19309927	854	564	186	34.91	2.08	100
chr2L	19840704	19841758	1055	696	196	33.36	2.41	100
chr2L	20416697	20418699	2003	947	673	171.53	3.06	7.58
chr2L	21842535	21843242	708	349	161	39.37	2.32	100
chr2L	22311503	22313778	2276	459	666	133.79	3.07	14.46
chr2R	685098	686257	1160	400	252	44.09	2.2	100
chr2R	1746165	1747137	973	273	205	30.69	2.03	100
chr2R	2128773	2131491	2719	1000	1062	30.96	2.61	100
chr2R	2759227	2761863	2637	1153	887	414.59	4.58	0
chr2R	2858088	2859981	1894	610	548	52.6	2.4	100
chr2R	3360059	3364123	4065	847	1357	91.12	2.63	74.23
chr2R	4086369	4087792	1424	280	298	32.19	2.01	100
chr2R	4388072	4389544	1473	1121	318	36.15	1.75	100
chr2R	5094347	5095409	1063	584	399	439.9	4.84	0
chr2R	5299894	5302381	2488	1548	862	46.32	2.51	100
chr2R	5350984	5351966	983	699	231	31.15	1.91	100
chr2R	5644142	5645016	875	379	204	44.99	2.24	100
chr2R	7415685	7418115	2431	1356	767	326.7	3.95	0
chr2R	7611004	7612377	1374	1021	350	30.89	1.82	100
chr2R	7627647	7628676	1030	447	229	39.77	2.06	100
chr2R	8456298	8458204	1907	1574	464	43.2	2.23	100
chr2R	9071394	9072336	943	267	221	32.84	2.17	100
chr2R	9866604	9868009	1406	733	712	275.88	3.99	0
chr2R	10426532	10427430	899	327	211	31.04	2.12	100
chr2R	10450903	10451943	1041	838	224	37.44	2.2	100
chr2R	10652650	10654444	1795	425	451	78.72	3.22	100
chr2R	10735017	10736097	1081	485	348	198.72	4.24	1.69
chr2R	10764658	10765733	1076	527	446	263.69	4.89	0
chr2R	10796763	10797849	1087	746	236	41.16	2.24	100
chr2R	11195933	11197593	1661	972	751	139.54	3.73	13.92
chr2R	11242031	11243181	1151	830	275	35.5	1.99	100
chr2R	11566079	11568857	2779	1500	1594	1766.75	5.4	0
chr2R	11689203	11690726	1524	1210	347	34.33	2.34	100
chr2R	11733671	11734527	857	407	202	30.31	2.3	100
chr2R	11985587	11986657	1071	329	256	36.43	2.31	100
chr2R	11988067	11992553	4487	2121	1822	262.99	5.41	0
chr2R	12161484	12162805	1322	279	279	32.43	2.01	100
chr2R	12367780	12368803	1024	523	248	48.75	2.32	100
chr2R	12581031	12583439	2409	1283	593	47.25	2.04	100
chr2R	12983605	12986443	2839	1670	1413	221.61	3.94	0
chr2R	13601187	13607044	5858	3986	1820	49.81	2.84	100
chr2R	13679533	13680657	1125	717	420	468.6	4.9	0
chr2R	14020212	14023453	3242	1513	1030	79.4	4.29	100
chr2R	14327532	14329301	1770	429	563	40.99	2.12	100
chr2R	14469538	14470634	1097	773	228	40.09	2.16	100
chr2R	14473198	14474556	1359	1004	327	32.02	1.81	100
chr2R	14567182	14568035	854	534	184	30.31	2.46	100
chr2R	14664082	14665890	1809	1007	657	178.92	3.23	6.45
chr2R	14693069	14693896	828	534	191	39.18	2.51	100
chr2R	15348062	15352138	4077	1591	1520	43.05	2.49	100
chr2R	15460979	15462438	1460	459	326	49.73	2.03	100
chr2R	15465375	15466314	940	379	232	33.88	2.27	100
chr2R	15466476	15468009	1534	1224	348	30.73	2.12	100
chr2R	16206119	16207341	1223	593	438	42.66	2.81	100
chr2R	16554900	16556273	1374	695	674	282.76	4.83	0
chr2R	16557624	16558826	1203	446	470	164.6	4.34	8.57
chr2R	16677593	16679183	1591	798	348	38.9	1.93	100
chr2R	16726390	16727268	879	636	193	31.42	1.93	100
chr2R	17183396	17185919	2524	2180	866	80.38	2.83	100
chr2R	17197489	17198122	634	361	151	46.51	2.7	100
chr2R	17324459	17325161	703	372	159	36.71	2.39	100
chr2R	17389443	17390775	1333	804	411	49.11	2.64	100
chr2R	17691331	17692088	758	355	170	38.26	2.78	100
chr2R	18289132	18289930	799	385	208	53.06	3.51	100
chr2R	18290240	18291486	1247	875	343	42.21	2.17	100
chr2R	19513936	19515157	1222	909	259	41.63	1.93	100
chr2R	19755823	19760661	4839	3887	1670	314.06	4.94	0
chr2R	20084194	20085704	1511	1079	439	253.95	4.44	0
chr2R	20400581	20403734	3154	1760	1440	685.47	4.62	0
chr2R	20769068	20770287	1220	941	288	43.96	1.92	100
chr3L	542761	544468	1708	635	580	52.7	2.81	100
chr3L	638444	642899	4456	2762	1813	503.14	3.47	0
chr3L	738919	739827	909	581	267	165.1	3.65	8.82
chr3L	880936	883547	2612	1500	631	42.5	2.14	100
chr3L	958900	961824	2925	558	1012	102.5	3.19	43.01
chr3L	1463634	1464512	879	346	223	41.43	2.56	100
chr3L	1477900	1479354	1455	849	584	287.79	4	0
chr3L	1496333	1497249	917	490	259	31.12	2.12	100
chr3L	1515946	1517888	1943	524	885	732.88	4.21	0
chr3L	1543960	1548168	4209	2249	1341	69.9	2.36	100
chr3L	2038949	2039876	928	644	204	38.83	2.11	100
chr3L	2352357	2353266	910	208	202	34.7	2.05	100
chr3L	3384505	3386579	2075	1728	492	45.08	1.81	100
chr3L	3830774	3831810	1037	704	217	38.06	2.32	100
chr3L	5314714	5315987	1274	348	328	42.19	2.2	100
chr3L	5756719	5757482	764	394	166	31.64	2.28	100
chr3L	5919501	5921147	1647	356	557	32.22	2.78	100
chr3L	6341761	6342867	1107	345	236	31.33	2.26	100
chr3L	6896768	6898419	1652	772	415	140.62	4.32	14.1
chr3L	6971760	6973762	2003	407	521	131.96	3.25	15.48
chr3L	7489185	7490136	952	284	219	30.73	2	100
chr3L	8133217	8133983	767	518	166	30.94	2.32	100
chr3L	8292258	8293289	1032	508	319	69.93	2.7	100
chr3L	8498746	8500765	2020	542	477	53.36	2.4	100
chr3L	8502419	8503647	1229	404	448	234.26	4.08	0
chr3L	8778474	8780300	1827	1520	493	36.3	2.07	100
chr3L	9312253	9313077	825	514	192	32.18	2.25	100
chr3L	9673690	9674973	1284	681	539	228.1	4.35	0
chr3L	10653546	10654384	839	487	218	36.96	2.1	100
chr3L	10716745	10717578	834	430	205	31.59	2.32	100
chr3L	11105831	11107452	1622	1112	754	85.41	3.03	88
chr3L	11825032	11830982	5951	794	1701	32.54	2.43	100
chr3L	12601285	12602825	1541	1214	371	94.26	3.17	65.26
chr3L	12866151	12867184	1034	353	225	31.77	2.32	100
chr3L	13146385	13147268	884	312	201	31.03	2.09	100
chr3L	16094978	16096345	1368	966	333	32.4	1.93	100
chr3L	16404420	16406357	1938	794	731	112.62	2.65	31.46
chr3L	16757090	16760721	3632	1733	1373	134.83	3.78	14.63
chr3L	17004589	17005727	1139	373	244	32.39	2.1	100
chr3L	18864635	18866218	1584	342	354	42.09	2.34	100
chr3L	19121379	19122390	1012	415	225	36.48	2	100
chr3L	19151625	19152524	900	392	219	32.48	2.38	100
chr3L	19853651	19855081	1431	1088	396	47.28	2.53	100
chr3L	20036546	20038790	2245	1903	553	34.5	1.77	100
chr3L	20896903	20897830	928	678	197	31.26	2.03	100
chr3L	20922370	20923916	1547	1212	361	30.58	2.02	100
chr3L	21894240	21897269	3030	505	730	81.06	2.01	100
chr3L	22002957	22004519	1563	1297	345	55.53	1.97	100
chr3L	22127397	22129491	2095	365	551	33.56	2.12	100
chr3L	22712617	22713314	698	408	154	31.12	2.59	100
chr3L	22720562	22721730	1169	640	451	135.63	3.29	15
chr3LHet	2196224	2196966	743	398	161	30.47	2.28	100
chr3R	200758	205353	4596	3892	1893	57.81	3.67	100
chr3R	387923	388773	851	471	184	30.16	2.08	100
chr3R	1041401	1043792	2392	820	1222	903.46	5	0
chr3R	1300102	1301040	939	365	208	31.39	2.29	100
chr3R	1390345	1391974	1630	994	370	39.78	2.06	100
chr3R	1436214	1437968	1755	1207	497	63.44	2.46	100
chr3R	1457540	1458338	799	490	209	89.48	3.99	75.51
chr3R	1458717	1459756	1040	578	493	656.5	6.18	0
chr3R	1743071	1743758	688	370	152	32.48	2.24	100
chr3R	3711880	3713306	1427	510	392	71.57	3.02	100
chr3R	3732851	3733599	749	160	163	31.5	1.91	100
chr3R	3853510	3854387	878	378	211	42.93	2.3	100
chr3R	4758362	4761260	2899	2373	1024	324.66	6.66	0
chr3R	5530463	5532647	2185	777	648	36.6	3.26	100
chr3R	5873656	5875291	1636	755	684	45.72	2.43	100
chr3R	6697629	6698814	1186	383	601	842.55	6.82	0
chr3R	7386831	7390233	3403	1779	1182	48.26	2.14	100
chr3R	7406699	7407687	989	677	188	38.58	2.16	100
chr3R	7589358	7590752	1395	659	487	30.9	2.15	100
chr3R	8453398	8454164	767	389	210	105.79	3.69	36.96
chr3R	8499234	8500081	848	538	206	31.03	2.34	100
chr3R	8533838	8534595	758	399	172	38.99	2.38	100
chr3R	8786596	8788171	1576	811	719	620.53	5.76	0
chr3R	8975776	8977263	1488	510	366	32.07	1.89	100
chr3R	9225227	9229264	4038	2473	1726	553.7	4.45	0
chr3R	9419399	9420723	1325	954	295	57.15	2.28	100
chr3R	9607816	9609654	1839	738	657	84.47	2.77	93.14
chr3R	9783940	9784878	939	512	394	556.22	7.35	0
chr3R	10113626	10117180	3555	1176	1445	410.56	4.36	0
chr3R	10239948	10240710	763	425	176	30.99	2.05	100
chr3R	10486392	10488111	1720	365	436	40.47	2.03	100
chr3R	11112807	11114247	1441	914	537	220.3	4.15	0
chr3R	11115183	11119986	4804	1278	1984	551.01	4.13	0
chr3R	11280605	11282901	2297	1008	555	31.77	1.79	100
chr3R	11378362	11379557	1196	913	309	36.49	1.99	100
chr3R	11467579	11468397	819	541	185	42.4	2.24	100
chr3R	11494288	11495646	1359	1049	281	43.81	2.34	100
chr3R	11624626	11625528	903	520	218	41.26	2.3	100
chr3R	12229501	12230837	1337	987	295	30.78	1.89	100
chr3R	12239831	12240610	780	416	180	34.75	2.24	100
chr3R	13043603	13046104	2502	2030	733	51.6	3.37	100
chr3R	13897305	13898323	1019	324	218	35.39	2.2	100
chr3R	14536958	14538213	1256	347	268	39.64	2.13	100
chr3R	14982450	14983396	947	531	335	249.16	5.28	0
chr3R	15090928	15091871	944	318	233	76.08	2.6	100
chr3R	15415049	15415915	867	491	198	47.34	2.2	100
chr3R	15699659	15702341	2683	1198	740	51.7	3.49	100
chr3R	16399658	16401501	1844	792	1062	1039.36	5.59	0
chr3R	16653127	16655949	2823	2421	793	35.05	2.89	100
chr3R	16782863	16785794	2932	1847	805	113.66	3.16	29.55
chr3R	16889712	16892798	3087	1190	1634	110.99	4.14	31.87
chr3R	16981597	16985095	3499	962	1472	262.82	3.36	0
chr3R	17668228	17670111	1884	1491	447	42.69	2.44	100
chr3R	18284907	18285654	748	401	165	32.15	2.46	100
chr3R	18289934	18291170	1237	640	401	45.43	2.49	100
chr3R	18498723	18499821	1099	821	247	51.2	2.19	100
chr3R	19096853	19097640	788	385	184	49.78	2.57	100
chr3R	19353021	19353995	975	416	227	41.68	2.11	100
chr3R	19879725	19880567	843	443	211	36.11	2.86	100
chr3R	20018777	20020057	1281	434	368	55.07	2.48	100
chr3R	20455416	20457331	1916	363	579	112.37	2.92	31.11
chr3R	20719563	20721107	1545	670	676	722.74	4.33	0
chr3R	20750549	20751500	952	557	257	52.74	3.13	100
chr3R	21381749	21386646	4898	547	1224	38.72	1.75	100
chr3R	21400271	21401691	1421	383	352	41	2.12	100
chr3R	22854948	22856006	1059	194	221	39.25	2.16	100
chr3R	22965440	22966238	799	352	187	30.32	2.49	100
chr3R	23442396	23443679	1284	255	269	41.78	2.18	100
chr3R	23773376	23774936	1561	1019	983	1632.3	7.6	0
chr3R	24669433	24671836	2404	1968	816	145.99	4.2	13.16
chr3R	25032193	25033466	1274	884	285	57.06	2.32	100
chr3R	25214022	25214802	781	378	171	33.76	2.2	100
chr3R	25632244	25633210	967	636	205	31.92	2.86	100
chr3R	25645518	25646358	841	299	189	32.44	1.94	100
chr3R	25959680	25961059	1380	605	483	35.28	2.21	100
chr3R	26291130	26293363	2234	622	1010	146.61	4.38	13.33
chr3R	26629675	26630769	1095	675	279	31.84	2.07	100
chr3R	27046062	27048633	2572	1043	786	370.82	3.17	0
chr3R	27550666	27553032	2367	1677	1046	629.2	3.77	0
chr3R	27582609	27583478	870	511	198	41.59	2.44	100
chrX	423598	424441	844	492	199	45.23	2.71	100
chrX	440348	442669	2322	494	672	33.69	2.34	100
chrX	533026	533850	825	378	211	39.04	2.17	100
chrX	652362	653950	1589	995	713	407.61	5.42	0
chrX	690246	691575	1330	658	417	41.21	2.59	100
chrX	1026059	1029072	3014	2219	1035	114.03	3.04	29.89
chrX	1150092	1151002	911	437	216	55.36	2.4	100
chrX	1164091	1165440	1350	1038	340	35.41	1.99	100
chrX	1238129	1239334	1206	839	299	30.31	1.8	100
chrX	1263978	1264917	940	474	268	44.15	2.52	100
chrX	1267481	1270065	2585	1939	1556	1309.78	5.97	0
chrX	1270093	1270837	745	344	169	40.38	2.62	100
chrX	1281650	1282356	707	264	159	30.14	2.6	100
chrX	1348725	1349508	784	322	261	228.26	5.6	0
chrX	1354393	1354999	607	355	142	40.89	3.45	100
chrX	1411127	1412258	1132	689	628	743.23	7.01	0
chrX	1510082	1512274	2193	1485	597	271.95	3.53	0
chrX	1512298	1513408	1111	318	318	123.66	2.85	18.82
chrX	1773298	1774856	1559	678	648	43.04	2.4	100
chrX	1775132	1775972	841	404	203	35.18	2.15	100
chrX	1870317	1871245	929	421	220	61.64	2.12	100
chrX	1927097	1929178	2082	1731	548	32.59	1.96	100
chrX	1969749	1971175	1427	640	869	243.7	3.07	0
chrX	2161101	2165572	4472	1844	1456	152.73	2.62	10.96
chrX	2288937	2290219	1283	364	267	38.81	2.9	100
chrX	2356247	2357070	824	421	197	42.54	2.18	100
chrX	2554945	2556006	1062	392	246	33.26	1.98	100
chrX	3027768	3029922	2155	1308	643	135.55	2.97	14.81
chrX	4457554	4458279	726	420	159	32.03	2.28	100
chrX	4571562	4574585	3024	1512	1010	40.21	3.14	100
chrX	5205602	5206739	1138	799	248	66.45	3.03	100
chrX	5454563	5455171	609	277	150	53.37	3.2	100
chrX	5572867	5575063	2197	489	617	40.54	2.35	100
chrX	5818584	5821242	2659	2329	645	41.92	1.93	100
chrX	6160485	6163088	2604	2002	1177	511.97	5	0
chrX	6172652	6174354	1703	650	1044	1057.48	4.18	0
chrX	6177151	6178397	1247	492	436	164.67	3.46	8.7
chrX	6259327	6260971	1645	358	629	300.53	3.27	0
chrX	6489821	6491607	1787	1286	605	148.9	3.48	10.81
chrX	6571912	6573593	1682	507	682	610.5	4.27	0
chrX	6669968	6671412	1445	1228	311	34.9	1.9	100
chrX	6988401	6993495	5095	1522	1617	35.86	2.04	100
chrX	7003350	7004694	1345	575	611	934.98	5.48	0
chrX	7192295	7194503	2209	1703	642	195.19	5.35	1.67
chrX	7415753	7417629	1877	1633	429	59.27	1.89	100
chrX	7785308	7787223	1916	832	961	394.98	3.66	0
chrX	8870691	8871673	983	591	232	32.48	2.06	100
chrX	8940896	8943810	2915	1688	1178	442.67	4.48	0
chrX	9281662	9282521	860	187	175	30.71	2.15	100
chrX	9510304	9513336	3033	2739	785	49.99	2.2	100
chrX	10120657	10121531	875	454	196	42.46	2.16	100
chrX	10315778	10316570	793	495	173	33.38	2.28	100
chrX	10540270	10541427	1158	340	254	32.68	1.93	100
chrX	10669000	10671746	2747	361	725	33.23	1.77	100
chrX	10783353	10785570	2218	1811	667	87.96	2.51	76.77
chrX	10874098	10874733	636	354	146	38.24	2.28	100
chrX	11310315	11311059	745	382	176	39.74	2.21	100
chrX	11922165	11923209	1045	384	265	93.06	2.95	67.71
chrX	11968220	11969386	1167	287	243	33.2	2.03	100
chrX	12790646	12791485	840	568	202	60.04	2.56	100
chrX	12832390	12833649	1260	907	281	53.7	2.35	100
chrX	13036223	13037753	1531	225	314	34.09	2.03	100
chrX	13164565	13165357	793	413	199	55.37	2.34	100
chrX	14086187	14087677	1491	1084	614	725.58	7.07	0
chrX	14093732	14094511	780	458	179	44.76	3.94	100
chrX	14140379	14142505	2127	1627	581	117.57	3.58	23.26
chrX	16246480	16247215	736	325	170	31.49	2.14	100
chrX	16453211	16457156	3946	900	1750	670.93	6.32	0
chrX	16685697	16688547	2851	1192	871	165.86	3.89	8.96
chrX	17052978	17055179	2202	1583	797	172.83	2.9	7.81
chrX	19082224	19083112	889	331	196	31.04	2.28	100
chrX	19467446	19468737	1292	533	659	770.65	6.28	0
chrX	19524860	19525747	888	508	219	34.29	2.54	100
chrX	19556132	19558756	2625	1058	1142	755.89	6.41	0
chrX	20106864	20107666	803	307	198	59.05	2.58	100
chrX	20319585	20320282	698	340	156	35.19	2.16	100
chrX	20845931	20847409	1479	1163	358	44.05	2.47	100
chrX	21128528	21129605	1078	798	227	30.44	1.93	100
