# Supplementary material for: Lsd1 Restricts the Number of Germline Stem Cells by Regulating Multiple Targets in Escort Cells
Source: PLoS Genet. 2014 Mar 13;10(3):e1004200. doi: 10.1371/journal.pgen.1004200 (PMC3952827; doi:10.1371/journal.pgen.1004200)
Supplement: Table S7 — MACs output for hh-gal4>UASp-HA::Lsd1 ChIP-seq. (XLS) [file pgen.1004200.s013.xls]

## Sheet: Lsd1G&D_SupTable7_hh>pPHW_MACs.
Table S7 hh_pPHW_MACs
# This file is generated by MACS version 1.4.1 20110627
# ARGUMENTS LIST:
# name = pPHW_aHa_macs_m2_ver_old_pval_0.001
# format = AUTO
# ChIP-seq file = Hh_Ga14_pPHW_Lsd1_aHa.merged.no_dups.bam
# control file = ../Hh_Ga14_pPHW_Lsd1_Input/Hh_Ga14_pPHW_Lsd1_Input.merged.no_dups.bam
# effective genome size = 1.20e+08
# band width = 300
# model fold = 2,30
# pvalue cutoff = 1.00e-03
# Small dataset will be scaled towards larger dataset.
# Range for calculating regional lambda is: 1000 bps and 10000 bps
# tag size is determined as 34 bps
# total tags in treatment: 20223701
# tags after filtering in treatment: 20223701
# maximum duplicate tags at the same position in treatment = 4
# Redundant rate in treatment: 0.00
# total tags in control: 25056757
# tags after filtering in control: 25056757
# maximum duplicate tags at the same position in control = 4
# Redundant rate in control: 0.00
# d = 200
chr	start	end	length	summit	tags	#NAME?	fold_enrichment	FDR(%)
chr2L	1980367	1981696	1330	759	401	123.83	2.86	100
chr2L	3887322	3890232	2911	1548	941	57.71	2.79	100
chr2L	5160653	5162319	1667	1328	297	31.63	1.33	100
chr2L	5326165	5327312	1148	593	298	34.06	2.32	100
chr2L	6948224	6950068	1845	576	502	259.41	3.05	14.29
chr2L	10001653	10003474	1822	867	700	111.89	3.28	100
chr2L	12269447	12271578	2132	1427	557	103.15	2.95	100
chr2R	939386	940220	835	320	262	45.99	2.45	100
chr2R	940884	941494	611	375	203	48.44	1.94	100
chr2R	941606	942406	801	474	289	70	2.32	100
chr2R	942650	943591	942	436	334	41.52	2.49	100
chr2R	2487550	2489422	1873	361	395	31.8	1.29	100
chr2R	2759648	2761807	2160	743	636	212.6	3.03	44.44
chr2R	5094266	5095430	1165	491	273	66.66	2.2	100
chr2R	7415593	7418185	2593	1459	604	139.52	2.03	100
chr2R	11565997	11568226	2230	845	798	223.02	2.6	50
chr2R	11988203	11991016	2814	1988	1033	336.85	4.24	0
chr2R	13678994	13680769	1776	1230	405	78.78	1.93	100
chr2R	18290206	18292164	1959	874	476	65.86	2.04	100
chr2R	20084154	20085716	1563	1135	349	46.14	2.05	100
chr2R	20400391	20403316	2926	1992	793	57.82	1.96	100
chr2RHet	2829828	2830467	640	398	188	50.84	2.15	100
chr3L	638466	642097	3632	1410	880	93.97	1.72	100
chr3L	1514495	1517877	3383	2404	806	67.42	1.79	100
chr3L	2247335	2250038	2704	575	614	38.42	1.36	100
chr3L	6896586	6898016	1431	938	328	87.73	2.18	100
chr3L	8502351	8504081	1731	499	377	69.68	2.11	100
chr3L	12601172	12602884	1713	1217	380	43.64	1.84	100
chr3L	17435992	17437822	1831	1403	376	38.98	1.69	100
chr3LHet	2163419	2164066	648	334	354	73.5	2.03	100
chr3LHet	2182696	2184520	1825	369	794	40.64	1.56	100
chr3R	203867	205348	1482	802	487	121.31	2.64	100
chr3R	1041322	1043765	2444	1115	726	172.77	2.63	90.91
chr3R	1458726	1459829	1104	606	261	63.87	2.55	100
chr3R	8452652	8454290	1639	1085	369	52.54	1.93	100
chr3R	8786620	8788278	1659	845	497	111.54	2.74	100
chr3R	9225595	9228782	3188	2177	960	107.88	2.65	100
chr3R	9783562	9785018	1457	921	366	151.37	3.26	100
chr3R	10113563	10115699	2137	1222	685	130.55	2.7	100
chr3R	10163726	10165938	2213	453	423	32	1.36	100
chr3R	11111010	11114269	3260	2666	794	54.88	2.42	100
chr3R	11115252	11118610	3359	1293	882	69.76	2.13	100
chr3R	15699783	15702172	2390	1145	534	42.54	1.78	100
chr3R	16399574	16401614	2041	905	619	97.12	2.26	100
chr3R	16889861	16892782	2922	1020	876	30.79	2.8	100
chr3R	20719595	20721260	1666	903	424	183.86	2.35	70
chr3R	23773401	23775049	1649	987	647	465.47	4.21	0
chr3R	27550647	27553107	2461	1728	649	43.55	2.03	100
chr3RHet	560906	562339	1434	1034	313	62.66	2.16	100
chr3RHet	776046	779167	3122	432	883	62.24	2.27	100
chr4	613841	615150	1310	729	394	45.66	1.99	100
chr4	615446	616352	907	416	261	69.16	2.03	100
chr4	1280543	1281347	805	337	210	41.45	1.95	100
chr4	1298538	1300015	1478	398	376	32.4	1.93	100
chrX	1268038	1270656	2619	1466	1031	604.82	4.83	0
chrX	1411067	1412347	1281	735	348	56.41	2.56	100
chrX	1510575	1512093	1519	506	347	67.42	1.99	100
chrX	4571639	4573576	1938	844	484	33.94	1.64	100
chrX	6571995	6573239	1245	686	286	61.53	1.9	100
chrX	7003240	7004674	1435	685	461	338.6	3.42	0
chrX	7193496	7194582	1087	553	290	120.79	3.66	100
chrX	7785244	7787298	2055	929	598	32.49	1.58	100
chrX	8941069	8943664	2596	1541	707	127.75	2.01	100
chrX	14086261	14087747	1487	1004	370	146.7	3.14	100
chrX	16453158	16455170	2013	943	835	481.76	3.95	0
chrX	16686090	16688578	2489	743	569	43.65	1.4	100
chrX	18409415	18410977	1563	499	359	43.59	1.77	100
chrX	19467387	19468866	1480	585	376	36.75	1.88	100
chrX	19556586	19558549	1964	591	681	437.34	4.57	0
chrX	21773090	21774036	947	372	214	47.3	2.14	100
chrXHet	183486	185834	2349	551	902	41.08	2.19	100
