# Supplementary material for: Lsd1 Restricts the Number of Germline Stem Cells by Regulating Multiple Targets in Escort Cells
Source: PLoS Genet. 2014 Mar 13;10(3):e1004200. doi: 10.1371/journal.pgen.1004200 (PMC3952827; doi:10.1371/journal.pgen.1004200)
Supplement: Table S8 — MACs output for hh-gal4>UASt-HA::Lsd1 ChIP-seq. (XLS) [file pgen.1004200.s014.xls]

## Sheet: Lsd1G&D_SupTable8_hh>pPTW_MACs.
Table S8 hh_pTHW_MACs
# This file is generated by MACS version 1.4.1 20110627
# ARGUMENTS LIST:
# name = pTHW_m2_macs_old_ver_pval_0.001
# format = AUTO
# ChIP-seq file = Hh_Ga14_pTHW_Lsd1_aHa.merged.no_dups.bam
# control file = ../Hh_Ga14_pTHW_Lsd1_Input/Hh_Ga14_pTHW_Lsd1_Input.merged.no_dups.bam
# effective genome size = 1.20e+08
# band width = 300
# model fold = 2,30
# pvalue cutoff = 1.00e-03
# Small dataset will be scaled towards larger dataset.
# Range for calculating regional lambda is: 1000 bps and 10000 bps
# tag size is determined as 34 bps
# total tags in treatment: 15414701
# tags after filtering in treatment: 15414701
# maximum duplicate tags at the same position in treatment = 4
# Redundant rate in treatment: 0.00
# total tags in control: 23726954
# tags after filtering in control: 23726954
# maximum duplicate tags at the same position in control = 4
# Redundant rate in control: 0.00
# d = 121
chr	start	end	length	summit	tags	#NAME?	fold_enrichment	FDR(%)
chr2L	1980525	1981522	998	576	248	143.6	2.25	100
chr2L	2979480	2979988	509	173	88	33.38	1.46	100
chr2L	3302817	3303535	719	360	146	31.99	1.65	100
chr2L	3494834	3495438	605	337	102	33.4	1.55	100
chr2L	3887439	3889305	1867	1409	529	128.57	2.35	100
chr2L	4930110	4931063	954	327	190	31.55	1.44	100
chr2L	6948406	6949673	1268	371	257	105.92	1.77	100
chr2L	7743557	7744108	552	233	97	37.05	1.65	100
chr2L	8507699	8508397	699	449	124	31.41	1.39	100
chr2L	8513746	8514407	662	247	109	33.47	1.42	100
chr2L	10001834	10003444	1611	645	489	165.82	2.56	94.12
chr2L	10554079	10554705	627	126	111	30.56	1.21	100
chr2L	11768458	11769079	622	357	109	37.41	1.43	100
chr2L	12270592	12271333	742	310	168	75.18	2.07	100
chr2L	15895313	15895821	509	359	88	31.21	1.4	100
chr2L	18483919	18485406	1488	583	393	34.45	1.83	100
chr2L	20417409	20418495	1087	815	237	38.16	1.32	100
chr2L	20975673	20976762	1090	841	205	34.78	1.32	100
chr2L	22414400	22414730	331	211	84	39.63	1.99	100
chr2L	22415156	22415601	446	148	126	86.74	2.55	100
chr2L	22484329	22485145	817	449	214	50.22	1.78	100
chr2L	22984051	22984745	695	434	137	69.87	2.03	100
chr2R	42881	43482	602	259	109	36.31	1.54	100
chr2R	937129	937948	820	314	338	120.36	1.89	100
chr2R	938002	938973	972	685	285	122.58	1.94	100
chr2R	939469	939961	493	338	160	67.7	1.56	100
chr2R	940964	941414	451	300	164	94.34	1.52	100
chr2R	941688	942326	639	336	208	91.74	2.03	100
chr2R	942730	943360	631	367	259	79.79	1.83	100
chr2R	2186399	2187011	613	264	119	31.17	1.41	100
chr2R	2759815	2760880	1066	531	299	385.58	2.71	0
chr2R	5094479	5095229	751	365	166	74.83	1.81	100
chr2R	7124291	7125604	1314	1193	227	52.63	1.25	100
chr2R	7416415	7417379	965	647	174	55.6	1.53	100
chr2R	9072501	9073194	694	574	110	36.92	1.42	100
chr2R	9866794	9867864	1071	542	229	33.93	1.66	100
chr2R	10735042	10735686	645	376	121	61.38	1.58	100
chr2R	10776109	10776688	580	250	101	32.75	1.5	100
chr2R	11566238	11567985	1748	547	461	127.44	1.87	100
chr2R	11706741	11707477	737	329	136	35.51	1.34	100
chr2R	11988222	11990725	2504	1967	720	320.84	3.43	11.11
chr2R	12178189	12178844	656	133	118	41.65	1.2	100
chr2R	12984497	12986059	1563	383	423	53.29	1.33	100
chr2R	13433315	13434042	728	214	106	43.91	1.36	100
chr2R	13679507	13680576	1070	474	201	89.27	1.35	100
chr2R	16141643	16142839	1197	270	216	50.54	1.31	100
chr2R	16145145	16145721	577	294	98	32.59	1.59	100
chr2R	16512321	16513048	728	118	136	36.23	1.14	100
chr2R	17184210	17185881	1672	1380	347	41.02	1.25	100
chr2R	18938093	18938813	721	594	108	33.08	1.25	100
chr2R	19282890	19283709	820	235	147	35.35	1.33	100
chr2R	19759025	19760436	1412	662	308	31.83	1.46	100
chr2R	19935150	19936093	944	319	181	35.71	1.5	100
chr2RHet	3	374	372	118	67	32.4	2.16	100
chr2RHet	248083	250500	2418	497	1475	78.1	1.24	100
chr2RHet	2829910	2830387	478	323	153	73.16	1.72	100
chr2RHet	2924568	2925168	601	289	104	31.13	2.29	100
chr2RHet	2929182	2930179	998	759	275	45.59	2.03	100
chr2RHet	3187655	3188446	792	463	193	106.51	2.28	100
chr3L	479170	479927	758	400	140	30.69	1.23	100
chr3L	500270	501227	958	355	187	48.79	1.43	100
chr3L	1478036	1478961	926	254	173	74.65	1.55	100
chr3L	2262575	2263159	585	284	102	39.66	1.55	100
chr3L	2263207	2264014	808	349	157	30.83	1.26	100
chr3L	3393224	3394057	834	530	149	34.86	1.36	100
chr3L	3720689	3721649	961	244	160	33.43	1.33	100
chr3L	3921614	3922329	716	253	118	31.51	1.24	100
chr3L	4091057	4091686	630	380	108	31.01	1.41	100
chr3L	4336401	4337002	602	245	107	31.53	1.33	100
chr3L	6897273	6898282	1010	253	167	44.8	1.96	100
chr3L	6942447	6943335	889	442	185	34.83	1.18	100
chr3L	6971764	6972597	834	371	177	91.98	1.65	100
chr3L	7479081	7480607	1527	1173	323	35.01	1.22	100
chr3L	8790241	8792325	2085	1781	461	39.4	1.17	100
chr3L	9451432	9453351	1920	299	404	72.06	1.3	100
chr3L	9952785	9953713	929	635	161	30.3	1.34	100
chr3L	10628760	10629400	641	522	117	30.77	1.23	100
chr3L	10698080	10698677	598	261	101	30.05	1.64	100
chr3L	12266670	12267346	677	327	124	34.04	1.25	100
chr3L	18833736	18834825	1090	605	262	44.33	1.7	100
chr3L	21774007	21774732	726	403	140	45.2	1.52	100
chr3L	22085593	22086597	1005	732	179	33.92	1.16	100
chr3L	23109862	23110247	386	119	72	39.37	1.88	100
chr3L	23564638	23565515	878	522	234	69.15	2.33	100
chr3LHet	159942	160307	366	191	215	94.27	1.72	100
chr3LHet	456332	457141	810	502	176	66.29	2.01	100
chr3LHet	1546457	1547718	1262	980	250	32.45	1.25	100
chr3LHet	2163501	2163987	487	249	320	147.51	1.87	100
chr3LHet	2176968	2177997	1030	331	261	70.39	2.5	100
chr3LHet	2182776	2184440	1665	309	716	194.1	1.56	42.86
chr3LHet	2476249	2477359	1111	340	234	33.69	1.34	100
chr3LHet	2514803	2515553	751	348	167	47.33	1.86	100
chr3R	203633	205191	1559	1114	401	48.69	1.41	100
chr3R	1041875	1042932	1058	585	263	142	1.82	100
chr3R	1099878	1101185	1308	311	274	33.57	1.18	100
chr3R	1458859	1459626	768	481	170	104.24	2.17	100
chr3R	3368262	3368836	575	324	105	31.73	1.38	100
chr3R	5663138	5663814	677	429	107	30.24	1.33	100
chr3R	5916664	5917684	1021	626	205	38.75	1.22	100
chr3R	6697664	6698666	1003	369	212	39.98	1.54	100
chr3R	7288386	7289030	645	383	112	41.24	1.21	100
chr3R	8453482	8454150	669	422	116	31.04	1.54	100
chr3R	8743739	8744274	536	283	92	33.09	1.59	100
chr3R	8787050	8788029	980	339	264	201.04	2.36	46.15
chr3R	9226101	9228492	2392	1676	633	76.22	2.12	100
chr3R	9784026	9784798	773	489	178	181.11	2.51	73.33
chr3R	10113927	10115763	1837	899	438	71.87	2.08	100
chr3R	10961424	10961989	566	333	99	30.63	1.36	100
chr3R	11116124	11117484	1361	382	286	72.16	1.84	100
chr3R	11491549	11492340	792	484	146	42.19	1.49	100
chr3R	14750146	14751191	1046	808	188	30.39	1.19	100
chr3R	15161902	15162744	843	542	157	43.93	1.39	100
chr3R	16399754	16400992	1239	725	302	60.44	1.69	100
chr3R	16648439	16649105	667	327	121	44.37	1.44	100
chr3R	16827104	16828196	1093	877	195	42.05	1.31	100
chr3R	16890380	16891412	1033	513	353	257.83	2.44	9.09
chr3R	17628256	17629013	758	495	140	31.58	1.27	100
chr3R	19100983	19101635	653	474	112	32.96	1.26	100
chr3R	19358625	19360959	2335	1623	555	32.16	1.14	100
chr3R	19758963	19759737	775	474	142	31.1	1.57	100
chr3R	20527989	20528798	810	483	164	31	1.56	100
chr3R	20720112	20720966	855	380	192	130.64	1.97	100
chr3R	20750590	20751312	723	487	130	45.33	1.56	100
chr3R	20868231	20870329	2099	1763	422	34.87	1.24	100
chr3R	22589027	22589634	608	413	105	37.82	1.38	100
chr3R	22919575	22920364	790	470	143	31.08	1.4	100
chr3R	23314305	23315066	762	177	111	32.84	1.25	100
chr3R	23773730	23774815	1086	664	396	386.84	2.92	0
chr3R	25061815	25062534	720	369	157	53.57	1.53	100
chr3R	26291304	26292186	883	523	228	76.68	2.01	100
chr3R	26538529	26539323	795	665	125	37.06	1.38	100
chr3R	27551527	27552853	1327	745	319	88.31	1.51	100
chr3R	27591271	27591942	672	374	121	52.59	1.38	100
chr3RHet	560898	562140	1243	970	273	143.55	2.56	100
chr3RHet	764774	765910	1137	888	273	33.64	1.53	100
chr3RHet	1776422	1777157	736	289	136	51.38	1.51	100
chr3RHet	2038263	2039261	999	792	190	52.26	1.4	100
chr3RHet	2045112	2046092	981	649	317	34.24	1.57	100
chr4	612484	613100	617	302	159	57.74	2.34	100
chr4	613647	613992	346	227	74	30.82	2.09	100
chr4	614021	615070	1050	592	330	241	2.57	8.33
chr4	615459	616272	814	310	214	119.74	2.62	100
chr4	880675	881486	812	328	156	40.65	1.47	100
chr4	1295390	1295845	456	271	100	35.82	1.55	100
chr4	1297747	1298128	382	262	85	43.21	2.29	100
chr4	1299296	1299935	640	519	181	59.48	2.2	100
chr4	1300232	1300776	545	357	103	56.32	1.8	100
chr4	1306508	1308766	2259	515	1147	123.73	1.45	100
chr4	1316971	1317605	635	385	132	47.87	1.92	100
chr4	1319862	1321074	1213	303	355	45.35	1.29	100
chrX	420714	421656	943	694	177	79.07	1.59	100
chrX	496058	496938	881	469	158	46.54	1.37	100
chrX	705760	706379	620	233	107	35.01	1.44	100
chrX	1268059	1269957	1899	1429	683	924.18	4.16	0
chrX	1272580	1273138	559	211	96	34.08	1.38	100
chrX	1411244	1412179	936	618	188	75.17	1.57	100
chrX	2237554	2238280	727	392	148	31.93	1.38	100
chrX	2484178	2484791	614	382	104	34.47	1.46	100
chrX	6442734	6443350	617	499	107	31.42	1.24	100
chrX	6671486	6672488	1003	766	185	33.54	1.2	100
chrX	6781458	6782125	668	411	111	45.04	1.3	100
chrX	7003504	7004431	928	401	246	349.19	2.93	12.5
chrX	7193724	7194455	732	283	195	262.08	2.96	10
chrX	7618688	7619386	699	525	107	39.33	1.34	100
chrX	7683256	7683846	591	295	100	32.35	1.5	100
chrX	8188170	8190099	1930	1324	1575	117.69	1.23	100
chrX	8594554	8595156	603	294	118	72.5	3.39	100
chrX	8824068	8824711	644	392	110	31.57	1.3	100
chrX	8942250	8943352	1103	339	263	129.21	1.76	100
chrX	8958085	8959276	1192	250	213	61.44	1.5	100
chrX	9996779	9997349	571	232	97	33.08	2.34	100
chrX	10447934	10448527	594	297	103	30.69	1.52	100
chrX	13271193	13272109	917	576	183	48.34	1.22	100
chrX	14086838	14087525	688	391	144	110.54	2.38	100
chrX	16453415	16455102	1688	691	543	361.68	3.45	16.67
chrX	16686375	16687280	906	324	182	51.88	1.3	100
chrX	17801940	17802722	783	484	156	41.51	1.49	100
chrX	17981935	17982550	616	339	106	31.34	1.33	100
chrX	18258543	18259097	555	226	96	35.33	1.42	100
chrX	19556777	19557728	952	420	349	592.2	3.73	0
chrX	19650101	19650730	630	316	110	38.56	1.64	100
chrX	20860966	20861560	595	270	106	43.83	1.37	100
chrX	21765428	21766579	1152	778	482	176.52	2.68	68.75
chrX	21773159	21773896	738	475	161	106.35	2.12	100
chrX	21801712	21803509	1798	471	762	130.15	1.3	100
chrX	21803762	21804721	960	242	229	65.31	1.6	100
chrX	21834413	21835358	946	509	354	123.48	3.03	100
chrX	21921053	21922358	1306	194	238	45.41	1.18	100
chrXHet	183698	185619	1922	408	851	353.94	2.76	14.29
chrXHet	189138	192880	3743	2047	5558	724.98	1.06	0
chrXHet	192905	196027	3123	2320	4075	90.28	1.07	100
