# Supplementary material for: Lsd1 Restricts the Number of Germline Stem Cells by Regulating Multiple Targets in Escort Cells
Source: PLoS Genet. 2014 Mar 13;10(3):e1004200. doi: 10.1371/journal.pgen.1004200 (PMC3952827; doi:10.1371/journal.pgen.1004200)
Supplement: Table S9 — Genes near escort cell and early follicle cell peaks. (XLSX) [file pgen.1004200.s015.xlsx]

## Sheet: Sheet1
Table S9 Genes_Near_Escort_Cell_Peaks
#SUBMITTED ID	GO_BIOLOGICAL_PROCESS	GO_CELLULAR_COMPONENT	GO_MOLECULAR_FUNCTION
CG33129	biological_process ; GO:0008150 | no biological data available	lipid particle ; GO:0005811 | inferred from direct assay	molecular_function ; GO:0003674 | no biological data available
Rh5	phototransduction ; GO:0007602 | inferred from genetic interaction with ninaE AND inferred from sequence or structural similarity with Rh3 AND inferred from sequence or structural similarity with Rh4 AND inferred from sequence or structural similarity with ninaE <newline> phototransduction ; GO:0007602 | inferred from sequence or structural similarity with EMBL:X80072; protein_id:CAA56378.1 AND i…	integral to membrane ; GO:0016021 | inferred from sequence or structural similarity with Rh3 AND inferred from sequence or structural similarity with Rh4 AND inferred from sequence or structural similarity with ninaE <newline> integral to membrane ; GO:0016021 | inferred from sequence or structural similarity with EMBL:X80072; protein_id:CAA56378.1 AND inferred from sequence or structural similar…	G-protein coupled photoreceptor activity ; GO:0008020 | inferred from genetic interaction with ninaE <newline> G-protein coupled photoreceptor activity ; GO:0008020 | inferred from sequence or structural similarity with Rh3 AND inferred from sequence or structural similarity with Rh4 AND inferred from sequence or structural similarity with ninaE <newline> G-protein coupled photoreceptor activity …
CG15483	-	-	N-acetyllactosaminide beta-1,3-N-acetylglucosaminyltransferase activity ; GO:0008532 | inferred from sequence or structural similarity with EMBL:AF029893
Tektin-A	microtubule-based process ; GO:0007017 | inferred from sequence or structural similarity <newline> microtubule cytoskeleton organization ; GO:0000226 | inferred from electronic annotation with InterPro:IPR000435	microtubule associated complex ; GO:0005875 | inferred from sequence or structural similarity <newline> microtubule ; GO:0005874 | inferred from electronic annotation with InterPro:IPR000435	microtubule binding ; GO:0008017 | inferred from sequence or structural similarity
BicC	ovarian follicle cell migration ; GO:0007297 | inferred from mutant phenotype <newline> negative regulation of oskar mRNA translation ; GO:0007319 | traceable author statement <newline> oogenesis ; GO:0048477 | inferred from mutant phenotype <newline> oogenesis ; GO:0048477 | non-traceable author statement <newline> oogenesis ; GO:0048477 | traceable author statement <newline> microtubule cytoske…	integral to plasma membrane ; GO:0005887 | non-traceable author statement	mRNA binding ; GO:0003729 | traceable author statement <newline> mRNA binding ; GO:0003729 | non-traceable author statement <newline> mRNA binding ; GO:0003729 | inferred from sequence or structural similarity <newline> protein binding ; GO:0005515 | inferred from physical interaction with orb <newline> RNA binding ; GO:0003723 | inferred from electronic annotation with InterPro:IPR004087, InterP…
crp	-	nucleus ; GO:0005634 | inferred from sequence or structural similarity <newline> nucleus ; GO:0005634 | inferred from direct assay	protein binding ; GO:0005515 | inferred from physical interaction with Myo10A <newline> sequence-specific DNA binding ; GO:0043565 | inferred from direct assay <newline> protein dimerization activity ; GO:0046983 | inferred from electronic annotation with InterPro:IPR011598
CG42389	biological_process ; GO:0008150 | no biological data available	cellular_component ; GO:0005575 | no biological data available	molecular_function ; GO:0003674 | no biological data available
mdy	regulation of nurse cell apoptotic process ; GO:0045477 | inferred from mutant phenotype <newline> triglyceride biosynthetic process ; GO:0019432 | inferred from sequence or structural similarity with EMBL:AY065621; protein_id:AAL49962.1 <newline> oogenesis ; GO:0048477 | inferred from mutant phenotype <newline> negative regulation of lipid storage ; GO:0010888 | inferred from direct assay <newli…	-	diacylglycerol O-acyltransferase activity ; GO:0004144 | non-traceable author statement <newline> diacylglycerol O-acyltransferase activity ; GO:0004144 | inferred from direct assay <newline> diacylglycerol O-acyltransferase activity ; GO:0004144 | inferred from sequence or structural similarity with EMBL:AY065621; protein_id:AAL49962.1 <newline> sterol O-acyltransferase activity ; GO:0004772 | i…
Lrch	Ras protein signal transduction ; GO:0007265 | inferred from sequence or structural similarity with EMBL:AF068919	cell cortex ; GO:0005938 | inferred from direct assay <newline> cleavage furrow ; GO:0032154 | inferred from direct assay	-
Gr22a	sensory perception of taste ; GO:0050909 | non-traceable author statement <newline> sensory perception of taste ; GO:0050909 | inferred from electronic annotation with InterPro:IPR013604	integral to membrane ; GO:0016021 | non-traceable author statement <newline> integral to membrane ; GO:0016021 | inferred from electronic annotation with InterPro:IPR013604	taste receptor activity ; GO:0008527 | non-traceable author statement
scw	BMP signaling pathway ; GO:0030509 | non-traceable author statement <newline> cell fate specification ; GO:0001708 | non-traceable author statement <newline> zygotic determination of anterior/posterior axis, embryo ; GO:0007354 | non-traceable author statement <newline> transforming growth factor beta receptor signaling pathway ; GO:0007179 | non-traceable author statement <newline> amnioserosa f…	extracellular region ; GO:0005576 | non-traceable author statement <newline> extracellular space ; GO:0005615 | inferred from sequence or structural similarity with dpp	transforming growth factor beta receptor binding ; GO:0005160 | non-traceable author statement <newline> transforming growth factor beta receptor binding ; GO:0005160 | traceable author statement <newline> protein heterodimerization activity ; GO:0046982 | inferred from physical interaction with UniProtKB:P07713 <newline> growth factor activity ; GO:0008083 | inferred from electronic annotation w…
lok	germ cell development ; GO:0007281 | inferred from expression pattern <newline> protein phosphorylation ; GO:0006468 | inferred from sequence or structural similarity <newline> protein phosphorylation ; GO:0006468 | non-traceable author statement <newline> DNA damage checkpoint ; GO:0000077 | inferred from mutant phenotype <newline> intrinsic apoptotic signaling pathway in response to DNA damage …	cytoplasm ; GO:0005737 | non-traceable author statement <newline> nucleus ; GO:0005634 | inferred from direct assay	protein serine/threonine kinase activity ; GO:0004674 | non-traceable author statement <newline> protein serine/threonine kinase activity ; GO:0004674 | inferred from sequence or structural similarity <newline> protein kinase activity ; GO:0004672 | inferred from sequence or structural similarity with HGNC_gene:CHEK2; HGNC:16627; OMIM:604373 <newline> ATP binding ; GO:0005524 | inferred from elec…
snoRNA:Psi18S-525a	-	-	-
CG31677	biological_process ; GO:0008150 | no biological data available	cellular_component ; GO:0005575 | no biological data available	molecular_function ; GO:0003674 | no biological data available
CG3214	mitochondrial electron transport, NADH to ubiquinone ; GO:0006120 | inferred from sequence or structural similarity with UniProtKB:Q9UI09	mitochondrial respiratory chain complex I ; GO:0005747 | inferred from sequence or structural similarity with EMBL:AJ011400; protein_id:CAA09608 <newline> mitochondrial respiratory chain complex I ; GO:0005747 | inferred from sequence or structural similarity with UniProtKB:Q9UI09	NADH dehydrogenase (ubiquinone) activity ; GO:0008137 | inferred from sequence or structural similarity with EMBL:AJ011400; protein_id:CAA09608 <newline> NADH dehydrogenase activity ; GO:0003954 | inferred from sequence or structural similarity with UniProtKB:Q9UI09 <newline> electron carrier activity ; GO:0009055 | inferred from electronic annotation with InterPro:IPR007763
CG43403	-	-	-
BG642163	multicellular organism reproduction ; GO:0032504 | inferred from expression pattern	extracellular space ; GO:0005615 | inferred from direct assay <newline> extracellular space ; GO:0005615 | inferred from sequence model	molecular_function ; GO:0003674 | no biological data available
lwr	dorsal closure ; GO:0007391 | inferred from mutant phenotype <newline> cellular response to transforming growth factor beta stimulus ; GO:0071560 | inferred from genetic interaction with dpp <newline> protein sumoylation ; GO:0016925 | inferred from mutant phenotype <newline> female meiosis ; GO:0007143 | inferred from genetic interaction with Axs AND inferred from genetic interaction with mei-21…	nucleus ; GO:0005634 | inferred from direct assay <newline> condensed nuclear chromosome, centromeric region ; GO:0000780 | inferred from direct assay <newline> condensed chromosome outer kinetochore ; GO:0000940 | inferred from direct assay	protein binding ; GO:0005515 | inferred from physical interaction with Uba2 <newline> SUMO ligase activity ; GO:0019789 | inferred from sequence or structural similarity with SGD_LOCUS:UBC9; SGD:S000002222 <newline> heat shock protein binding ; GO:0031072 | inferred from physical interaction with Hsp27 inferred from physical interaction with Hsp23 <newline> protein binding ; GO:0005515 | inferred…
Cpr	oxidation-reduction process ; GO:0055114 | inferred from electronic annotation with InterPro:IPR001094, InterPro:IPR001433, InterPro:IPR001709, InterPro:IPR003097, InterPro:IPR017927, InterPro:IPR017938, InterPro:IPR023173, InterPro:IPR023208	lipid particle ; GO:0005811 | inferred from direct assay <newline> endoplasmic reticulum ; GO:0005783 | non-traceable author statement	NADPH-hemoprotein reductase activity ; GO:0003958 | inferred from sequence or structural similarity with UniProtKB:Q07994 <newline> NADPH-hemoprotein reductase activity ; GO:0003958 | non-traceable author statement <newline> FMN binding ; GO:0010181 | inferred from electronic annotation with InterPro:IPR001094, InterPro:IPR008254 <newline> iron ion binding ; GO:0005506 | inferred from electronic …
CG11319	proteolysis ; GO:0006508 | inferred from electronic annotation with InterPro:IPR001375, InterPro:IPR002469	membrane ; GO:0016020 | inferred from electronic annotation with InterPro:IPR002469	dipeptidyl-peptidase activity ; GO:0008239 | inferred from sequence or structural similarity with UniProtKB:P46101 <newline> serine-type peptidase activity ; GO:0008236 | inferred from electronic annotation with InterPro:IPR001375
milt	axon transport of mitochondrion ; GO:0019896 | non-traceable author statement <newline> axon transport of mitochondrion ; GO:0019896 | inferred from expression pattern AND inferred from mutant phenotype <newline> mitochondrion distribution ; GO:0048311 | inferred from mutant phenotype <newline> Nebenkern assembly ; GO:0007287 | inferred from mutant phenotype <newline> sperm mitochondrion organiza…	mitochondrion ; GO:0005739 | inferred from direct assay	protein binding ; GO:0005515 | inferred from physical interaction with Myo10A <newline> kinesin-associated mitochondrial adaptor activity ; GO:0019895 | non-traceable author statement
cdc14	protein dephosphorylation ; GO:0006470 | non-traceable author statement <newline> protein dephosphorylation ; GO:0006470 | inferred from electronic annotation with InterPro:IPR000340	-	protein tyrosine/serine/threonine phosphatase activity ; GO:0008138 | non-traceable author statement <newline> protein tyrosine phosphatase activity ; GO:0004725 | inferred from electronic annotation with InterPro:IPR016130 <newline> protein tyrosine/serine/threonine phosphatase activity ; GO:0008138 | inferred from electronic annotation with InterPro:IPR000340
Hnf4	lipid biosynthetic process ; GO:0008610 | non-traceable author statement <newline> endoderm development ; GO:0007492 | non-traceable author statement <newline> mesoderm development ; GO:0007498 | non-traceable author statement <newline> lipid catabolic process ; GO:0016042 | inferred from direct assay <newline> lipid oxidation ; GO:0034440 | inferred from direct assay <newline> steroid hormone me…	nucleus ; GO:0005634 | inferred from sequence or structural similarity with UniProtKB:P79926 <newline> nucleus ; GO:0005634 | non-traceable author statement	ligand-activated sequence-specific DNA binding RNA polymerase II transcription factor activity ; GO:0004879 | inferred from sequence or structural similarity with UniProtKB:P79926 <newline> sequence-specific DNA binding transcription factor activity ; GO:0003700 | inferred from sequence or structural similarity with UniProtKB:P79926 <newline> ligand-activated sequence-specific DNA binding RNA pol…
CG4592	metabolic process ; GO:0008152 | inferred from electronic annotation with InterPro:IPR001753	mitochondrion ; GO:0005739 | inferred from sequence or structural similarity with UniProtKB:P23965	dodecenoyl-CoA delta-isomerase activity ; GO:0004165 | inferred from sequence or structural similarity with UniProtKB:P23965
Spred	multicellular organismal development ; GO:0007275 | inferred from electronic annotation with InterPro:IPR007875 <newline> regulation of signal transduction ; GO:0009966 | inferred from electronic annotation with InterPro:IPR007875	membrane ; GO:0016020 | inferred from electronic annotation with InterPro:IPR007875	-
kn	embryonic development via the syncytial blastoderm ; GO:0001700 | inferred from mutant phenotype <newline> head segmentation ; GO:0035287 | inferred from mutant phenotype <newline> regulation of transcription, DNA-dependent ; GO:0006355 | inferred from mutant phenotype <newline> specification of segmental identity, intercalary segment ; GO:0035291 | inferred from mutant phenotype <newline> patter…	nucleus ; GO:0005634 | non-traceable author statement	sequence-specific DNA binding transcription factor activity ; GO:0003700 | non-traceable author statement <newline> DNA binding ; GO:0003677 | inferred from electronic annotation with InterPro:IPR003523 <newline> protein dimerization activity ; GO:0046983 | inferred from electronic annotation with InterPro:IPR011598
CG10209	-	-	DNA binding ; GO:0003677 | inferred from electronic annotation with InterPro:IPR004210
Cyp6a19	oxidation-reduction process ; GO:0055114 | inferred from electronic annotation with InterPro:IPR001128, InterPro:IPR002401, InterPro:IPR002402, InterPro:IPR017972	membrane ; GO:0016020 | non-traceable author statement <newline> intracellular membrane-bounded organelle ; GO:0043231 | non-traceable author statement	electron carrier activity ; GO:0009055 | non-traceable author statement <newline> electron carrier activity ; GO:0009055 | inferred from sequence or structural similarity <newline> oxidoreductase activity, acting on paired donors, with incorporation or reduction of molecular oxygen ; GO:0016705 | inferred from electronic annotation with InterPro:IPR001128, InterPro:IPR002401, InterPro:IPR017972 <…
CG8152	biological_process ; GO:0008150 | no biological data available	-	nucleic acid binding ; GO:0003676 | inferred from electronic annotation with InterPro:IPR000467
CG8207	biosynthetic process ; GO:0009058 | inferred from electronic annotation with InterPro:IPR005835	-	mannose-1-phosphate guanylyltransferase activity ; GO:0004475 | inferred from sequence or structural similarity with EMBL:AL022600; protein_id:CAA18655
Vha14-1	proton transport ; GO:0015992 | non-traceable author statement <newline> ATP hydrolysis coupled proton transport ; GO:0015991 | inferred from electronic annotation with InterPro:IPR005772, InterPro:IPR008218	vacuolar proton-transporting V-type ATPase, V1 domain ; GO:0000221 | inferred from sequence or structural similarity with UniProtKB:P31478 <newline> vacuolar proton-transporting V-type ATPase, V1 domain ; GO:0000221 | inferred from sequence or structural similarity with SGD_LOCUS:VMA7; SGD:S0003252 <newline> vacuolar proton-transporting V-type ATPase, V1 domain ; GO:0000221 | non-traceable author…	hydrogen-exporting ATPase activity, phosphorylative mechanism ; GO:0008553 | non-traceable author statement <newline> proton-transporting ATPase activity, rotational mechanism ; GO:0046961 | inferred from electronic annotation with InterPro:IPR005772, InterPro:IPR008218
RhoGEF2	anterior midgut invagination ; GO:0007375 | inferred from mutant phenotype <newline> germ-band extension ; GO:0007377 | inferred from mutant phenotype <newline> posterior midgut invagination ; GO:0007374 | inferred from mutant phenotype <newline> regulation of embryonic cell shape ; GO:0016476 | inferred from genetic interaction with fog AND inferred from mutant phenotype <newline> ventral furrow…	apical part of cell ; GO:0045177 | inferred from direct assay <newline> apical plasma membrane ; GO:0016324 | inferred from direct assay <newline> apical cortex ; GO:0045179 | inferred from direct assay <newline> actin cap ; GO:0030478 | inferred from direct assay <newline> basal part of cell ; GO:0045178 | inferred from direct assay <newline> lateral plasma membrane ; GO:0016328 | inferred from …	Rho guanyl-nucleotide exchange factor activity ; GO:0005089 | inferred from sequence or structural similarity <newline> diacylglycerol binding ; GO:0019992 | inferred from sequence or structural similarity with InterPro:IPR002219 <newline> Rho guanyl-nucleotide exchange factor activity ; GO:0005089 | non-traceable author statement <newline> Rho guanyl-nucleotide exchange factor activity ; GO:0005…
GstS1	response to oxidative stress ; GO:0006979 | non-traceable author statement <newline> glutathione metabolic process ; GO:0006749 | inferred from direct assay	cellular_component ; GO:0005575 | no biological data available	glutathione transferase activity ; GO:0004364 | non-traceable author statement <newline> glutathione peroxidase activity ; GO:0004602 | inferred from direct assay <newline> glutathione transferase activity ; GO:0004364 | inferred from direct assay <newline> glutathione transferase activity ; GO:0004364 | inferred from sequence or structural similarity with UniProtKB:P46437
CG5036	regulation of G-protein coupled receptor protein signaling pathway ; GO:0008277 | inferred from sequence or structural similarity with UniProtKB:Q9UGC6 <newline> termination of G-protein coupled receptor signaling pathway ; GO:0038032 | inferred from electronic annotation with InterPro:IPR000342, InterPro:IPR016137	-	GTPase activator activity ; GO:0005096 | inferred from sequence or structural similarity with UniProtKB:Q9UGC6
Hsf	response to heat ; GO:0009408 | inferred from direct assay <newline> response to heat ; GO:0009408 | traceable author statement <newline> response to heat ; GO:0009408 | non-traceable author statement <newline> response to methotrexate ; GO:0031427 | inferred from expression pattern <newline> defense response to bacterium ; GO:0042742 | inferred from mutant phenotype <newline> defense response to…	nucleus ; GO:0005634 | inferred from direct assay <newline> nucleus ; GO:0005634 | inferred from sequence or structural similarity with SGD_LOCUS:HSF1; SGD:S0003041 <newline> polytene chromosome ; GO:0005700 | inferred from direct assay <newline> nucleus ; GO:0005634 | non-traceable author statement	DNA binding ; GO:0003677 | inferred from direct assay <newline> DNA binding ; GO:0003677 | traceable author statement <newline> DNA binding ; GO:0003677 | non-traceable author statement <newline> sequence-specific DNA binding transcription factor activity ; GO:0003700 | inferred from direct assay <newline> sequence-specific DNA binding transcription factor activity ; GO:0003700 | inferred from se…
CG15093	cellular amino acid metabolic process ; GO:0006520 | inferred from sequence or structural similarity with UniProtKB:P31937 <newline> valine metabolic process ; GO:0006573 | inferred from electronic annotation with InterPro:IPR002204 <newline> pentose-phosphate shunt ; GO:0006098 | inferred from electronic annotation with InterPro:IPR006115	mitochondrion ; GO:0005739 | non-traceable author statement <newline> mitochondrion ; GO:0005739 | inferred from sequence or structural similarity with UniProtKB:P31937 <newline> lipid particle ; GO:0005811 | inferred from direct assay <newline> mitochondrion ; GO:0005739 | inferred from direct assay	3-hydroxyisobutyrate dehydrogenase activity ; GO:0008442 | inferred from sequence or structural similarity with UniProtKB:P29266 <newline> 3-hydroxyisobutyrate dehydrogenase activity ; GO:0008442 | non-traceable author statement <newline> 3-hydroxyisobutyrate dehydrogenase activity ; GO:0008442 | inferred from sequence or structural similarity with UniProtKB:P31937 <newline> phosphogluconate dehy…
par-1	gamete generation ; GO:0007276 | inferred from mutant phenotype <newline> oocyte microtubule cytoskeleton organization ; GO:0016325 | inferred from mutant phenotype <newline> pole plasm protein localization ; GO:0007318 | inferred from mutant phenotype <newline> protein phosphorylation ; GO:0006468 | inferred from sequence or structural similarity with KP78a AND inferred from sequence or structur…	basolateral plasma membrane ; GO:0016323 | inferred from direct assay <newline> cell cortex ; GO:0005938 | inferred from direct assay <newline> fusome ; GO:0045169 | inferred from direct assay <newline> germline ring canal ; GO:0045172 | inferred from direct assay <newline> neuromuscular junction ; GO:0031594 | inferred from direct assay <newline> type I terminal button ; GO:0061174 | inferred fr…	protein serine/threonine kinase activity ; GO:0004674 | inferred from sequence or structural similarity <newline> protein serine/threonine kinase activity ; GO:0004674 | inferred from sequence or structural similarity with KP78a AND inferred from sequence or structural similarity with WB:par-1; WP:CE23838 <newline> protein serine/threonine kinase activity ; GO:0004674 | non-traceable author state…
CG11044	-	-	-
Cpr56F	-	-	structural constituent of chitin-based larval cuticle ; GO:0008010 | inferred from sequence or structural similarity with UniProtKB:P80683 <newline> structural constituent of chitin-based cuticle ; GO:0005214 | inferred from sequence or structural similarity with Pfam:PF00379 inferred from sequence or structural similarity with InterPro:IPR000618
Fem-1	-	cellular_component ; GO:0005575 | no biological data available	-
exu	embryonic development via the syncytial blastoderm ; GO:0001700 | inferred from mutant phenotype <newline> bicoid mRNA localization ; GO:0045450 | traceable author statement <newline> bicoid mRNA localization ; GO:0045450 | inferred from mutant phenotype <newline> bicoid mRNA localization ; GO:0045450 | inferred from expression pattern <newline> spermatogenesis ; GO:0007283 | traceable author sta…	cytoplasm ; GO:0005737 | inferred from direct assay <newline> cytoplasm ; GO:0005737 | traceable author statement <newline> precatalytic spliceosome ; GO:0071011 | inferred from direct assay <newline> cytoplasmic mRNA processing body ; GO:0000932 | inferred from direct assay	-
Act57B	cytoskeleton organization ; GO:0007010 | inferred from sequence or structural similarity <newline> cytokinesis ; GO:0000910 | inferred from mutant phenotype <newline> heart development ; GO:0007507 | non-traceable author statement <newline> positive regulation of NFAT protein import into nucleus ; GO:0051533 | inferred from mutant phenotype <newline> centrosome organization ; GO:0051297 | inferre…	actin filament ; GO:0005884 | inferred from sequence or structural similarity <newline> actin filament ; GO:0005884 | non-traceable author statement <newline> microtubule associated complex ; GO:0005875 | inferred from direct assay	structural constituent of cytoskeleton ; GO:0005200 | inferred from sequence or structural similarity <newline> ATP binding ; GO:0005524 | inferred from electronic annotation with InterPro:IPR004001
CG42672	biological_process ; GO:0008150 | no biological data available	cellular_component ; GO:0005575 | no biological data available	molecular_function ; GO:0003674 | no biological data available
CG30271	-	-	-
CG42741	neurogenesis ; GO:0022008 | inferred from mutant phenotype <newline> regulation of transcription, DNA-dependent ; GO:0006355 | inferred from sequence or structural similarity with UniProtKB:O35739	nucleus ; GO:0005634 | inferred from sequence or structural similarity with UniProtKB:O35739	sequence-specific DNA binding transcription factor activity ; GO:0003700 | inferred from sequence or structural similarity with UniProtKB:O35739 <newline> sequence-specific DNA binding ; GO:0043565 | inferred from direct assay <newline> zinc ion binding ; GO:0008270 | inferred from electronic annotation with InterPro:IPR007087, InterPro:IPR015880
ken	copulation ; GO:0007620 | non-traceable author statement <newline> insemination ; GO:0007320 | inferred from mutant phenotype <newline> female analia development ; GO:0045497 | inferred from mutant phenotype <newline> imaginal disc-derived female genitalia development ; GO:0007486 | inferred from mutant phenotype <newline> male analia development ; GO:0045496 | inferred from mutant phenotype <new…	nucleus ; GO:0005634 | inferred from sequence or structural similarity with InterPro:IPR007087	sequence-specific DNA binding transcription factor activity ; GO:0003700 | inferred from sequence or structural similarity <newline> nucleic acid binding ; GO:0003676 | inferred from sequence or structural similarity with InterPro:IPR007087 <newline> zinc ion binding ; GO:0008270 | inferred from electronic annotation with InterPro:IPR007087, InterPro:IPR015880
CG3356	cellular protein modification process ; GO:0006464 | inferred from electronic annotation with InterPro:IPR000569	intracellular ; GO:0005622 | inferred from electronic annotation with InterPro:IPR000569	ubiquitin-protein ligase activity ; GO:0004842 | inferred from electronic annotation with InterPro:IPR000569
Letm1	cellular response to hypoxia ; GO:0071456 | inferred from mutant phenotype <newline> mitochondrial calcium ion transport ; GO:0006851 | inferred from mutant phenotype	mitochondrion ; GO:0005739 | inferred from direct assay <newline> mitochondrion ; GO:0005739 | non-traceable author statement <newline> mitochondrial membrane ; GO:0031966 | inferred from direct assay	calcium ion binding ; GO:0005509 | non-traceable author statement <newline> calcium:sodium antiporter activity ; GO:0005432 | inferred from direct assay <newline> calcium ion binding ; GO:0005509 | inferred from electronic annotation with InterPro:IPR002048, InterPro:IPR011992
Aldh-III	oxidation-reduction process ; GO:0055114 | inferred from electronic annotation with InterPro:IPR012394, InterPro:IPR015590, InterPro:IPR016160, InterPro:IPR016161, InterPro:IPR016162, InterPro:IPR016163 <newline> cellular aldehyde metabolic process ; GO:0006081 | inferred from electronic annotation with InterPro:IPR012394	lipid particle ; GO:0005811 | inferred from direct assay	oxidoreductase activity, acting on the aldehyde or oxo group of donors, NAD or NADP as acceptor ; GO:0016620 | inferred from sequence or structural similarity with MGD:Aldh3a1; MGI:MGI:1353451 <newline> aldehyde dehydrogenase [NAD(P)+] activity ; GO:0004030 | inferred from electronic annotation with InterPro:IPR012394
Mal-A3	glucose metabolic process ; GO:0006006 | non-traceable author statement <newline> carbohydrate metabolic process ; GO:0005975 | inferred from electronic annotation with InterPro:IPR006047, InterPro:IPR006589, InterPro:IPR013781	-	alpha-glucosidase activity ; GO:0004558 | non-traceable author statement <newline> cation binding ; GO:0043169 | inferred from electronic annotation with InterPro:IPR006047, InterPro:IPR006589, InterPro:IPR013781 <newline> catalytic activity ; GO:0003824 | inferred from electronic annotation with InterPro:IPR006047, InterPro:IPR006589, InterPro:IPR013781
CG8213	proteolysis ; GO:0006508 | non-traceable author statement <newline> proteolysis ; GO:0006508 | inferred from electronic annotation with InterPro:IPR001254, InterPro:IPR001314, InterPro:IPR018114	-	serine-type endopeptidase activity ; GO:0004252 | non-traceable author statement <newline> serine-type endopeptidase activity ; GO:0004252 | inferred from electronic annotation with InterPro:IPR001254, InterPro:IPR001314, InterPro:IPR018114
Cyp12d1-p	oxidation-reduction process ; GO:0055114 | inferred from electronic annotation with InterPro:IPR001128, InterPro:IPR002401, InterPro:IPR017972 <newline> response to DDT ; GO:0046680 | inferred from mutant phenotype <newline> response to insecticide ; GO:0017085 | inferred from mutant phenotype	mitochondrion ; GO:0005739 | inferred from sequence or structural similarity <newline> mitochondrion ; GO:0005739 | non-traceable author statement	electron carrier activity ; GO:0009055 | inferred from sequence or structural similarity <newline> electron carrier activity ; GO:0009055 | non-traceable author statement <newline> electron carrier activity ; GO:0009055 | inferred from sequence or structural similarity with Cyp12a5 AND inferred from sequence or structural similarity with UniProtKB:O18635 <newline> oxidoreductase activity, acting …
en	negative regulation of transcription, DNA-dependent ; GO:0045892 | non-traceable author statement <newline> neuroblast fate determination ; GO:0007400 | inferred from genetic interaction with inv, gsb AND inferred from genetic interaction with inv, gsb, ptc <newline> genital disc development ; GO:0035215 | inferred from mutant phenotype <newline> spiracle morphogenesis, open tracheal system ; GO:…	nucleus ; GO:0005634 | inferred from direct assay <newline> nucleus ; GO:0005634 | non-traceable author statement	sequence-specific DNA binding transcription factor activity ; GO:0003700 | inferred from sequence or structural similarity with UniProtKB:Q05925 <newline> RNA polymerase II core promoter proximal region sequence-specific DNA binding transcription factor activity involved in negative regulation of transcription ; GO:0001078 | inferred from direct assay <newline> RNA polymerase II distal enhancer s…
CG13192	-	-	-
garz	lumen formation, open tracheal system ; GO:0035149 | inferred from direct assay <newline> secretion by cell ; GO:0032940 | inferred from direct assay <newline> regulation of ARF protein signal transduction ; GO:0032012 | inferred from electronic annotation with InterPro:IPR000904 <newline> cell morphogenesis ; GO:0000902 | inferred from mutant phenotype <newline> epithelial cell development ; GO:…	Golgi cis cisterna ; GO:0000137 | inferred from direct assay <newline> cis-Golgi network ; GO:0005801 | inferred from direct assay <newline> Golgi-associated vesicle ; GO:0005798 | inferred from sequence or structural similarity with SGD_LOCUS:GEA1; SGD:S0003792	ARF guanyl-nucleotide exchange factor activity ; GO:0005086 | inferred from electronic annotation with InterPro:IPR000904 <newline> guanyl-nucleotide exchange factor activity ; GO:0005085 | inferred from sequence or structural similarity with SGD_LOCUS:GEA1; SGD:S0003792 AND inferred from sequence or structural similarity with UniProtKB:Q92538
Sod	removal of superoxide radicals ; GO:0019430 | non-traceable author statement <newline> determination of adult lifespan ; GO:0008340 | inferred from mutant phenotype <newline> determination of adult lifespan ; GO:0008340 | traceable author statement <newline> aging ; GO:0007568 | traceable author statement <newline> superoxide metabolic process ; GO:0006801 | non-traceable author statement <newlin…	cytoplasm ; GO:0005737 | non-traceable author statement	superoxide dismutase activity ; GO:0004784 | non-traceable author statement <newline> antioxidant activity ; GO:0016209 | non-traceable author statement <newline> superoxide dismutase activity ; GO:0004784 | inferred from electronic annotation with InterPro:IPR018152 <newline> metal ion binding ; GO:0046872 | inferred from electronic annotation with InterPro:IPR001424
CycA	regulation of mitosis ; GO:0007088 | inferred from expression pattern <newline> peripheral nervous system development ; GO:0007422 | traceable author statement <newline> mitosis ; GO:0007067 | inferred from mutant phenotype <newline> mitotic sister chromatid segregation ; GO:0000070 | inferred from mutant phenotype <newline> regulation of mitotic cell cycle, embryonic ; GO:0009794 | traceable aut…	cytoplasm ; GO:0005737 | inferred from direct assay <newline> nucleus ; GO:0005634 | inferred from direct assay <newline> fusome ; GO:0045169 | traceable author statement <newline> spectrosome ; GO:0045170 | traceable author statement <newline> nuclear cyclin-dependent protein kinase holoenzyme complex ; GO:0019908 | non-traceable author statement <newline> spectrosome ; GO:0045170 | inferred fro…	cyclin-dependent protein kinase regulator activity ; GO:0016538 | non-traceable author statement <newline> cyclin-dependent protein kinase regulator activity ; GO:0016538 | inferred from direct assay <newline> cyclin-dependent protein kinase regulator activity ; GO:0016538 | inferred from sequence or structural similarity with UniProtKB:P04962 <newline> protein binding ; GO:0005515 | inferred fro…
caup	equator specification ; GO:0045317 | traceable author statement <newline> regulation of transcription from RNA polymerase II promoter ; GO:0006357 | non-traceable author statement <newline> compound eye morphogenesis ; GO:0001745 | inferred from mutant phenotype <newline> phagocytosis, engulfment ; GO:0006911 | inferred from mutant phenotype <newline> imaginal disc-derived wing vein specification…	nucleus ; GO:0005634 | non-traceable author statement <newline> nucleus ; GO:0005634 | inferred from sequence or structural similarity with HGNC_gene:PBX1; HGNC:8632; OMIM:176310	RNA polymerase II distal enhancer sequence-specific DNA binding transcription factor activity ; GO:0003705 | inferred from sequence or structural similarity with ara <newline> sequence-specific DNA binding transcription factor activity ; GO:0003700 | non-traceable author statement <newline> sequence-specific DNA binding transcription factor activity ; GO:0003700 | inferred from sequence or struct…
Atg1	regulation of autophagy ; GO:0010506 | inferred from mutant phenotype <newline> protein phosphorylation ; GO:0006468 | non-traceable author statement <newline> autophagy ; GO:0006914 | inferred from mutant phenotype <newline> synapse organization ; GO:0050808 | inferred from mutant phenotype <newline> synaptic growth at neuromuscular junction ; GO:0051124 | inferred from mutant phenotype <newline…	-	protein kinase activity ; GO:0004672 | non-traceable author statement <newline> protein serine/threonine kinase activity ; GO:0004674 | inferred from sequence or structural similarity with UniProtKB:Q23023 <newline> kinesin binding ; GO:0019894 | inferred from mutant phenotype <newline> protein kinase activity ; GO:0004672 | inferred from sequence or structural similarity with WB:unc-51; WP:CE245…
Pdk1	protein phosphorylation ; GO:0006468 | inferred from sequence or structural similarity <newline> sex differentiation ; GO:0007548 | traceable author statement <newline> spermatogenesis ; GO:0007283 | traceable author statement <newline> protein phosphorylation ; GO:0006468 | non-traceable author statement <newline> cell surface receptor signaling pathway ; GO:0007166 | inferred from genetic inter…	cytoplasm ; GO:0005737 | inferred from sequence or structural similarity with UniProtKB:O15530 <newline> plasma membrane ; GO:0005886 | inferred from sequence or structural similarity with UniProtKB:O15530 <newline> neuromuscular junction ; GO:0031594 | inferred from direct assay	protein serine/threonine kinase activity ; GO:0004674 | inferred from sequence or structural similarity <newline> protein serine/threonine kinase activity ; GO:0004674 | non-traceable author statement <newline> protein kinase activity ; GO:0004672 | non-traceable author statement <newline> ATP binding ; GO:0005524 | inferred from electronic annotation with InterPro:IPR000719, InterPro:IPR002290, …
CG10116	lipid metabolic process ; GO:0006629 | inferred from electronic annotation with InterPro:IPR000734	-	lipoprotein lipase activity ; GO:0004465 | inferred from sequence or structural similarity with UniProtKB:P11153
stet	epidermal growth factor receptor signaling pathway ; GO:0007173 | non-traceable author statement <newline> proteolysis ; GO:0006508 | inferred from electronic annotation with InterPro:IPR002610	plasma membrane ; GO:0005886 | non-traceable author statement <newline> integral to membrane ; GO:0016021 | non-traceable author statement <newline> integral to membrane ; GO:0016021 | inferred from electronic annotation with InterPro:IPR002610, InterPro:IPR017213, InterPro:IPR022764	serine-type peptidase activity ; GO:0008236 | non-traceable author statement <newline> serine-type endopeptidase activity ; GO:0004252 | inferred from electronic annotation with InterPro:IPR002610, InterPro:IPR017213, InterPro:IPR022764 <newline> calcium ion binding ; GO:0005509 | inferred from electronic annotation with InterPro:IPR011992
cue	primary spermatocyte growth ; GO:0007285 | inferred from mutant phenotype	-	low-density lipoprotein receptor activity ; GO:0005041 | inferred from sequence or structural similarity with UniProtKB:P98157
Cct1	endocytosis ; GO:0006897 | inferred from mutant phenotype <newline> establishment of ommatidial planar polarity ; GO:0042067 | inferred from mutant phenotype <newline> eye development ; GO:0001654 | inferred from mutant phenotype <newline> imaginal disc-derived wing morphogenesis ; GO:0007476 | inferred from mutant phenotype <newline> determination of adult lifespan ; GO:0008340 | inferred from m…	nucleus ; GO:0005634 | inferred from direct assay	choline-phosphate cytidylyltransferase activity ; GO:0004105 | inferred from sequence or structural similarity <newline> choline-phosphate cytidylyltransferase activity ; GO:0004105 | inferred from sequence or structural similarity with EMBL:L28956 <newline> choline-phosphate cytidylyltransferase activity ; GO:0004105 | inferred from direct assay
CG10516	biological_process ; GO:0008150 | no biological data available	cellular_component ; GO:0005575 | no biological data available	molecular_function ; GO:0003674 | no biological data available
CG32152	protein methylation ; GO:0006479 | inferred from electronic annotation with InterPro:IPR010456	-	protein-arginine N-methyltransferase activity ; GO:0016274 | inferred from sequence or structural similarity with UniProtKB:Q63009 AND inferred from sequence or structural similarity with UniProt:Q9JIF0
Dab	compound eye photoreceptor development ; GO:0042051 | inferred from mutant phenotype <newline> sevenless signaling pathway ; GO:0045500 | inferred from genetic interaction with sev <newline> nervous system development ; GO:0007399 | non-traceable author statement <newline> sevenless signaling pathway ; GO:0045500 | traceable author statement <newline> synaptic vesicle endocytosis ; GO:0048488 | i…	cytoplasm ; GO:0005737 | inferred from direct assay <newline> cytoplasm ; GO:0005737 | non-traceable author statement	SH2 domain binding ; GO:0042169 | inferred from physical interaction with drk <newline> SH3 domain binding ; GO:0017124 | inferred from physical interaction with drk <newline> protein binding ; GO:0005515 | inferred from physical interaction with sev
Nrt	axon guidance ; GO:0007411 | inferred from mutant phenotype <newline> axonal fasciculation ; GO:0007413 | inferred from mutant phenotype <newline> axonogenesis ; GO:0007409 | inferred from mutant phenotype <newline> central nervous system development ; GO:0007417 | inferred from genetic interaction with Nrg <newline> axonogenesis ; GO:0007409 | inferred from genetic interaction with Abl	plasma membrane ; GO:0005886 | inferred from sequence or structural similarity <newline> integral to membrane ; GO:0016021 | non-traceable author statement <newline> basolateral plasma membrane ; GO:0016323 | non-traceable author statement <newline> plasma membrane ; GO:0005886 | inferred from direct assay <newline> basolateral plasma membrane ; GO:0016323 | inferred from direct assay	-
CG6664	-	-	-
ftz-f1	periodic partitioning ; GO:0007365 | inferred from mutant phenotype <newline> salivary gland cell autophagic cell death ; GO:0035071 | non-traceable author statement <newline> response to ecdysone ; GO:0035075 | traceable author statement <newline> cell death ; GO:0008219 | traceable author statement <newline> response to hormone stimulus ; GO:0009725 | traceable author statement <newline> regula…	nucleus ; GO:0005634 | inferred from direct assay <newline> cytoplasm ; GO:0005737 | non-traceable author statement <newline> nucleus ; GO:0005634 | inferred from sequence or structural similarity with UniProtKB:O00482 <newline> nucleus ; GO:0005634 | non-traceable author statement	DNA binding ; GO:0003677 | inferred from direct assay <newline> ligand-activated sequence-specific DNA binding RNA polymerase II transcription factor activity ; GO:0004879 | inferred from sequence or structural similarity with UniProtKB:O00482 <newline> sequence-specific DNA binding transcription factor activity ; GO:0003700 | inferred from sequence or structural similarity with UniProtKB:O00482 …
Indy	determination of adult lifespan ; GO:0008340 | inferred from mutant phenotype <newline> determination of adult lifespan ; GO:0008340 | traceable author statement <newline> regulation of sequestering of triglyceride ; GO:0010889 | inferred from direct assay <newline> determination of adult lifespan ; GO:0008340 | inferred from direct assay <newline> transmembrane transport ; GO:0055085 | inferred …	plasma membrane ; GO:0005886 | inferred from direct assay	citrate transmembrane transporter activity ; GO:0015137 | inferred from direct assay <newline> succinate transmembrane transporter activity ; GO:0015141 | inferred from direct assay <newline> tricarboxylic acid transmembrane transporter activity ; GO:0015142 | non-traceable author statement
AcCoAS	metabolic process ; GO:0008152 | non-traceable author statement <newline> behavioral response to ethanol ; GO:0048149 | inferred from mutant phenotype <newline> acetyl-CoA biosynthetic process from acetate ; GO:0019427 | inferred from electronic annotation with InterPro:IPR011904	cytoplasm ; GO:0005737 | non-traceable author statement	acetate-CoA ligase activity ; GO:0003987 | non-traceable author statement <newline> acetate-CoA ligase activity ; GO:0003987 | inferred from sequence or structural similarity with SGD_LOCUS:ACS2; SGD:S0004143 <newline> AMP binding ; GO:0016208 | inferred from electronic annotation with InterPro:IPR011904
CG15005	-	-	-
hipk	protein phosphorylation ; GO:0006468 | non-traceable author statement <newline> positive regulation of Notch signaling pathway ; GO:0045747 | inferred from genetic interaction with Dl inferred from genetic interaction with N inferred from genetic interaction with gro inferred from genetic interaction with H <newline> compound eye development ; GO:0048749 | inferred from mutant phenotype <newline>…	-	protein kinase activity ; GO:0004672 | non-traceable author statement <newline> protein serine/threonine kinase activity ; GO:0004674 | inferred from sequence or structural similarity with SGD_LOCUS:YAK1; SGD:S0003677 <newline> protein serine/threonine kinase activity ; GO:0004674 | inferred from direct assay <newline> beta-catenin binding ; GO:0008013 | inferred from physical interaction with ar…
vn	epidermal growth factor receptor signaling pathway ; GO:0007173 | inferred from mutant phenotype <newline> notum cell fate specification ; GO:0035310 | inferred from mutant phenotype <newline> notum development ; GO:0007477 | inferred from mutant phenotype <newline> imaginal disc-derived wing morphogenesis ; GO:0007476 | inferred from mutant phenotype <newline> brain development ; GO:0007420 | in…	extracellular region ; GO:0005576 | non-traceable author statement <newline> extracellular region ; GO:0005576 | traceable author statement <newline> plasma membrane ; GO:0005886 | non-traceable author statement	epidermal growth factor receptor binding ; GO:0005154 | inferred from mutant phenotype <newline> epidermal growth factor receptor binding ; GO:0005154 | traceable author statement <newline> epidermal growth factor receptor binding ; GO:0005154 | non-traceable author statement <newline> heparin binding ; GO:0008201 | inferred from direct assay
CG33523	neurogenesis ; GO:0022008 | inferred from mutant phenotype	cellular_component ; GO:0005575 | no biological data available	structural molecule activity ; GO:0005198 | inferred from electronic annotation with InterPro:IPR000535
CR43423	-	-	-
ban	regulation of multicellular organism growth ; GO:0040014 | inferred from mutant phenotype <newline> cell proliferation ; GO:0008283 | inferred from mutant phenotype <newline> positive regulation of multicellular organism growth ; GO:0040018 | inferred from mutant phenotype <newline> positive regulation of cell proliferation ; GO:0008284 | inferred from mutant phenotype <newline> positive regulati…	-	mRNA 3'-UTR binding ; GO:0003730 | traceable author statement
mus301	intracellular mRNA localization ; GO:0008298 | inferred from mutant phenotype <newline> karyosome formation ; GO:0030717 | inferred from mutant phenotype <newline> germarium-derived oocyte fate determination ; GO:0007294 | inferred from genetic interaction with spn-A <newline> polarity specification of anterior/posterior axis ; GO:0009949 | inferred from mutant phenotype <newline> polarity specif…	small nuclear ribonucleoprotein complex ; GO:0030532 | inferred from sequence or structural similarity with EMBL:Z70200; protein_id:CAA94089 <newline> U5 snRNP ; GO:0005682 | inferred from sequence or structural similarity with EMBL:Z70200; protein_id:CAA94089	helicase activity ; GO:0004386 | inferred from sequence or structural similarity <newline> ATP-dependent helicase activity ; GO:0008026 | inferred from electronic annotation with InterPro:IPR011545 <newline> ATP binding ; GO:0005524 | inferred from electronic annotation with InterPro:IPR001650, InterPro:IPR011545 <newline> nucleic acid binding ; GO:0003676 | inferred from electronic annotation wi…
CG13671	-	-	-
ZC3H3	nuclear export ; GO:0051168 | inferred from mutant phenotype <newline> mRNA polyadenylation ; GO:0006378 | inferred from mutant phenotype	-	zinc ion binding ; GO:0008270 | inferred from electronic annotation with InterPro:IPR000571 <newline> nucleic acid binding ; GO:0003676 | inferred from electronic annotation with InterPro:IPR000571
UGP	metabolic process ; GO:0008152 | inferred from electronic annotation with InterPro:IPR002618	-	UTP:glucose-1-phosphate uridylyltransferase activity ; GO:0003983 | inferred from sequence or structural similarity with EMBL:U27460
Glut1	transmembrane transport ; GO:0055085 | inferred from electronic annotation with InterPro:IPR003663, InterPro:IPR005828, InterPro:IPR005829	integral to membrane ; GO:0016021 | inferred from electronic annotation with InterPro:IPR005828	glucose transmembrane transporter activity ; GO:0005355 | non-traceable author statement <newline> glucose transmembrane transporter activity ; GO:0005355 | inferred from sequence or structural similarity with MGD:Slc2a1; MGI:MGI:95755
alphaTub67C	embryo development ending in birth or egg hatching ; GO:0009792 | inferred from mutant phenotype <newline> nuclear division ; GO:0000280 | inferred from mutant phenotype <newline> female pronucleus assembly ; GO:0035038 | inferred from mutant phenotype <newline> central nervous system development ; GO:0007417 | inferred from mutant phenotype <newline> embryonic cleavage ; GO:0040016 | inferred fr…	microtubule ; GO:0005874 | inferred from sequence or structural similarity <newline> microtubule ; GO:0005874 | non-traceable author statement <newline> tubulin complex ; GO:0045298 | non-traceable author statement <newline> microtubule ; GO:0005874 | inferred from electronic annotation with InterPro:IPR000217, InterPro:IPR002452, InterPro:IPR017975	structural constituent of cytoskeleton ; GO:0005200 | inferred from sequence or structural similarity <newline> GTP binding ; GO:0005525 | non-traceable author statement <newline> GTP binding ; GO:0005525 | inferred from electronic annotation with InterPro:IPR000217, InterPro:IPR002452, InterPro:IPR008280, InterPro:IPR017975, InterPro:IPR018316 <newline> GTPase activity ; GO:0003924 | inferred fr…
CG40467	-	-	-
FK506-bp1	protein folding ; GO:0006457 | inferred from sequence or structural similarity with UniProtKB:Q26486 <newline> protein folding ; GO:0006457 | non-traceable author statement <newline> negative regulation of autophagy ; GO:0010507 | inferred from mutant phenotype <newline> negative regulation of macroautophagy ; GO:0016242 | inferred from mutant phenotype <newline> juvenile hormone mediated signali…	nucleus ; GO:0005634 | inferred from sequence or structural similarity with UniProtKB:Q26486 <newline> nucleus ; GO:0005634 | non-traceable author statement <newline> microtubule associated complex ; GO:0005875 | inferred from direct assay <newline> nucleolus ; GO:0005730 | inferred from electronic annotation with InterPro:IPR026257	FK506 binding ; GO:0005528 | inferred from direct assay <newline> FK506 binding ; GO:0005528 | non-traceable author statement <newline> FK506 binding ; GO:0005528 | inferred from sequence or structural similarity with UniProtKB:Q26486 <newline> peptidyl-prolyl cis-trans isomerase activity ; GO:0003755 | inferred from sequence or structural similarity with UniProtKB:Q26486 <newline> peptidyl-proly…
pxb	smoothened signaling pathway ; GO:0007224 | inferred from mutant phenotype <newline> learning or memory ; GO:0007611 | inferred from mutant phenotype <newline> olfactory learning ; GO:0008355 | inferred from mutant phenotype <newline> inter-male aggressive behavior ; GO:0002121 | inferred from mutant phenotype <newline> mushroom body development ; GO:0016319 | inferred from mutant phenotype <newl…	-	-
CG42342	biological_process ; GO:0008150 | no biological data available	cellular_component ; GO:0005575 | no biological data available	molecular_function ; GO:0003674 | no biological data available
CG31262	transport ; GO:0006810 | inferred from sequence or structural similarity with NCBI_NP:666018 <newline> transmembrane transport ; GO:0055085 | inferred from electronic annotation with InterPro:IPR001734	membrane ; GO:0016020 | inferred from electronic annotation with InterPro:IPR001734, InterPro:IPR019900	transporter activity ; GO:0005215 | inferred from sequence or structural similarity with NCBI_NP:666018
nos	spermatogenesis ; GO:0007283 | inferred from mutant phenotype <newline> dendrite morphogenesis ; GO:0048813 | inferred from mutant phenotype <newline> germ cell development ; GO:0007281 | inferred from mutant phenotype <newline> germ cell migration ; GO:0008354 | traceable author statement <newline> anterior/posterior axis specification, embryo ; GO:0008595 | traceable author statement <newline> …	pole plasm ; GO:0045495 | traceable author statement	protein binding ; GO:0005515 | inferred from physical interaction with cup <newline> protein binding ; GO:0005515 | inferred from physical interaction with brat <newline> RNA binding ; GO:0003723 | inferred from electronic annotation with InterPro:IPR008705 <newline> zinc ion binding ; GO:0008270 | inferred from electronic annotation with InterPro:IPR001878, InterPro:IPR008705
CG4562	transmembrane transport ; GO:0055085 | inferred from electronic annotation with InterPro:IPR001140, InterPro:IPR011527	ATP-binding cassette (ABC) transporter complex ; GO:0043190 | inferred from sequence or structural similarity with EMBL:AF071202 <newline> integral to membrane ; GO:0016021 | inferred from electronic annotation with InterPro:IPR001140, InterPro:IPR011527	ATPase activity, coupled to transmembrane movement of substances ; GO:0042626 | inferred from sequence or structural similarity with EMBL:AF071202 <newline> transporter activity ; GO:0005215 | inferred from sequence or structural similarity with EMBL:AF071202 <newline> ATP binding ; GO:0005524 | inferred from electronic annotation with InterPro:IPR001140, InterPro:IPR003439, InterPro:IPR011527, I…
Atpalpha	embryonic development via the syncytial blastoderm ; GO:0001700 | inferred from mutant phenotype <newline> regulation of tube diameter, open tracheal system ; GO:0035158 | inferred from mutant phenotype <newline> regulation of tube length, open tracheal system ; GO:0035159 | inferred from mutant phenotype <newline> septate junction assembly ; GO:0019991 | inferred from mutant phenotype <newline> …	septate junction ; GO:0005918 | inferred from direct assay <newline> plasma membrane ; GO:0005886 | inferred from direct assay <newline> plasma membrane ; GO:0005886 | inferred from sequence or structural similarity with UniProtKB:Q64436 <newline> sodium:potassium-exchanging ATPase complex ; GO:0005890 | inferred from sequence or structural similarity with UniProtKB:Q64436 <newline> sodium:potass…	sodium:potassium-exchanging ATPase activity ; GO:0005391 | inferred from sequence or structural similarity with UniProtKB:Q64436 <newline> sodium:potassium-exchanging ATPase activity ; GO:0005391 | non-traceable author statement <newline> sodium:potassium-exchanging ATPase activity ; GO:0005391 | inferred from mutant phenotype <newline> sodium:potassium-exchanging ATPase activity ; GO:0005391 | i…
SNF4Agamma	lipid metabolic process ; GO:0006629 | inferred from mutant phenotype <newline> sequestering of triglyceride ; GO:0030730 | inferred from mutant phenotype <newline> behavioral response to starvation ; GO:0042595 | inferred from mutant phenotype <newline> cellular response to starvation ; GO:0009267 | inferred from mutant phenotype <newline> protein phosphorylation ; GO:0006468 | inferred from seq…	cytoplasm ; GO:0005737 | inferred from direct assay <newline> nucleus ; GO:0005634 | inferred from direct assay	catalytic activity ; GO:0003824 | inferred from electronic annotation with InterPro:IPR013785 <newline> protein serine/threonine kinase activity ; GO:0004674 | non-traceable author statement <newline> AMP-activated protein kinase activity ; GO:0004679 | inferred from sequence or structural similarity <newline> AMP-activated protein kinase activity ; GO:0004679 | non-traceable author statement
CG6660	-	integral to membrane ; GO:0016021 | inferred from electronic annotation with InterPro:IPR002076	-
Wsck	protein phosphorylation ; GO:0006468 | inferred from sequence or structural similarity with UniProtKB:Q90601 <newline> protein phosphorylation ; GO:0006468 | NOT inferred from key residues	plasma membrane ; GO:0005886 | non-traceable author statement	protein tyrosine kinase activity ; GO:0004713 | non-traceable author statement <newline> protein tyrosine kinase activity ; GO:0004713 | inferred from sequence or structural similarity with UniProtKB:Q90601 <newline> ATP binding ; GO:0005524 | inferred from electronic annotation with InterPro:IPR000719 <newline> protein kinase activity ; GO:0004672 | NOT inferred from key residues
CG12426	biological_process ; GO:0008150 | no biological data available	cellular_component ; GO:0005575 | no biological data available	molecular_function ; GO:0003674 | no biological data available
CG31048	central nervous system development ; GO:0007417 | inferred from mutant phenotype <newline> small GTPase mediated signal transduction ; GO:0007264 | inferred from electronic annotation with InterPro:IPR026791, InterPro:IPR026800	cytoplasm ; GO:0005737 | inferred from direct assay <newline> plasma membrane ; GO:0005886 | inferred from direct assay	guanyl-nucleotide exchange factor activity ; GO:0005085 | inferred from electronic annotation with InterPro:IPR026791, InterPro:IPR026800
CG14523	proteolysis ; GO:0006508 | inferred from electronic annotation with InterPro:IPR000718, InterPro:IPR008753, InterPro:IPR018497	-	metalloendopeptidase activity ; GO:0004222 | inferred from sequence or structural similarity with UniProtKB:P42891
Spn100A	-	extracellular space ; GO:0005615 | inferred from sequence model	serine-type endopeptidase inhibitor activity ; GO:0004867 | inferred from sequence or structural similarity with EMBL:AF521699
CG12054	-	intracellular ; GO:0005622 | inferred from electronic annotation with InterPro:IPR007087, InterPro:IPR015880	zinc ion binding ; GO:0008270 | inferred from electronic annotation with InterPro:IPR007087, InterPro:IPR015880 <newline> nucleic acid binding ; GO:0003676 | inferred from electronic annotation with InterPro:IPR013087
osk	P granule organization ; GO:0030719 | inferred from mutant phenotype <newline> pole plasm assembly ; GO:0007315 | traceable author statement <newline> pole plasm protein localization ; GO:0007318 | traceable author statement <newline> long-term memory ; GO:0007616 | inferred from mutant phenotype <newline> pole cell formation ; GO:0007279 | traceable author statement <newline> regulation of oskar…	pole plasm ; GO:0045495 | traceable author statement <newline> P granule ; GO:0043186 | inferred from direct assay <newline> P granule ; GO:0043186 | traceable author statement	hydrolase activity ; GO:0016787 | inferred from electronic annotation with InterPro:IPR013831
CG8420	-	extracellular space ; GO:0005615 | inferred from sequence model	molecular_function ; GO:0003674 | no biological data available
Vps45	neurotransmitter secretion ; GO:0007269 | non-traceable author statement <newline> synaptic vesicle priming ; GO:0016082 | non-traceable author statement <newline> vesicle-mediated transport ; GO:0016192 | inferred from sequence or structural similarity <newline> intracellular protein transport ; GO:0006886 | inferred from sequence or structural similarity with EMBL:U66865 <newline> lysosome orga…	synaptic vesicle ; GO:0008021 | non-traceable author statement	SNARE binding ; GO:0000149 | inferred from sequence or structural similarity
Unc-115a	photoreceptor cell axon guidance ; GO:0072499 | inferred from mutant phenotype <newline> axon guidance ; GO:0007411 | inferred from mutant phenotype <newline> cytoskeleton organization ; GO:0007010 | inferred from electronic annotation with InterPro:IPR003128	-	actin binding ; GO:0003779 | inferred from sequence or structural similarity with HGNC_gene:VIL1; HGNC:12690 <newline> zinc ion binding ; GO:0008270 | inferred from electronic annotation with InterPro:IPR001781
Fdh	alcohol metabolic process ; GO:0006066 | inferred by curator from GO:0004022 <newline> regulation of nitric oxide metabolic process ; GO:0080164 | inferred by curator from GO:0080007 <newline> regulation of peptidyl-cysteine S-nitrosylation ; GO:2000169 | inferred from mutant phenotype <newline> visual learning ; GO:0008542 | inferred from mutant phenotype <newline> ethanol oxidation ; GO:0006069…	-	S-(hydroxymethyl)glutathione dehydrogenase activity ; GO:0051903 | inferred from direct assay <newline> octanol dehydrogenase activity ; GO:0004552 | inferred from direct assay <newline> alcohol dehydrogenase (NAD) activity ; GO:0004022 | inferred from direct assay <newline> S-nitrosoglutathione reductase activity ; GO:0080007 | inferred from mutant phenotype <newline> zinc ion binding ; GO:00082…
CR31386	biological_process ; GO:0008150 | no biological data available	cellular_component ; GO:0005575 | no biological data available	molecular_function ; GO:0003674 | no biological data available
CG18643	D-amino acid catabolic process ; GO:0019478 | inferred from electronic annotation with InterPro:IPR003732	cytoplasm ; GO:0005737 | inferred from electronic annotation with InterPro:IPR003732	hydrolase activity, acting on ester bonds ; GO:0016788 | inferred from electronic annotation with InterPro:IPR003732
CG10126	neurogenesis ; GO:0022008 | inferred from mutant phenotype	-	calcium ion binding ; GO:0005509 | inferred from sequence or structural similarity with UniProtKB:P80363
CG41128	biological_process ; GO:0008150 | no biological data available	cellular_component ; GO:0005575 | no biological data available	molecular_function ; GO:0003674 | no biological data available
Gfat1	carbohydrate biosynthetic process ; GO:0016051 | inferred from electronic annotation with InterPro:IPR005855	cytoplasm ; GO:0005737 | inferred from electronic annotation with InterPro:IPR005855	glutamine-fructose-6-phosphate transaminase (isomerizing) activity ; GO:0004360 | inferred from sequence or structural similarity <newline> glutamine-fructose-6-phosphate transaminase (isomerizing) activity ; GO:0004360 | non-traceable author statement <newline> glutamine-fructose-6-phosphate transaminase (isomerizing) activity ; GO:0004360 | inferred from sequence or structural similarity with E…
CR40503	-	-	-
CG15311	biological_process ; GO:0008150 | no biological data available	cellular_component ; GO:0005575 | no biological data available	molecular_function ; GO:0003674 | no biological data available
spri	border follicle cell migration ; GO:0007298 | inferred from genetic interaction with Cbl inferred from genetic interaction with Egfr inferred from genetic interaction with Pvr <newline> endocytosis ; GO:0006897 | inferred from sequence or structural similarity with UniProtKB:Q8TB24 <newline> signal transduction ; GO:0007165 | inferred from electronic annotation with InterPro:IPR000159	cellular_component ; GO:0005575 | no biological data available	Ras GTPase binding ; GO:0017016 | inferred from sequence or structural similarity <newline> Ras GTPase binding ; GO:0017016 | inferred from sequence or structural similarity with EMBL:U80076 <newline> Ras GTPase binding ; GO:0017016 | inferred from sequence or structural similarity with UniProtKB:Q8TB24
Ork1	potassium ion transport ; GO:0006813 | non-traceable author statement <newline> locomotor rhythm ; GO:0045475 | inferred from mutant phenotype <newline> regulation of heart rate ; GO:0002027 | inferred from mutant phenotype <newline> potassium ion transmembrane transport ; GO:0071805 | inferred from direct assay	plasma membrane ; GO:0005886 | inferred from sequence or structural similarity with HGNC_gene:KCNK1; HGNC:6272; OMIM:601745 AND inferred from sequence or structural similarity with SGD_LOCUS:Tok1; SGD:S0003629 <newline> plasma membrane ; GO:0005886 | non-traceable author statement <newline> integral to membrane ; GO:0016021 | inferred from direct assay	potassium channel activity ; GO:0005267 | non-traceable author statement <newline> potassium channel activity ; GO:0005267 | inferred from electronic annotation with InterPro:IPR003280 <newline> protein homodimerization activity ; GO:0042803 | inferred from physical interaction with Ork1 <newline> potassium ion leak channel activity ; GO:0022841 | inferred from direct assay
CG2145	-	-	serine-type peptidase activity ; GO:0008236 | inferred from sequence or structural similarity with NCBI_gi:5174623 <newline> hydrolase activity, acting on ester bonds ; GO:0016788 | inferred from electronic annotation with InterPro:IPR018998
Ir10a	detection of chemical stimulus ; GO:0009593 | inferred from sequence or structural similarity with Ir92a	integral to membrane ; GO:0016021 | inferred from sequence model	ligand-gated ion channel activity ; GO:0015276 | inferred from sequence model
CG32812	protein dephosphorylation ; GO:0006470 | inferred from sequence or structural similarity	calcineurin complex ; GO:0005955 | inferred from sequence or structural similarity	calcium ion binding ; GO:0005509 | inferred from sequence or structural similarity <newline> calcium-dependent protein serine/threonine phosphatase activity ; GO:0004723 | inferred from sequence or structural similarity <newline> calcium-dependent protein serine/threonine phosphatase regulator activity ; GO:0008597 | inferred from sequence or structural similarity <newline> calmodulin binding ; G…
CG14785	-	-	-
CG14786	oxidation-reduction process ; GO:0055114 | inferred from electronic annotation with InterPro:IPR009078	exon-exon junction complex ; GO:0035145 | colocalizes_with inferred from direct assay	oxidoreductase activity ; GO:0016491 | inferred from electronic annotation with InterPro:IPR009078 <newline> transition metal ion binding ; GO:0046914 | inferred from electronic annotation with InterPro:IPR009078
mamo	female meiosis ; GO:0007143 | inferred from mutant phenotype <newline> sperm chromatin decondensation ; GO:0035041 | inferred from mutant phenotype <newline> gamete generation ; GO:0007276 | inferred from mutant phenotype	nucleus ; GO:0005634 | inferred from direct assay <newline> cytoplasm ; GO:0005737 | inferred from direct assay	nucleic acid binding ; GO:0003676 | inferred from sequence or structural similarity <newline> sequence-specific DNA binding transcription factor activity ; GO:0003700 | inferred from direct assay <newline> zinc ion binding ; GO:0008270 | inferred from electronic annotation with InterPro:IPR007087, InterPro:IPR015880 <newline> nucleic acid binding ; GO:0003676 | inferred from electronic annotation…
Nmdar2	ion transport ; GO:0006811 | inferred from electronic annotation with InterPro:IPR001508 <newline> long-term memory ; GO:0007616 | inferred from genetic interaction with Nmdar1 <newline> long-term memory ; GO:0007616 | inferred from mutant phenotype <newline> medium-term memory ; GO:0072375 | inferred from mutant phenotype	membrane ; GO:0016020 | inferred from electronic annotation with InterPro:IPR001320, InterPro:IPR001508, InterPro:IPR019594 <newline> outer membrane-bounded periplasmic space ; GO:0030288 | inferred from electronic annotation with InterPro:IPR001638	N-methyl-D-aspartate selective glutamate receptor activity ; GO:0004972 | inferred from sequence or structural similarity <newline> ionotropic glutamate receptor activity ; GO:0004970 | inferred from electronic annotation with InterPro:IPR001320, InterPro:IPR019594 <newline> extracellular-glutamate-gated ion channel activity ; GO:0005234 | inferred from electronic annotation with InterPro:IPR0013…
CG32810	ion transport ; GO:0006811 | inferred from sequence or structural similarity with NCBI_NP:508239 <newline> protein homooligomerization ; GO:0051260 | inferred from electronic annotation with InterPro:IPR003131 <newline> sleep ; GO:0030431 | inferred from mutant phenotype <newline> regulation of circadian sleep/wake cycle, sleep ; GO:0045187 | inferred from mutant phenotype	-	protein binding ; GO:0005515 | inferred from physical interaction with Myo10A <newline> ion channel activity ; GO:0005216 | inferred from sequence or structural similarity <newline> protein homodimerization activity ; GO:0042803 | inferred from direct assay
mud	spindle assembly involved in female meiosis II ; GO:0007058 | inferred from mutant phenotype <newline> mushroom body development ; GO:0016319 | traceable author statement <newline> mushroom body development ; GO:0016319 | inferred from mutant phenotype <newline> asymmetric neuroblast division ; GO:0055059 | inferred from mutant phenotype <newline> establishment of mitotic spindle orientation ; GO…	spindle midzone ; GO:0051233 | inferred from direct assay <newline> apical cortex ; GO:0045179 | inferred from direct assay <newline> basal cortex ; GO:0045180 | inferred from direct assay <newline> centrosome ; GO:0005813 | inferred from direct assay <newline> microtubule associated complex ; GO:0005875 | inferred from direct assay <newline> spindle ; GO:0005819 | inferred from direct assay	protein binding ; GO:0005515 | inferred from physical interaction with raps <newline> DNA binding ; GO:0003677 | inferred from direct assay
ari-1	-	cytoplasm ; GO:0005737 | non-traceable author statement <newline> nucleus ; GO:0005634 | inferred from direct assay <newline> cytoplasm ; GO:0005737 | inferred from direct assay	ubiquitin-protein ligase activity ; GO:0004842 | non-traceable author statement <newline> DNA binding ; GO:0003677 | inferred from electronic annotation with InterPro:IPR015893 <newline> zinc ion binding ; GO:0008270 | inferred from electronic annotation with InterPro:IPR001841, InterPro:IPR002867 <newline> ubiquitin-protein ligase activity ; GO:0004842 | inferred from direct assay
Tao-1	protein phosphorylation ; GO:0006468 | non-traceable author statement <newline> apoptotic process ; GO:0006915 | inferred from mutant phenotype <newline> mushroom body development ; GO:0016319 | inferred from mutant phenotype <newline> central complex development ; GO:0048036 | inferred from mutant phenotype <newline> response to ethanol ; GO:0045471 | inferred from mutant phenotype <newline> res…	plasma membrane ; GO:0005886 | inferred from direct assay	receptor signaling protein serine/threonine kinase activity ; GO:0004702 | non-traceable author statement <newline> protein serine/threonine kinase activity ; GO:0004674 | inferred from mutant phenotype <newline> ATP binding ; GO:0005524 | inferred from electronic annotation with InterPro:IPR000719, InterPro:IPR002290, InterPro:IPR017441
CG4045	tRNA modification ; GO:0006400 | inferred from sequence or structural similarity with UniProtKB:Q9UBP6	cellular_component ; GO:0005575 | no biological data available	tRNA (guanine-N7-)-methyltransferase activity ; GO:0008176 | inferred from sequence or structural similarity with UniProtKB:Q9UBP6
CG32529	chromatin silencing ; GO:0006342 | inferred from mutant phenotype <newline> chromatin remodeling ; GO:0006338 | inferred from mutant phenotype inferred from genetic interaction with Su(var)3-9 inferred from genetic interaction with Su(var)205 inferred from physical interaction with Su(var)3-9 inferred from physical interaction with Su(var)205 <newline> imaginal disc-derived wing morphogenesis ; G…	-	transcription regulatory region sequence-specific DNA binding ; GO:0000976 | inferred from direct assay
run	germ-band extension ; GO:0007377 | traceable author statement <newline> sex determination, establishment of X:A ratio ; GO:0007540 | traceable author statement <newline> regulation of transcription from RNA polymerase II promoter ; GO:0006357 | non-traceable author statement <newline> sex determination, establishment of X:A ratio ; GO:0007540 | non-traceable author statement <newline> periodic pa…	nucleus ; GO:0005634 | non-traceable author statement <newline> nucleus ; GO:0005634 | inferred from direct assay	sequence-specific DNA binding transcription factor activity ; GO:0003700 | non-traceable author statement <newline> sequence-specific DNA binding ; GO:0043565 | inferred from direct assay <newline> sequence-specific DNA binding transcription factor activity ; GO:0003700 | inferred from direct assay <newline> ATP binding ; GO:0005524 | inferred from electronic annotation with InterPro:IPR000040
CG1304	proteolysis ; GO:0006508 | non-traceable author statement <newline> proteolysis ; GO:0006508 | inferred from electronic annotation with InterPro:IPR001254, InterPro:IPR001314, InterPro:IPR018114	-	serine-type endopeptidase activity ; GO:0004252 | non-traceable author statement <newline> serine-type endopeptidase activity ; GO:0004252 | inferred from electronic annotation with InterPro:IPR001254, InterPro:IPR001314, InterPro:IPR018114
CG2924	-	-	ubiquitin-protein ligase activity ; GO:0004842 | non-traceable author statement <newline> acid-amino acid ligase activity ; GO:0016881 | inferred from electronic annotation with InterPro:IPR000608
CG2918	protein folding ; GO:0006457 | inferred from sequence or structural similarity with SGD_LOCUS:SSA3; SGD:S0000171	lipid particle ; GO:0005811 | inferred from direct assay <newline> extracellular space ; GO:0005615 | inferred from direct assay	molecular_function ; GO:0003674 | no biological data available
N	stem cell differentiation ; GO:0048863 | inferred from mutant phenotype <newline> regulation of neurogenesis ; GO:0050767 | inferred from mutant phenotype <newline> ectoderm development ; GO:0007398 | traceable author statement <newline> mesoderm development ; GO:0007498 | inferred from mutant phenotype <newline> ovarian follicle cell stalk formation ; GO:0030713 | inferred from mutant phenotype …	intracellular ; GO:0005622 | inferred from direct assay <newline> plasma membrane ; GO:0005886 | inferred from direct assay <newline> integral to membrane ; GO:0016021 | traceable author statement <newline> integral to plasma membrane ; GO:0005887 | non-traceable author statement <newline> intracellular ; GO:0005622 | non-traceable author statement <newline> nucleus ; GO:0005634 | non-traceable a…	transmembrane signaling receptor activity ; GO:0004888 | traceable author statement <newline> receptor activity ; GO:0004872 | non-traceable author statement <newline> receptor activity ; GO:0004872 | traceable author statement <newline> protein binding ; GO:0005515 | inferred from physical interaction with dx <newline> transmembrane signaling receptor activity ; GO:0004888 | non-traceable author…
rap	glial cell migration ; GO:0008347 | inferred from mutant phenotype <newline> cyclin catabolic process ; GO:0008054 | inferred from direct assay <newline> protein catabolic process ; GO:0030163 | inferred from mutant phenotype <newline> compound eye morphogenesis ; GO:0001745 | inferred from mutant phenotype <newline> eye-antennal disc morphogenesis ; GO:0007455 | inferred from mutant phenotype <n…	cytoplasm ; GO:0005737 | inferred from direct assay <newline> axon ; GO:0030424 | inferred from direct assay <newline> centrosome ; GO:0005813 | inferred from direct assay <newline> spindle ; GO:0005819 | inferred from direct assay <newline> centriole ; GO:0005814 | inferred from direct assay <newline> anaphase-promoting complex ; GO:0005680 | inferred from direct assay	mitotic anaphase-promoting complex activity ; GO:0090302 | inferred from direct assay
dhd	embryo development ; GO:0009790 | non-traceable author statement <newline> female meiosis ; GO:0007143 | non-traceable author statement <newline> response to DNA damage stimulus ; GO:0006974 | inferred from mutant phenotype <newline> cell redox homeostasis ; GO:0045454 | inferred from electronic annotation with InterPro:IPR005746, InterPro:IPR013766, InterPro:IPR017937 <newline> glycerol ether me…	nucleus ; GO:0005634 | non-traceable author statement <newline> nucleus ; GO:0005634 | inferred from direct assay	disulfide oxidoreductase activity ; GO:0015036 | inferred from sequence or structural similarity <newline> disulfide oxidoreductase activity ; GO:0015036 | inferred from direct assay <newline> disulfide oxidoreductase activity ; GO:0015036 | non-traceable author statement <newline> electron carrier activity ; GO:0009055 | inferred from electronic annotation with InterPro:IPR005746 <newline> prote…
Spt6	transcription from RNA polymerase II promoter ; GO:0006366 | inferred from expression pattern <newline> regulation of antimicrobial peptide biosynthetic process ; GO:0002805 | inferred from mutant phenotype <newline> positive regulation of transcription elongation from RNA polymerase II promoter ; GO:0032968 | inferred from mutant phenotype	polytene chromosome puff ; GO:0005703 | inferred from direct assay <newline> polytene chromosome interband ; GO:0005705 | inferred from direct assay <newline> histone locus body ; GO:0035363 | inferred from direct assay <newline> nuclear exosome (RNase complex) ; GO:0000176 | colocalizes_with inferred from direct assay <newline> transcriptionally active chromatin ; GO:0035327 | inferred from dire…	chromatin binding ; GO:0003682 | inferred from sequence or structural similarity <newline> chromatin binding ; GO:0003682 | inferred from sequence or structural similarity with SGD_LOCUS:SPT6; SGD:S0003348 <newline> chromatin binding ; GO:0003682 | inferred from direct assay <newline> hydrolase activity, acting on ester bonds ; GO:0016788 | inferred from electronic annotation with InterPro:IPR006…
Ubi-p5E	cellular protein modification process ; GO:0006464 | inferred from sequence or structural similarity <newline> ubiquitin-dependent protein catabolic process ; GO:0006511 | inferred from sequence or structural similarity	polytene chromosome band ; GO:0005704 | inferred from direct assay <newline> microtubule associated complex ; GO:0005875 | inferred from direct assay	molecular_function ; GO:0003674 | no biological data available
Top3beta	DNA catabolic process, endonucleolytic ; GO:0000737 | inferred from direct assay <newline> DNA topological change ; GO:0006265 | inferred from electronic annotation with InterPro:IPR000380, InterPro:IPR003601, InterPro:IPR003602, InterPro:IPR013497, InterPro:IPR013824, InterPro:IPR013825	chromosome ; GO:0005694 | inferred from electronic annotation with InterPro:IPR000380, InterPro:IPR003601, InterPro:IPR003602, InterPro:IPR013497, InterPro:IPR013824, InterPro:IPR013825	DNA topoisomerase activity ; GO:0003916 | non-traceable author statement <newline> DNA topoisomerase activity ; GO:0003916 | inferred from direct assay <newline> endodeoxyribonuclease activity ; GO:0004520 | inferred from direct assay <newline> DNA topoisomerase type I activity ; GO:0003917 | inferred from sequence or structural similarity with SGD_LOCUS:TOP3; SGD:S0004224 <newline> DNA topoisome…
CG3847	-	intracellular ; GO:0005622 | inferred from electronic annotation with InterPro:IPR007087, InterPro:IPR015880	zinc ion binding ; GO:0008270 | inferred from electronic annotation with InterPro:IPR007087, InterPro:IPR015880 <newline> nucleic acid binding ; GO:0003676 | inferred from electronic annotation with InterPro:IPR013087
kdn	tricarboxylic acid cycle ; GO:0006099 | inferred from sequence or structural similarity with UniProtKB:O75390 <newline> cellular carbohydrate metabolic process ; GO:0044262 | inferred from electronic annotation with InterPro:IPR002020, InterPro:IPR010109, InterPro:IPR016141, InterPro:IPR016142	mitochondrial matrix ; GO:0005759 | inferred from sequence or structural similarity with NCBI_gi:4758076 AND inferred from sequence or structural similarity with UniProtKB:O75390 <newline> microtubule associated complex ; GO:0005875 | inferred from direct assay <newline> mitochondrion ; GO:0005739 | inferred from direct assay	citrate (Si)-synthase activity ; GO:0004108 | inferred from sequence or structural similarity with NCBI_gi:4758076 AND inferred from sequence or structural similarity with UniProtKB:O75390 <newline> citrate (Si)-synthase activity ; GO:0004108 | inferred from direct assay
swa	bicoid mRNA localization ; GO:0045450 | traceable author statement <newline> pole plasm mRNA localization ; GO:0019094 | inferred from mutant phenotype <newline> bicoid mRNA localization ; GO:0045450 | non-traceable author statement <newline> intracellular mRNA localization ; GO:0008298 | non-traceable author statement <newline> anterior/posterior axis specification, embryo ; GO:0008595 | inferre…	-	mRNA binding ; GO:0003729 | inferred from sequence or structural similarity <newline> dynein binding ; GO:0045502 | traceable author statement <newline> mRNA binding ; GO:0003729 | traceable author statement
Apc7	mitosis ; GO:0007067 | inferred from mutant phenotype <newline> positive regulation of mitotic metaphase/anaphase transition ; GO:0045842 | inferred from genetic interaction with cdc23	anaphase-promoting complex ; GO:0005680 | inferred from physical interaction with Cdc27, cdc23	mitotic anaphase-promoting complex activity ; GO:0090302 | inferred from genetic interaction with cdc23
l(1)G0255	tricarboxylic acid cycle ; GO:0006099 | inferred from sequence or structural similarity with UniProtKB:P07954 <newline> fumarate metabolic process ; GO:0006106 | inferred from electronic annotation with InterPro:IPR005677	mitochondrion ; GO:0005739 | inferred from sequence or structural similarity with MGD:Fh1; MGI:MGI:95530 <newline> cytoplasm ; GO:0005737 | inferred from sequence or structural similarity with UniProtKB:P07954 <newline> mitochondrion ; GO:0005739 | inferred from sequence or structural similarity with UniProtKB:P07954 <newline> tricarboxylic acid cycle enzyme complex ; GO:0045239 | inferred from e…	fumarate hydratase activity ; GO:0004333 | inferred from sequence or structural similarity with NCBI_NP:498642 <newline> fumarate hydratase activity ; GO:0004333 | inferred from sequence or structural similarity with UniProtKB:P07954
CG16989	-	-	-
Nek2	protein phosphorylation ; GO:0006468 | non-traceable author statement <newline> mitosis ; GO:0007067 | inferred from mutant phenotype <newline> regulation of mitosis ; GO:0007088 | inferred from mutant phenotype <newline> protein phosphorylation ; GO:0006468 | inferred from electronic annotation with InterPro:IPR000719, InterPro:IPR002290, InterPro:IPR008271	centrosome ; GO:0005813 | inferred from direct assay <newline> midbody ; GO:0030496 | inferred from direct assay	receptor signaling protein serine/threonine kinase activity ; GO:0004702 | non-traceable author statement <newline> protein serine/threonine kinase activity ; GO:0004674 | inferred from sequence or structural similarity <newline> ATP binding ; GO:0005524 | inferred from electronic annotation with InterPro:IPR000719, InterPro:IPR002290 <newline> protein serine/threonine kinase activity ; GO:000467…
schlank	ceramide biosynthetic process ; GO:0046513 | inferred from mutant phenotype <newline> triglyceride metabolic process ; GO:0006641 | inferred from mutant phenotype <newline> negative regulation of lipid catabolic process ; GO:0050995 | inferred from mutant phenotype <newline> SREBP signaling pathway ; GO:0032933 | inferred from mutant phenotype <newline> positive regulation of lipid biosynthetic p…	plasma membrane ; GO:0005886 | inferred from sequence or structural similarity with SGD_LOCUS:LAG1; SGD:S0000995 <newline> integral to membrane ; GO:0016021 | inferred from electronic annotation with InterPro:IPR006634, InterPro:IPR016439	sequence-specific DNA binding ; GO:0043565 | inferred from electronic annotation with InterPro:IPR001356 <newline> sequence-specific DNA binding transcription factor activity ; GO:0003700 | inferred from electronic annotation with InterPro:IPR001356
CG3566	-	-	electron carrier activity ; GO:0009055 | inferred from sequence or structural similarity with UniProtKB:P56395 <newline> heme binding ; GO:0020037 | inferred from electronic annotation with InterPro:IPR001199
fry	rhabdomere development ; GO:0042052 | inferred from mutant phenotype <newline> regulation of dendrite morphogenesis ; GO:0048814 | inferred from mutant phenotype <newline> antennal morphogenesis ; GO:0048800 | inferred from mutant phenotype <newline> positive regulation of protein kinase activity ; GO:0045860 | inferred from mutant phenotype <newline> regulation of dendrite development ; GO:00507…	cytoplasm ; GO:0005737 | inferred from direct assay <newline> cell cortex ; GO:0005938 | inferred from direct assay <newline> apical part of cell ; GO:0045177 | inferred from direct assay	protein binding ; GO:0005515 | inferred from physical interaction with trc
CG18624	mitochondrial electron transport, NADH to ubiquinone ; GO:0006120 | inferred from sequence or structural similarity with UniProtKB:O75438	mitochondrial respiratory chain complex I ; GO:0005747 | inferred from sequence or structural similarity with UniProtKB:O75438	NADH dehydrogenase activity ; GO:0003954 | inferred from sequence or structural similarity with UniProtKB:O75438
CG5151	-	-	-
CG3192	mitochondrial electron transport, NADH to ubiquinone ; GO:0006120 | inferred from sequence or structural similarity with UniProtKB:O95169	mitochondrial respiratory chain complex I ; GO:0005747 | inferred from sequence or structural similarity with UniProtKB:Q02372 <newline> mitochondrial respiratory chain complex I ; GO:0005747 | inferred from sequence or structural similarity with UniProtKB:O95169	NADH dehydrogenase (ubiquinone) activity ; GO:0008137 | inferred from sequence or structural similarity with UniProtKB:Q02372 <newline> NADH dehydrogenase activity ; GO:0003954 | inferred from sequence or structural similarity with UniProtKB:O95169
Apc	microtubule-based process ; GO:0007017 | inferred from sequence or structural similarity <newline> regulation of Wnt receptor signaling pathway ; GO:0030111 | inferred from genetic interaction with Apc2 <newline> medulla oblongata development ; GO:0021550 | inferred from genetic interaction with Apc2 <newline> cell-cell adhesion ; GO:0016337 | inferred from genetic interaction with Apc2 <newline>…	microtubule associated complex ; GO:0005875 | inferred from sequence or structural similarity <newline> cytoplasm ; GO:0005737 | inferred from direct assay <newline> axon ; GO:0030424 | inferred from direct assay <newline> apical part of cell ; GO:0045177 | inferred from direct assay	beta-catenin binding ; GO:0008013 | inferred from direct assay <newline> microtubule binding ; GO:0008017 | inferred from sequence or structural similarity
CG11779	protein transport ; GO:0015031 | inferred from sequence or structural similarity with EMBL:U69898 <newline> protein targeting to mitochondrion ; GO:0006626 | inferred from sequence or structural similarity with UniProtKB:O43615 <newline> cellular response to hypoxia ; GO:0071456 | inferred from mutant phenotype	mitochondrial inner membrane presequence translocase complex ; GO:0005744 | inferred from sequence or structural similarity with EMBL:U69898 <newline> mitochondrial inner membrane presequence translocase complex ; GO:0005744 | inferred from sequence or structural similarity with UniProtKB:O43615	P-P-bond-hydrolysis-driven protein transmembrane transporter activity ; GO:0015450 | inferred from sequence or structural similarity with EMBL:U69898 <newline> P-P-bond-hydrolysis-driven protein transmembrane transporter activity ; GO:0015450 | inferred from sequence or structural similarity with UniProtKB:O43615
CG17186	-	intracellular ; GO:0005622 | inferred from electronic annotation with InterPro:IPR015880	zinc ion binding ; GO:0008270 | inferred from electronic annotation with InterPro:IPR015880
NaPi-T	phosphate ion transmembrane transport ; GO:0035435 | inferred from electronic annotation with InterPro:IPR004745	integral to membrane ; GO:0016021 | inferred from electronic annotation with InterPro:IPR004745, InterPro:IPR011701	high affinity inorganic phosphate:sodium symporter activity ; GO:0005316 | non-traceable author statement <newline> high affinity inorganic phosphate:sodium symporter activity ; GO:0005316 | inferred from sequence or structural similarity with UniProtKB:Q62634
CG10949	-	-	DNA binding ; GO:0003677 | inferred from electronic annotation with InterPro:IPR017956
Cypl	regulation of post-mating oviposition ; GO:0048042 | non-traceable author statement <newline> mRNA splicing, via spliceosome ; GO:0000398 | inferred by curator from GO:0071011|GO:0071013 <newline> protein folding ; GO:0006457 | inferred from electronic annotation with InterPro:IPR002130, InterPro:IPR020892	precatalytic spliceosome ; GO:0071011 | inferred from direct assay <newline> catalytic step 2 spliceosome ; GO:0071013 | inferred from direct assay	peptidyl-prolyl cis-trans isomerase activity ; GO:0003755 | inferred from sequence or structural similarity with UniProtKB:Q9DCY1
Pez	protein dephosphorylation ; GO:0006470 | non-traceable author statement <newline> protein dephosphorylation ; GO:0006470 | inferred from electronic annotation with InterPro:IPR000242 <newline> negative regulation of hippo signaling cascade ; GO:0035331 | inferred from genetic interaction with yki <newline> negative regulation of stem cell proliferation ; GO:2000647 | inferred from mutant phenotype	cytoskeleton ; GO:0005856 | inferred from electronic annotation with InterPro:IPR000299 <newline> cell cortex ; GO:0005938 | inferred from direct assay <newline> apical part of cell ; GO:0045177 | inferred from direct assay	protein tyrosine phosphatase activity ; GO:0004725 | inferred from sequence or structural similarity <newline> protein tyrosine phosphatase activity ; GO:0004725 | non-traceable author statement <newline> cytoskeletal protein binding ; GO:0008092 | inferred from sequence or structural similarity <newline> protein tyrosine phosphatase activity ; GO:0004725 | inferred from sequence or structural si…
CG15618	-	-	-
ird1	macroautophagy ; GO:0016236 | inferred from mutant phenotype <newline> positive regulation of antibacterial peptide biosynthetic process ; GO:0006963 | inferred from mutant phenotype <newline> regulation of antimicrobial peptide production ; GO:0002784 | inferred from mutant phenotype <newline> cellular response to amino acid starvation ; GO:0034198 | inferred from mutant phenotype <newline> prot…	-	protein serine/threonine kinase activity ; GO:0004674 | inferred from sequence or structural similarity with SGD_LOCUS:VPS15; SGD:S0000301 <newline> ATP binding ; GO:0005524 | inferred from electronic annotation with InterPro:IPR000719
CG7197	small GTPase mediated signal transduction ; GO:0007264 | inferred from electronic annotation with InterPro:IPR024156	intracellular ; GO:0005622 | inferred from electronic annotation with InterPro:IPR024156	GTPase activity ; GO:0003924 | inferred from sequence or structural similarity with SGD_LOCUS:ARF1; SGD:S0002351 <newline> GTP binding ; GO:0005525 | inferred from electronic annotation with InterPro:IPR005225, InterPro:IPR006689, InterPro:IPR024156
CG1746	proton transport ; GO:0015992 | inferred from sequence or structural similarity with UniProtKB:P05496 AND inferred from sequence or structural similarity with UniProt:P48201 AND inferred from sequence or structural similarity with UniProt:Q06055 <newline> ATP synthesis coupled proton transport ; GO:0015986 | inferred from electronic annotation with InterPro:IPR000454 <newline> ATP hydrolysis coup…	mitochondrial proton-transporting ATP synthase complex, coupling factor F(o) ; GO:0000276 | inferred from sequence or structural similarity with UniProtKB:P05496 AND inferred from sequence or structural similarity with UniProt:P48201 AND inferred from sequence or structural similarity with UniProt:Q06055	hydrogen-exporting ATPase activity, phosphorylative mechanism ; GO:0008553 | non-traceable author statement <newline> hydrogen-exporting ATPase activity, phosphorylative mechanism ; GO:0008553 | inferred from sequence or structural similarity with UniProtKB:P05496 AND inferred from sequence or structural similarity with UniProt:P48201 AND inferred from sequence or structural similarity with UniPr…
mir-4949	-	-	-
CG32313	biological_process ; GO:0008150 | no biological data available	extracellular region ; GO:0005576 | inferred from sequence model	molecular_function ; GO:0003674 | no biological data available
barr	mitosis ; GO:0007067 | inferred from sequence or structural similarity with EMBL:U90125 <newline> mitotic chromosome condensation ; GO:0007076 | inferred from sequence or structural similarity with EMBL:U90125 <newline> mitotic sister chromatid segregation ; GO:0000070 | inferred from sequence or structural similarity with EMBL:U90125 <newline> Malpighian tubule morphogenesis ; GO:0007443 | infer…	condensin complex ; GO:0000796 | inferred from sequence or structural similarity with EMBL:U90125 <newline> condensin complex ; GO:0000796 | traceable author statement <newline> condensin complex ; GO:0000796 | non-traceable author statement <newline> condensin complex ; GO:0000796 | inferred from sequence or structural similarity with HGNC_gene:NCAPH; HGNC:1112 <newline> condensed chromosome ; G…	DNA topoisomerase (ATP-hydrolyzing) activator activity ; GO:0072587 | inferred from direct assay
CG14787	-	-	-
Lasp	sperm individualization ; GO:0007291 | inferred from mutant phenotype <newline> spermatogenesis ; GO:0007283 | inferred from mutant phenotype <newline> positive regulation of pole plasm oskar mRNA localization ; GO:0045856 | inferred from mutant phenotype <newline> pole cell formation ; GO:0007279 | inferred from mutant phenotype	actin cytoskeleton ; GO:0015629 | non-traceable author statement <newline> focal adhesion ; GO:0005925 | inferred from direct assay <newline> sperm individualization complex ; GO:0070864 | inferred from direct assay	actin binding ; GO:0003779 | inferred from direct assay <newline> zinc ion binding ; GO:0008270 | inferred from electronic annotation with InterPro:IPR001781
TrxT	protein folding ; GO:0006457 | inferred from direct assay <newline> response to DNA damage stimulus ; GO:0006974 | inferred from mutant phenotype <newline> cell redox homeostasis ; GO:0045454 | inferred from electronic annotation with InterPro:IPR005746, InterPro:IPR013766, InterPro:IPR017937 <newline> glycerol ether metabolic process ; GO:0006662 | inferred from electronic annotation with InterP…	nucleus ; GO:0005634 | non-traceable author statement <newline> Y chromosome ; GO:0000806 | inferred from direct assay	oxidoreductase activity ; GO:0016491 | non-traceable author statement <newline> disulfide oxidoreductase activity ; GO:0015036 | non-traceable author statement <newline> disulfide oxidoreductase activity ; GO:0015036 | inferred from sequence or structural similarity with EMBL:AF394233; protein_id:AAK70900 <newline> electron carrier activity ; GO:0009055 | inferred from electronic annotation with …
CG9393	protein targeting to mitochondrion ; GO:0006626 | inferred from sequence or structural similarity with UniProtKB:Q13505 <newline> mitochondrial transport ; GO:0006839 | non-traceable author statement <newline> protein transport ; GO:0015031 | non-traceable author statement	mitochondrial outer membrane ; GO:0005741 | inferred from sequence or structural similarity with UniProtKB:Q13505 <newline> mitochondrial outer membrane ; GO:0005741 | non-traceable author statement <newline> mitochondrial outer membrane ; GO:0005741 | inferred from direct assay	-
Gr22b	detection of chemical stimulus involved in sensory perception of taste ; GO:0050912 | inferred from sequence or structural similarity with Gr5a	integral to membrane ; GO:0016021 | inferred from sequence model <newline> integral to membrane ; GO:0016021 | inferred from electronic annotation with InterPro:IPR013604	taste receptor activity ; GO:0008527 | inferred from sequence or structural similarity with Gr5a
