# Supplementary material for: Lsd1 Restricts the Number of Germline Stem Cells by Regulating Multiple Targets in Escort Cells
Source: PLoS Genet. 2014 Mar 13;10(3):e1004200. doi: 10.1371/journal.pgen.1004200 (PMC3952827; doi:10.1371/journal.pgen.1004200)
Supplement: Table S10 — Genes near cap cells and terminal filament cells. (XLSX) [file pgen.1004200.s016.xlsx]

## Sheet: Sheet1
Table S10 Genes_Near_Cap_Cell_Peaks
#SUBMITTED ID	GO_BIOLOGICAL_PROCESS	GO_CELLULAR_COMPONENT	GO_MOLECULAR_FUNCTION
CG4375	-	-	-
Lip4	lipid metabolic process ; GO:0006629 | inferred from electronic annotation with InterPro:IPR006693	-	triglyceride lipase activity ; GO:0004806 | inferred from sequence or structural similarity with EMBL:Z31689; protein_id:CAA83494
IA-2	protein dephosphorylation ; GO:0006470 | non-traceable author statement <newline> protein dephosphorylation ; GO:0006470 | inferred from electronic annotation with InterPro:IPR000242	plasma membrane ; GO:0005886 | inferred from sequence or structural similarity with EMBL:U82439 <newline> plasma membrane ; GO:0005886 | inferred from direct assay	protein tyrosine phosphatase activity ; GO:0004725 | non-traceable author statement <newline> transmembrane receptor protein tyrosine phosphatase activity ; GO:0005001 | non-traceable author statement <newline> transmembrane receptor protein tyrosine phosphatase activity ; GO:0005001 | inferred from sequence or structural similarity with EMBL:U82439 <newline> zinc ion binding ; GO:0008270 | infer…
CR43409	-	-	-
salm	spiracle morphogenesis, open tracheal system ; GO:0035277 | inferred from mutant phenotype <newline> imaginal disc-derived wing vein morphogenesis ; GO:0008586 | traceable author statement <newline> branched duct epithelial cell fate determination, open tracheal system ; GO:0046845 | traceable author statement <newline> open tracheal system development ; GO:0007424 | traceable author statement <n…	nucleus ; GO:0005634 | non-traceable author statement <newline> nucleus ; GO:0005634 | inferred from direct assay	sequence-specific DNA binding transcription factor activity ; GO:0003700 | non-traceable author statement <newline> zinc ion binding ; GO:0008270 | inferred from electronic annotation with InterPro:IPR007087, InterPro:IPR015880 <newline> nucleic acid binding ; GO:0003676 | inferred from electronic annotation with InterPro:IPR013087
robo3	axon guidance ; GO:0007411 | inferred from mutant phenotype <newline> ventral cord development ; GO:0007419 | inferred from mutant phenotype <newline> neuron recognition ; GO:0008038 | inferred from mutant phenotype <newline> axon guidance ; GO:0007411 | traceable author statement <newline> mushroom body development ; GO:0016319 | inferred from mutant phenotype <newline> central complex developme…	plasma membrane ; GO:0005886 | non-traceable author statement	axon guidance receptor activity ; GO:0008046 | non-traceable author statement
kek1	negative regulation of epidermal growth factor receptor signaling pathway ; GO:0042059 | inferred from genetic interaction with Egfr AND inferred from genetic interaction with grk AND inferred from mutant phenotype <newline> negative regulation of epidermal growth factor receptor signaling pathway ; GO:0042059 | traceable author statement <newline> negative regulation of epidermal growth factor-a…	integral to membrane ; GO:0016021 | traceable author statement <newline> integral to plasma membrane ; GO:0005887 | inferred from sequence model	epidermal growth factor receptor binding ; GO:0005154 | inferred from physical interaction with Egfr <newline> receptor antagonist activity ; GO:0048019 | inferred from direct assay
ACXC	spermatogenesis ; GO:0007283 | inferred from expression pattern <newline> intracellular signal transduction ; GO:0035556 | inferred from electronic annotation with InterPro:IPR001054 <newline> cyclic nucleotide biosynthetic process ; GO:0009190 | inferred from electronic annotation with InterPro:IPR001054	integral to membrane ; GO:0016021 | inferred from sequence model	adenylate cyclase activity ; GO:0004016 | non-traceable author statement <newline> adenylate cyclase activity ; GO:0004016 | inferred from sequence or structural similarity with UniProtKB:P97490 <newline> adenylate cyclase activity ; GO:0004016 | inferred from sequence model
noc	regulation of transcription from RNA polymerase II promoter ; GO:0006357 | inferred from sequence or structural similarity <newline> open tracheal system development ; GO:0007424 | inferred from mutant phenotype <newline> cell proliferation ; GO:0008283 | inferred from genetic interaction with elB <newline> eye-antennal disc development ; GO:0035214 | inferred from genetic interaction with elB <n…	nucleus ; GO:0005634 | inferred from sequence or structural similarity <newline> intracellular ; GO:0005622 | inferred from electronic annotation with InterPro:IPR007087, InterPro:IPR015880	protein binding ; GO:0005515 | inferred from physical interaction with elB <newline> zinc ion binding ; GO:0008270 | inferred from electronic annotation with InterPro:IPR007087, InterPro:IPR015880 <newline> nucleic acid binding ; GO:0003676 | inferred from electronic annotation with InterPro:IPR013087
Acp36DE	negative regulation of female receptivity, post-mating ; GO:0045434 | non-traceable author statement <newline> sperm storage ; GO:0046693 | inferred from mutant phenotype <newline> sperm displacement ; GO:0007321 | non-traceable author statement <newline> sperm storage ; GO:0046693 | traceable author statement <newline> mating plug formation ; GO:0042628 | traceable author statement <newline> spe…	extracellular region ; GO:0005576 | traceable author statement <newline> extracellular region ; GO:0005576 | non-traceable author statement <newline> extracellular space ; GO:0005615 | inferred from direct assay <newline> extracellular space ; GO:0005615 | inferred from sequence model <newline> extracellular region ; GO:0005576 | inferred from sequence model	hormone activity ; GO:0005179 | non-traceable author statement
ssp3	mitotic spindle elongation ; GO:0000022 | inferred from mutant phenotype	spindle ; GO:0005819 | colocalizes_with inferred from direct assay	-
CG31688	biological_process ; GO:0008150 | no biological data available	cellular_component ; GO:0005575 | no biological data available	molecular_function ; GO:0003674 | no biological data available
CG42238	-	-	-
Ir40a	detection of chemical stimulus involved in sensory perception ; GO:0050907 | inferred from expression pattern	integral to membrane ; GO:0016021 | inferred from sequence model <newline> membrane ; GO:0016020 | inferred from electronic annotation with InterPro:IPR001320	ligand-gated ion channel activity ; GO:0015276 | inferred from sequence model <newline> ionotropic glutamate receptor activity ; GO:0004970 | inferred from electronic annotation with InterPro:IPR001320 <newline> extracellular-glutamate-gated ion channel activity ; GO:0005234 | inferred from electronic annotation with InterPro:IPR001320
gkt	central nervous system development ; GO:0007417 | inferred from mutant phenotype <newline> establishment or maintenance of epithelial cell apical/basal polarity ; GO:0045197 | inferred from mutant phenotype <newline> DNA repair ; GO:0006281 | inferred from electronic annotation with InterPro:IPR010347	nucleus ; GO:0005634 | inferred from electronic annotation with InterPro:IPR010347	phosphoric diester hydrolase activity ; GO:0008081 | inferred from electronic annotation with InterPro:IPR010347
H15	heart development ; GO:0007507 | inferred from mutant phenotype <newline> cardioblast cell fate commitment ; GO:0042684 | inferred from mutant phenotype <newline> embryonic heart tube development ; GO:0035050 | inferred from mutant phenotype <newline> neurogenesis ; GO:0022008 | inferred from mutant phenotype <newline> heart process ; GO:0003015 | inferred from direct assay <newline> leg disc pat…	nucleus ; GO:0005634 | inferred from sequence or structural similarity with EMBL:AF013282 <newline> nucleus ; GO:0005634 | non-traceable author statement	sequence-specific DNA binding transcription factor activity ; GO:0003700 | inferred from sequence or structural similarity with EMBL:AF013282
CG17378	-	-	-
Pvf3	vascular endothelial growth factor receptor signaling pathway ; GO:0048010 | inferred from sequence or structural similarity with HGNC_gene:VEGFA; HGNC:12680 <newline> hemocyte migration ; GO:0035099 | inferred from genetic interaction with Pvf1, Pvf2 inferred from expression pattern <newline> hemocyte migration ; GO:0035099 | traceable author statement <newline> salivary gland morphogenesis ; GO…	membrane ; GO:0016020 | inferred from electronic annotation with InterPro:IPR000072	vascular endothelial growth factor receptor binding ; GO:0005172 | inferred from sequence or structural similarity with HGNC_gene:VEGFA; HGNC:12680 <newline> vascular endothelial growth factor receptor binding ; GO:0005172 | non-traceable author statement <newline> growth factor activity ; GO:0008083 | inferred from electronic annotation with InterPro:IPR000072
Glt	-	basement membrane ; GO:0005604 | inferred from direct assay <newline> basement membrane ; GO:0005604 | non-traceable author statement	calcium ion binding ; GO:0005509 | non-traceable author statement
Ggamma30A	G-protein coupled receptor signaling pathway ; GO:0007186 | non-traceable author statement <newline> phototransduction ; GO:0007602 | inferred from physical interaction with GŒ≤76C <newline> cellular response to carbon dioxide ; GO:0071244 | inferred from mutant phenotype <newline> G-protein coupled receptor signaling pathway ; GO:0007186 | inferred from electronic annotation with InterPro:IPR001…	heterotrimeric G-protein complex ; GO:0005834 | inferred from physical interaction with GŒ≤76C <newline> cytoplasm ; GO:0005737 | inferred from direct assay <newline> rhabdomere ; GO:0016028 | inferred from direct assay <newline> heterotrimeric G-protein complex ; GO:0005834 | non-traceable author statement <newline> plasma membrane ; GO:0005886 | inferred from direct assay	GTPase activity ; GO:0003924 | non-traceable author statement <newline> signal transducer activity ; GO:0004871 | inferred from electronic annotation with InterPro:IPR001770, InterPro:IPR015898 <newline> protein heterodimerization activity ; GO:0046982 | inferred from physical interaction with GŒ≤76C
CG30089	-	-	-
wcd	female germ-line stem cell division ; GO:0048132 | inferred from mutant phenotype <newline> rRNA processing ; GO:0006364 | inferred from mutant phenotype <newline> neuroblast proliferation ; GO:0007405 | inferred from mutant phenotype <newline> neurogenesis ; GO:0022008 | inferred from mutant phenotype	nucleus ; GO:0005634 | inferred from direct assay <newline> germinal vesicle ; GO:0042585 | inferred from direct assay <newline> nucleolus ; GO:0005730 | inferred from direct assay <newline> small nuclear ribonucleoprotein complex ; GO:0030532 | inferred from physical interaction with snoRNA:U3:9B inferred from physical interaction with snoRNA:U3:54Aa inferred from physical interaction with snoRN…	molecular_function ; GO:0003674 | no biological data available
5-HT1A	adenylate cyclase-inhibiting serotonin receptor signaling pathway ; GO:0007198 | inferred from direct assay <newline> phospholipase C-activating serotonin receptor signaling pathway ; GO:0007208 | inferred from direct assay <newline> adenylate cyclase-inhibiting serotonin receptor signaling pathway ; GO:0007198 | traceable author statement <newline> phospholipase C-activating serotonin receptor s…	integral to plasma membrane ; GO:0005887 | non-traceable author statement <newline> integral to membrane ; GO:0016021 | inferred from sequence or structural similarity <newline> integral to membrane ; GO:0016021 | inferred from electronic annotation with InterPro:IPR000276	Gi/o-coupled serotonin receptor activity ; GO:0001586 | non-traceable author statement <newline> serotonin receptor activity ; GO:0004993 | traceable author statement <newline> G-protein coupled amine receptor activity ; GO:0008227 | inferred from sequence or structural similarity <newline> serotonin receptor activity ; GO:0004993 | non-traceable author statement <newline> serotonin receptor acti…
cora	embryonic morphogenesis ; GO:0048598 | inferred from mutant phenotype <newline> dorsal closure ; GO:0007391 | traceable author statement <newline> chitin-based embryonic cuticle biosynthetic process ; GO:0008362 | traceable author statement <newline> salivary gland morphogenesis ; GO:0007435 | traceable author statement <newline> septate junction assembly ; GO:0019991 | traceable author statement…	septate junction ; GO:0005918 | inferred from direct assay <newline> fusome ; GO:0045169 | NOT inferred from direct assay <newline> spectrosome ; GO:0045170 | NOT inferred from direct assay <newline> septate junction ; GO:0005918 | traceable author statement <newline> septate junction ; GO:0005918 | non-traceable author statement <newline> cytoskeleton ; GO:0005856 | inferred from sequence or str…	cytoskeletal protein binding ; GO:0008092 | inferred from sequence or structural similarity <newline> actin binding ; GO:0003779 | inferred from electronic annotation with InterPro:IPR008379 <newline> structural molecule activity ; GO:0005198 | inferred from electronic annotation with InterPro:IPR008379
Sdc	axon guidance ; GO:0007411 | inferred from mutant phenotype <newline> detection of light stimulus involved in visual perception ; GO:0050908 | inferred from mutant phenotype <newline> motor neuron axon guidance ; GO:0008045 | inferred from mutant phenotype <newline> energy homeostasis ; GO:0097009 | inferred from mutant phenotype <newline> regulation of multicellular organismal metabolic process …	plasma membrane ; GO:0005886 | inferred from sequence or structural similarity with RGD:Sdc1; RGDID:3648 <newline> plasma membrane ; GO:0005886 | non-traceable author statement <newline> focal adhesion ; GO:0005925 | inferred from sequence or structural similarity <newline> extracellular region ; GO:0005576 | non-traceable author statement <newline> neuromuscular junction ; GO:0031594 | inferred …	transmembrane signaling receptor activity ; GO:0004888 | inferred from sequence or structural similarity with EMBL:U41760; protein_id:AAB81325 <newline> cytoskeletal protein binding ; GO:0008092 | inferred from electronic annotation with InterPro:IPR001050
Fili	regulation of apoptotic process ; GO:0042981 | inferred from mutant phenotype <newline> imaginal disc-derived wing morphogenesis ; GO:0007476 | inferred from mutant phenotype	integral to membrane ; GO:0016021 | inferred from sequence model	molecular_function ; GO:0003674 | no biological data available
CG13488	-	-	-
Snp	histone mRNA catabolic process ; GO:0071044 | NOT inferred from mutant phenotype	intracellular ; GO:0005622 | inferred from electronic annotation with InterPro:IPR006055	3'-5'-exoribonuclease activity ; GO:0000175 | inferred from direct assay <newline> double-stranded DNA specific 3'-5' exodeoxyribonuclease activity ; GO:0008311 | inferred from direct assay <newline> single-stranded DNA specific 3'-5' exodeoxyribonuclease activity ; GO:0008310 | inferred from direct assay <newline> nucleic acid binding ; GO:0003676 | inferred from electronic annotation with Inter…
CG3074	positive regulation of Wnt receptor signaling pathway ; GO:0030177 | inferred from direct assay <newline> positive regulation of Wnt receptor signaling pathway by establishment of Wnt protein localization to extracellular region ; GO:0035593 | inferred from mutant phenotype <newline> immune response ; GO:0006955 | inferred from electronic annotation with InterPro:IPR001212 <newline> proteolysis ;…	chorion ; GO:0042600 | inferred from direct assay <newline> extracellular space ; GO:0005615 | inferred from direct assay	cysteine-type endopeptidase activity ; GO:0004197 | inferred from sequence or structural similarity with EMBL:X66012 <newline> Wnt-protein binding ; GO:0017147 | inferred from direct assay <newline> polysaccharide binding ; GO:0030247 | inferred from electronic annotation with InterPro:IPR001212 <newline> scavenger receptor activity ; GO:0005044 | inferred from electronic annotation with InterPro…
CG6044	-	-	-
CG10384	-	-	RNA binding ; GO:0003723 | inferred from electronic annotation with InterPro:IPR004087
CG13538	-	-	-
CG3735	neurogenesis ; GO:0022008 | inferred from mutant phenotype	nucleus ; GO:0005634 | inferred from electronic annotation with InterPro:IPR010678	-
CG30424	biological_process ; GO:0008150 | no biological data available	cellular_component ; GO:0005575 | no biological data available	molecular_function ; GO:0003674 | no biological data available
CG17002	-	-	-
mtt	phospholipase C-activating G-protein coupled receptor signaling pathway ; GO:0007200 | inferred from direct assay <newline> response to insecticide ; GO:0017085 | inferred from direct assay inferred from mutant phenotype <newline> adult feeding behavior ; GO:0008343 | inferred from mutant phenotype	dendrite ; GO:0030425 | inferred from direct assay <newline> integral to membrane ; GO:0016021 | inferred from sequence or structural similarity with mGluRA	G-protein coupled receptor activity ; GO:0004930 | inferred from direct assay <newline> glutamate binding ; GO:0016595 | NOT inferred from direct assay AND inferred from sequence or structural similarity <newline> glutamate receptor activity ; GO:0008066 | NOT inferred from direct assay
CG12909	-	nucleolus ; GO:0005730 | inferred from sequence or structural similarity with UniProtKB:Q08288	-
CG42663	determination of adult lifespan ; GO:0008340 | inferred from mutant phenotype	-	-
CG42287	-	-	-
can	male meiosis I ; GO:0007141 | inferred from mutant phenotype <newline> spermatogenesis ; GO:0007283 | inferred from mutant phenotype <newline> transcription initiation from RNA polymerase II promoter ; GO:0006367 | inferred from sequence or structural similarity with HGNC_gene:TAF5; HGNC:11539; OMIM:601787 AND inferred from sequence or structural similarity with HGNC_gene:TAF5L; HGNC:17304; HGNC:…	transcription factor TFIID complex ; GO:0005669 | inferred from sequence or structural similarity with HGNC_gene:TAF5; HGNC:11539; OMIM:601787 AND inferred from sequence or structural similarity with HGNC_gene:TAF5L; HGNC:17304; HGNC:17304 AND inferred from sequence or structural similarity with SGD_LOCUS:TAF90; SGD:S0000402 <newline> transcription factor TFIID complex ; GO:0005669 | inferred fro…	RNA polymerase II core promoter sequence-specific DNA binding transcription factor activity involved in preinitiation complex assembly ; GO:0001075 | contributes_to inferred from sequence or structural similarity with HGNC_gene:TAF5; HGNC:11539 inferred from sequence or structural similarity with SGD_LOCUS:TAF5; SGD:S0000402
CG9205	-	-	phospholipid binding ; GO:0005543 | inferred from electronic annotation with InterPro:IPR001849
CG6527	-	-	structural molecule activity ; GO:0005198 | inferred from electronic annotation with InterPro:IPR000535
bab2	eye-antennal disc morphogenesis ; GO:0007455 | inferred from sequence or structural similarity <newline> female gonad development ; GO:0008585 | inferred from genetic interaction with bab1 AND inferred from mutant phenotype <newline> imaginal disc-derived leg morphogenesis ; GO:0007480 | inferred from genetic interaction with bab1 AND inferred from mutant phenotype <newline> regulation of transcr…	nucleus ; GO:0005634 | traceable author statement <newline> polytene chromosome chromocenter ; GO:0005701 | NOT inferred from direct assay <newline> polytene chromosome ; GO:0005700 | inferred from direct assay <newline> nucleus ; GO:0005634 | inferred from direct assay	sequence-specific DNA binding transcription factor activity ; GO:0003700 | traceable author statement <newline> DNA binding ; GO:0003677 | non-traceable author statement <newline> protein binding ; GO:0005515 | inferred from physical interaction with bip2 <newline> AT DNA binding ; GO:0003680 | inferred from direct assay
CG32137	biological_process ; GO:0008150 | no biological data available <newline> neuron projection morphogenesis ; GO:0048812 | inferred from mutant phenotype	cellular_component ; GO:0005575 | no biological data available	molecular_function ; GO:0003674 | no biological data available
CG9425	-	intracellular ; GO:0005622 | inferred from electronic annotation with InterPro:IPR007087, InterPro:IPR015880	nucleoside-triphosphatase activity ; GO:0017111 | inferred from electronic annotation with InterPro:IPR003593 <newline> zinc ion binding ; GO:0008270 | inferred from electronic annotation with InterPro:IPR000571, InterPro:IPR007087, InterPro:IPR015880 <newline> nucleic acid binding ; GO:0003676 | inferred from electronic annotation with InterPro:IPR000571 <newline> nucleotide binding ; GO:0000166…
fax	axonogenesis ; GO:0007409 | inferred from genetic interaction with Abl <newline> axonogenesis ; GO:0007409 | traceable author statement <newline> neurogenesis ; GO:0022008 | inferred from mutant phenotype	-	-
st	eye pigment precursor transport ; GO:0006856 | traceable author statement <newline> ommochrome biosynthetic process ; GO:0006727 | inferred from mutant phenotype <newline> eye pigment biosynthetic process ; GO:0006726 | non-traceable author statement <newline> ommochrome biosynthetic process ; GO:0006727 | non-traceable author statement <newline> transport ; GO:0006810 | inferred from electronic …	ATP-binding cassette (ABC) transporter complex ; GO:0043190 | inferred from sequence or structural similarity with EMBL:AF422804 <newline> integral to plasma membrane ; GO:0005887 | non-traceable author statement	ATPase activity, coupled to transmembrane movement of substances ; GO:0042626 | inferred from sequence or structural similarity with EMBL:AF422804 <newline> eye pigment precursor transporter activity ; GO:0005395 | non-traceable author statement <newline> ATP binding ; GO:0005524 | inferred from electronic annotation with InterPro:IPR003439, InterPro:IPR017871
CG6052	-	ATP-binding cassette (ABC) transporter complex ; GO:0043190 | inferred from sequence or structural similarity with EMBL:AF000149	ATPase activity, coupled to transmembrane movement of substances ; GO:0042626 | inferred from sequence or structural similarity with EMBL:AF000149 <newline> transporter activity ; GO:0005215 | inferred from sequence or structural similarity with EMBL:AF000149 <newline> ATP binding ; GO:0005524 | inferred from electronic annotation with InterPro:IPR003439, InterPro:IPR017871
grim	apoptotic process ; GO:0006915 | inferred from expression pattern AND inferred from mutant phenotype <newline> intrinsic apoptotic signaling pathway in response to osmotic stress ; GO:0008627 | traceable author statement <newline> apoptotic process ; GO:0006915 | traceable author statement <newline> induction of apoptosis ; GO:0006917 | traceable author statement <newline> induction of apoptosis …	cytoplasm ; GO:0005737 | inferred from direct assay <newline> mitochondrion ; GO:0005739 | inferred from direct assay	-
CG12182	biological_process ; GO:0008150 | no biological data available	cellular_component ; GO:0005575 | no biological data available	molecular_function ; GO:0003674 | no biological data available
CG43089	-	-	-
scny	molting cycle, chitin-based cuticle ; GO:0007591 | inferred from mutant phenotype <newline> growth ; GO:0040007 | inferred from mutant phenotype <newline> protein deubiquitination ; GO:0016579 | non-traceable author statement <newline> histone deubiquitination ; GO:0016578 | inferred from direct assay inferred from mutant phenotype <newline> regulation of apoptotic process ; GO:0042981 | inferred…	-	ubiquitin thiolesterase activity ; GO:0004221 | inferred from electronic annotation with InterPro:IPR001394, InterPro:IPR018200
form3	branch fusion, open tracheal system ; GO:0035147 | inferred from mutant phenotype <newline> open tracheal system development ; GO:0007424 | non-traceable author statement <newline> actin cytoskeleton organization ; GO:0030036 | inferred from electronic annotation with InterPro:IPR003104 <newline> viral entry into host cell via membrane fusion with the plasma membrane ; GO:0019064 | inferred from …	viral envelope ; GO:0019031 | inferred from electronic annotation with InterPro:IPR013829	actin binding ; GO:0003779 | inferred from sequence or structural similarity <newline> actin binding ; GO:0003779 | inferred from electronic annotation with InterPro:IPR003104, InterPro:IPR010472 <newline> host cell surface receptor binding ; GO:0046789 | inferred from electronic annotation with InterPro:IPR013829
pst	learning or memory ; GO:0007611 | inferred from mutant phenotype <newline> olfactory learning ; GO:0008355 | inferred from mutant phenotype <newline> protein secretion ; GO:0009306 | inferred from mutant phenotype <newline> long-term memory ; GO:0007616 | inferred from mutant phenotype	lipid particle ; GO:0005811 | inferred from direct assay <newline> cytosol ; GO:0005829 | inferred from direct assay	molecular_function ; GO:0003674 | no biological data available
cert	ER to Golgi ceramide transport ; GO:0035621 | inferred from sequence or structural similarity with HGNC_gene:COL4A3BP; HGNC:2205 <newline> ceramide transport ; GO:0035627 | inferred from direct assay <newline> sphingolipid metabolic process ; GO:0006665 | inferred from mutant phenotype	endoplasmic reticulum ; GO:0005783 | inferred from direct assay <newline> Golgi apparatus ; GO:0005794 | inferred from direct assay	protein serine/threonine kinase activity ; GO:0004674 | inferred from sequence or structural similarity with EMBL:AF136450; protein_id:AAD30288.1 <newline> phosphatidylinositol-4-phosphate binding ; GO:0070273 | inferred from sequence or structural similarity with HGNC_gene:COL4A3BP; HGNC:2205 <newline> ceramide binding ; GO:0097001 | inferred from direct assay <newline> ceramide transporter acti…
vtd	nucleotide-excision repair ; GO:0006289 | non-traceable author statement <newline> mitotic sister chromatid cohesion ; GO:0007064 | inferred from sequence or structural similarity <newline> mitotic sister chromatid cohesion ; GO:0007064 | non-traceable author statement <newline> mitosis ; GO:0007067 | inferred from mutant phenotype <newline> mitotic spindle organization ; GO:0007052 | inferred fr…	cohesin complex ; GO:0008278 | inferred from physical interaction with Cap <newline> centromeric heterochromatin ; GO:0005721 | inferred from direct assay <newline> cohesin complex ; GO:0008278 | inferred from sequence or structural similarity <newline> cohesin complex ; GO:0008278 | non-traceable author statement <newline> chromosome, centromeric region ; GO:0000775 | non-traceable author statem…	-
Dbp80	-	nuclear pore cytoplasmic filaments ; GO:0044614 | inferred from sequence or structural similarity with SGD_LOCUS:DBP5; SGD:S000005572	ATP-dependent RNA helicase activity ; GO:0004004 | non-traceable author statement <newline> ATP-dependent helicase activity ; GO:0008026 | inferred from electronic annotation with InterPro:IPR011545 <newline> ATP binding ; GO:0005524 | inferred from electronic annotation with InterPro:IPR001650, InterPro:IPR011545 <newline> nucleic acid binding ; GO:0003676 | inferred from electronic annotation w…
spn-B	intracellular mRNA localization ; GO:0008298 | inferred from mutant phenotype <newline> karyosome formation ; GO:0030717 | inferred from mutant phenotype <newline> germarium-derived oocyte fate determination ; GO:0007294 | inferred from genetic interaction with mus301 <newline> polarity specification of anterior/posterior axis ; GO:0009949 | inferred from mutant phenotype <newline> polarity speci…	-	recombinase activity ; GO:0000150 | inferred from sequence or structural similarity with HGNC_gene:XRCC3; HGNC:12830; OMIM:600675 <newline> ATP binding ; GO:0005524 | inferred from electronic annotation with InterPro:IPR020588 <newline> DNA binding ; GO:0003677 | inferred from electronic annotation with InterPro:IPR020588 <newline> DNA-dependent ATPase activity ; GO:0008094 | inferred from electr…
CG34388	-	-	-
Act88F	cytoskeleton organization ; GO:0007010 | inferred from sequence or structural similarity <newline> phagocytosis, engulfment ; GO:0006911 | inferred from mutant phenotype <newline> skeletal myofibril assembly ; GO:0014866 | inferred from mutant phenotype	actin filament ; GO:0005884 | inferred from sequence or structural similarity	structural constituent of cytoskeleton ; GO:0005200 | inferred from sequence or structural similarity <newline> ATP binding ; GO:0005524 | inferred from electronic annotation with InterPro:IPR004001
cal1	mitotic spindle organization ; GO:0007052 | inferred from mutant phenotype <newline> protein localization to kinetochore ; GO:0034501 | inferred from mutant phenotype <newline> protein localization to chromosome, centromeric region ; GO:0071459 | inferred from mutant phenotype <newline> mitotic cell cycle ; GO:0000278 | inferred from mutant phenotype	kinetochore ; GO:0000776 | colocalizes_with inferred from direct assay <newline> chromosome, centromeric region ; GO:0000775 | inferred from direct assay <newline> nucleolus ; GO:0005730 | inferred from direct assay	protein binding, bridging ; GO:0030674 | inferred from physical interaction with cid, Cenp-C
Dscam3	cell adhesion ; GO:0007155 | inferred from sequence or structural similarity with UniProtKB:O60469 <newline> homophilic cell adhesion ; GO:0007156 | inferred by curator from GO:0042802	plasma membrane ; GO:0005886 | inferred from sequence or structural similarity with UniProtKB:O60469 <newline> integral to plasma membrane ; GO:0005887 | inferred from sequence model	identical protein binding ; GO:0042802 | inferred from physical interaction with Dscam3
CG15803	-	-	-
CG31229	protein targeting to mitochondrion ; GO:0006626 | inferred from sequence or structural similarity with UniProtKB:Q9Y584	mitochondrial inner membrane presequence translocase complex ; GO:0005744 | inferred from sequence or structural similarity with UniProtKB:Q9Y584	P-P-bond-hydrolysis-driven protein transmembrane transporter activity ; GO:0015450 | inferred from sequence or structural similarity with UniProtKB:Q9Y584
CG12269	-	-	sterol binding ; GO:0032934 | inferred from electronic annotation with InterPro:IPR003033
CG3581	-	-	-
MtnE	response to silver ion ; GO:0010272 | inferred from direct assay <newline> response to copper ion ; GO:0046688 | inferred from direct assay <newline> response to mercury ion ; GO:0046689 | inferred from direct assay <newline> response to zinc ion ; GO:0010043 | inferred from direct assay <newline> detoxification of cadmium ion ; GO:0071585 | inferred from direct assay	-	metal ion binding ; GO:0046872 | inferred from direct assay
CG17278	negative regulation of Wnt receptor signaling pathway ; GO:0030178 | inferred from genetic interaction with dsh inferred from genetic interaction with sgg	-	-
AP-50	neurotransmitter secretion ; GO:0007269 | non-traceable author statement <newline> synaptic vesicle coating ; GO:0016183 | traceable author statement <newline> vesicle coating ; GO:0006901 | traceable author statement <newline> dsRNA transport ; GO:0033227 | inferred from mutant phenotype <newline> endocytosis ; GO:0006897 | inferred from mutant phenotype <newline> intracellular protein transport…	coated vesicle ; GO:0030135 | traceable author statement <newline> synaptic vesicle ; GO:0008021 | traceable author statement <newline> AP-2 adaptor complex ; GO:0030122 | inferred from mutant phenotype	protein transporter activity ; GO:0008565 | inferred from mutant phenotype
loco	glial cell differentiation ; GO:0010001 | inferred from mutant phenotype <newline> regulation of G-protein coupled receptor protein signaling pathway ; GO:0008277 | non-traceable author statement <newline> cytoplasmic transport, nurse cell to oocyte ; GO:0007303 | inferred from mutant phenotype <newline> dorsal/ventral axis specification, ovarian follicular epithelium ; GO:0008069 | inferred from…	plasma membrane ; GO:0005886 | colocalizes_with inferred from direct assay <newline> cytoplasm ; GO:0005737 | inferred from direct assay <newline> apical cortex ; GO:0045179 | inferred from direct assay	GTPase activator activity ; GO:0005096 | inferred from direct assay <newline> G-protein alpha-subunit binding ; GO:0001965 | inferred from physical interaction with G-iŒ±65A <newline> receptor signaling protein activity ; GO:0005057 | inferred from electronic annotation with InterPro:IPR003116
CG4704	-	-	calcium ion binding ; GO:0005509 | inferred from electronic annotation with InterPro:IPR002048, InterPro:IPR011992
Obp83g	sensory perception of chemical stimulus ; GO:0007606 | inferred from sequence or structural similarity with UniProtKB:P34174 <newline> sensory perception of chemical stimulus ; GO:0007606 | inferred from sequence alignment with UniProtKB:P34174 <newline> sensory perception of chemical stimulus ; GO:0007606 | inferred from sequence or structural similarity with lush	extracellular region ; GO:0005576 | inferred from sequence model	odorant binding ; GO:0005549 | non-traceable author statement <newline> odorant binding ; GO:0005549 | inferred from sequence or structural similarity with UniProtKB:P34174 <newline> odorant binding ; GO:0005549 | inferred from sequence alignment with UniProtKB:P34174 <newline> odorant binding ; GO:0005549 | inferred from sequence or structural similarity with lush
tld	terminal region determination ; GO:0007362 | inferred from genetic interaction with tor <newline> torso signaling pathway ; GO:0008293 | inferred from genetic interaction with tor <newline> positive regulation of BMP signaling pathway ; GO:0030513 | traceable author statement <newline> imaginal disc-derived wing vein morphogenesis ; GO:0008586 | inferred from mutant phenotype <newline> embryonic …	extracellular region ; GO:0005576 | non-traceable author statement	metalloendopeptidase activity ; GO:0004222 | non-traceable author statement <newline> metalloendopeptidase activity ; GO:0004222 | inferred from sequence or structural similarity with UniProtKB:P98063 <newline> zinc ion binding ; GO:0008270 | inferred from electronic annotation with InterPro:IPR006026 <newline> calcium ion binding ; GO:0005509 | inferred from electronic annotation with InterPro:I…
CG5805	transmembrane transport ; GO:0055085 | inferred from electronic annotation with InterPro:IPR002067	mitochondrial envelope ; GO:0005740 | inferred from sequence or structural similarity	transmembrane transporter activity ; GO:0022857 | inferred from sequence or structural similarity
CG11069	-	ATP-binding cassette (ABC) transporter complex ; GO:0043190 | inferred from sequence or structural similarity with UniProtKB:Q9H222	ATPase activity, coupled to transmembrane movement of substances ; GO:0042626 | inferred from sequence or structural similarity with UniProtKB:Q9H222 <newline> transporter activity ; GO:0005215 | inferred from sequence or structural similarity with UniProtKB:Q9H222 <newline> ATP binding ; GO:0005524 | inferred from electronic annotation with InterPro:IPR003439
CG14546	-	-	-
TwdlQ	chitin-based cuticle development ; GO:0040003 | inferred from sequence or structural similarity with TwdlD <newline> body morphogenesis ; GO:0010171 | inferred from sequence or structural similarity with TwdlD	proteinaceous extracellular matrix ; GO:0005578 | inferred from sequence or structural similarity with TwdlD	structural constituent of chitin-based cuticle ; GO:0005214 | inferred from sequence or structural similarity with TwdlD
CG42814	-	-	-
CG9997	regulation of female receptivity, post-mating ; GO:0046008 | inferred from mutant phenotype <newline> sperm competition ; GO:0046692 | inferred from direct assay <newline> multicellular organism reproduction ; GO:0032504 | inferred from expression pattern <newline> proteolysis ; GO:0006508 | inferred from electronic annotation with InterPro:IPR001254	extracellular space ; GO:0005615 | inferred from direct assay <newline> extracellular space ; GO:0005615 | inferred from sequence model	serine-type endopeptidase activity ; GO:0004252 | inferred from electronic annotation with InterPro:IPR001254
CG1315	argininosuccinate metabolic process ; GO:0000053 | inferred from sequence or structural similarity with UniProtKB:P16460 <newline> arginine biosynthetic process ; GO:0006526 | non-traceable author statement <newline> urea cycle ; GO:0000050 | non-traceable author statement <newline> arginine biosynthetic process ; GO:0006526 | inferred from electronic annotation with InterPro:IPR001518, InterPro:…	-	argininosuccinate synthase activity ; GO:0004055 | inferred from sequence or structural similarity with UniProtKB:P16460 <newline> argininosuccinate synthase activity ; GO:0004055 | non-traceable author statement <newline> ATP binding ; GO:0005524 | inferred from electronic annotation with InterPro:IPR001518, InterPro:IPR018223
CG11828	peptidyl-proline hydroxylation to 4-hydroxy-L-proline ; GO:0018401 | inferred from sequence or structural similarity with MGD:P4ha1; MGI:MGI:97463 <newline> oxidation-reduction process ; GO:0055114 | inferred from electronic annotation with InterPro:IPR013547 <newline> multicellular organism reproduction ; GO:0032504 | inferred from electronic annotation	procollagen-proline 4-dioxygenase complex ; GO:0016222 | inferred by curator from GO:0004656|GO:0018401 <newline> endoplasmic reticulum ; GO:0005783 | inferred from electronic annotation with InterPro:IPR013547	procollagen-proline 4-dioxygenase activity ; GO:0004656 | inferred from sequence or structural similarity with MGD:P4ha1; MGI:MGI:97463 <newline> oxidoreductase activity, acting on single donors with incorporation of molecular oxygen, incorporation of two atoms of oxygen ; GO:0016702 | inferred from electronic annotation with InterPro:IPR013547
ppk21	sodium ion transport ; GO:0006814 | inferred from electronic annotation with InterPro:IPR001873	membrane ; GO:0016020 | inferred from electronic annotation with InterPro:IPR001873	sodium channel activity ; GO:0005272 | non-traceable author statement <newline> sodium channel activity ; GO:0005272 | inferred from electronic annotation with InterPro:IPR001873
RpL32	translation ; GO:0006412 | inferred from sequence or structural similarity with SGD_LOCUS:RPL32; SGD:S0000188 <newline> mitotic spindle elongation ; GO:0000022 | inferred from mutant phenotype <newline> mitotic spindle organization ; GO:0007052 | inferred from mutant phenotype	ribosome ; GO:0005840 | non-traceable author statement <newline> cytosolic large ribosomal subunit ; GO:0022625 | inferred from sequence or structural similarity with SGD_LOCUS:RPL32; SGD:S0000188	structural constituent of ribosome ; GO:0003735 | inferred from sequence or structural similarity with SGD_LOCUS:RPL32; SGD:S0000188 <newline> structural constituent of ribosome ; GO:0003735 | non-traceable author statement
CG9717	sulfate transport ; GO:0008272 | inferred from electronic annotation with InterPro:IPR011547	integral to membrane ; GO:0016021 | inferred from electronic annotation with InterPro:IPR011547	high affinity sulfate transmembrane transporter activity ; GO:0015381 | inferred from sequence or structural similarity with NCBI_gi:4557539
CG15548	-	-	-
CG11317	neurogenesis ; GO:0022008 | inferred from mutant phenotype	intracellular ; GO:0005622 | inferred from electronic annotation with InterPro:IPR007087, InterPro:IPR015880	zinc ion binding ; GO:0008270 | inferred from electronic annotation with InterPro:IPR007087, InterPro:IPR015880
CG15555	sodium ion transport ; GO:0006814 | inferred from electronic annotation with InterPro:IPR001873, InterPro:IPR020903	membrane ; GO:0016020 | inferred from electronic annotation with InterPro:IPR001873, InterPro:IPR020903	sodium channel activity ; GO:0005272 | inferred from electronic annotation with InterPro:IPR001873, InterPro:IPR020903
gskt	male gonad development ; GO:0008584 | inferred from mutant phenotype <newline> protein phosphorylation ; GO:0006468 | non-traceable author statement <newline> male gamete generation ; GO:0048232 | inferred from mutant phenotype <newline> protein phosphorylation ; GO:0006468 | inferred from electronic annotation with InterPro:IPR000719, InterPro:IPR002290, InterPro:IPR008271	-	protein serine/threonine kinase activity ; GO:0004674 | non-traceable author statement <newline> ATP binding ; GO:0005524 | inferred from electronic annotation with InterPro:IPR000719, InterPro:IPR002290, InterPro:IPR017441 <newline> protein serine/threonine kinase activity ; GO:0004674 | inferred from electronic annotation with InterPro:IPR008271
CG10029	protein folding ; GO:0006457 | inferred from sequence or structural similarity with SGD_LOCUS:EUG1; SGD:S000002926 <newline> cell redox homeostasis ; GO:0045454 | inferred from electronic annotation with InterPro:IPR013766	endoplasmic reticulum ; GO:0005783 | inferred from sequence or structural similarity with SGD_LOCUS:EUG1; SGD:S000002926	protein disulfide isomerase activity ; GO:0003756 | inferred from sequence or structural similarity with SGD_LOCUS:EUG1; SGD:S000002926 <newline> peptide disulfide oxidoreductase activity ; GO:0015037 | inferred from sequence or structural similarity with SGD_LOCUS:EUG1; SGD:S000002926
CG9630	biological_process ; GO:0008150 | no biological data available	cellular_component ; GO:0005575 | no biological data available	ATP-dependent RNA helicase activity ; GO:0004004 | inferred from sequence or structural similarity with SGD_LOCUS:SPB4; SGD:S0001894 <newline> ATP binding ; GO:0005524 | inferred from electronic annotation with InterPro:IPR000629, InterPro:IPR001650, InterPro:IPR011545 <newline> nucleic acid binding ; GO:0003676 | inferred from electronic annotation with InterPro:IPR000629, InterPro:IPR001650, In…
CG8112	-	-	sterol O-acyltransferase activity ; GO:0004772 | inferred from sequence or structural similarity with UniProtKB:Q61263
CG33189	biological_process ; GO:0008150 | no biological data available	cellular_component ; GO:0005575 | no biological data available	molecular_function ; GO:0003674 | no biological data available
Karybeta3	protein import into nucleus ; GO:0006606 | inferred from sequence or structural similarity	nuclear pore ; GO:0005643 | inferred from sequence or structural similarity <newline> cytosol ; GO:0005829 | inferred from direct assay <newline> microtubule associated complex ; GO:0005875 | inferred from direct assay	protein transmembrane transporter activity ; GO:0008320 | inferred from sequence or structural similarity
Teh1	regulation of sodium ion transport ; GO:0002028 | inferred from direct assay	integral to membrane ; GO:0016021 | inferred from sequence model	sodium channel regulator activity ; GO:0017080 | inferred from direct assay
CG43449	-	-	-
CG4706	tricarboxylic acid cycle ; GO:0006099 | inferred from sequence or structural similarity with UniProtKB:Q99798 <newline> multicellular organism reproduction ; GO:0032504 | inferred from expression pattern	mitochondrion ; GO:0005739 | inferred from sequence or structural similarity with NCBI_gi:4501867 <newline> mitochondrion ; GO:0005739 | inferred from sequence or structural similarity with UniProtKB:Q99798 <newline> extracellular space ; GO:0005615 | inferred from direct assay	aconitate hydratase activity ; GO:0003994 | inferred from sequence or structural similarity with NCBI_gi:4501867 <newline> 4 iron, 4 sulfur cluster binding ; GO:0051539 | inferred from electronic annotation with InterPro:IPR006248
CG14718	-	intracellular ; GO:0005622 | inferred from electronic annotation with InterPro:IPR001876	mRNA binding ; GO:0003729 | inferred from sequence or structural similarity <newline> zinc ion binding ; GO:0008270 | inferred from electronic annotation with InterPro:IPR001876 <newline> nucleic acid binding ; GO:0003676 | inferred from electronic annotation with InterPro:IPR000504 <newline> nucleotide binding ; GO:0000166 | inferred from electronic annotation with InterPro:IPR012677
Spt3	transcription initiation from RNA polymerase II promoter ; GO:0006367 | inferred from sequence or structural similarity with HGNC_gene:SUPT3H; HGNC:11466; OMIM:602947 AND inferred from sequence or structural similarity with SGD_LOCUS:SPT3; SGD:S0002800 <newline> regulation of transcription, DNA-dependent ; GO:0006355 | inferred from sequence or structural similarity with EMBL:AF064804	histone acetyltransferase complex ; GO:0000123 | inferred from sequence or structural similarity with HGNC_gene:SUPT3H; HGNC:11466; OMIM:602947 AND inferred from sequence or structural similarity with SGD_LOCUS:SPT3; SGD:S0002800 <newline> transcription factor TFIID complex ; GO:0005669 | inferred from sequence or structural similarity with HGNC_gene:SUPT3H; HGNC:11466; OMIM:602947 AND inferred f…	sequence-specific DNA binding transcription factor activity ; GO:0003700 | inferred from sequence or structural similarity with EMBL:AF064804 <newline> protein heterodimerization activity ; GO:0046982 | inferred from electronic annotation with InterPro:IPR009072
CG4702	-	-	-
Spc25	mitotic metaphase plate congression ; GO:0007080 | inferred from mutant phenotype <newline> chromosome segregation ; GO:0007059 | inferred from mutant phenotype <newline> mitotic spindle organization ; GO:0007052 | inferred from mutant phenotype	kinetochore ; GO:0000776 | inferred from direct assay <newline> Ndc80 complex ; GO:0031262 | inferred from sequence or structural similarity with HGNC_gene:SPC25; HGNC:24031; OMIM:609395 <newline> Ndc80 complex ; GO:0031262 | inferred from direct assay <newline> kinetochore ; GO:0000776 | colocalizes_with inferred from direct assay	-
2mit	biological_process ; GO:0008150 | no biological data available	cellular_component ; GO:0005575 | no biological data available	-
CG14370	-	-	-
Parp	nucleolus organization ; GO:0007000 | inferred from mutant phenotype <newline> protein ADP-ribosylation ; GO:0006471 | inferred from mutant phenotype <newline> positive regulation of antibacterial peptide biosynthetic process ; GO:0006963 | inferred from mutant phenotype <newline> heat shock-mediated polytene chromosome puffing ; GO:0035080 | inferred from expression pattern AND inferred from mut…	nuclear euchromatin ; GO:0005719 | inferred from direct assay <newline> polytene chromosome ; GO:0005700 | inferred from direct assay <newline> polytene chromosome puff ; GO:0005703 | inferred from direct assay <newline> nucleolus ; GO:0005730 | traceable author statement <newline> polytene chromosome ; GO:0005700 | traceable author statement <newline> chromosome ; GO:0005694 | inferred from dire…	NAD+ ADP-ribosyltransferase activity ; GO:0003950 | inferred from sequence or structural similarity with EMBL:M18112 <newline> histone binding ; GO:0042393 | inferred from physical interaction with His2A inferred from physical interaction with His2B inferred from physical interaction with His3 inferred from physical interaction with His4 <newline> NAD+ ADP-ribosyltransferase activity ; GO:0003950…
CG12637	biological_process ; GO:0008150 | no biological data available	cellular_component ; GO:0005575 | no biological data available	molecular_function ; GO:0003674 | no biological data available
CG11203	biological_process ; GO:0008150 | no biological data available	cellular_component ; GO:0005575 | no biological data available	molecular_function ; GO:0003674 | no biological data available
CG15198	-	-	-
Kap3	microtubule-based movement ; GO:0007018 | inferred from sequence or structural similarity with NCBI_gi:861365 <newline> sperm axoneme assembly ; GO:0007288 | NOT inferred from mutant phenotype <newline> nonmotile primary cilium assembly ; GO:0035058 | inferred from mutant phenotype <newline> anterograde axon cargo transport ; GO:0008089 | inferred from mutant phenotype <newline> sensory perceptio…	kinesin complex ; GO:0005871 | inferred from sequence or structural similarity with NCBI_gi:861365 <newline> kinesin II complex ; GO:0016939 | inferred from direct assay <newline> kinesin II complex ; GO:0016939 | inferred from sequence or structural similarity with UniProtKB:P70188	microtubule motor activity ; GO:0003777 | inferred from sequence or structural similarity with NCBI_gi:861365 <newline> protein binding ; GO:0005515 | inferred from physical interaction with Apc2 <newline> kinesin binding ; GO:0019894 | inferred from electronic annotation with InterPro:IPR008658
mir-2492	-	-	-
CG2750	-	-	-
CG2577	protein phosphorylation ; GO:0006468 | non-traceable author statement <newline> neurogenesis ; GO:0022008 | inferred from mutant phenotype <newline> protein phosphorylation ; GO:0006468 | inferred from electronic annotation with InterPro:IPR000719, InterPro:IPR008271	cytoplasm ; GO:0005737 | inferred from direct assay <newline> nucleus ; GO:0005634 | inferred from direct assay	protein serine/threonine kinase activity ; GO:0004674 | non-traceable author statement <newline> ATP binding ; GO:0005524 | inferred from electronic annotation with InterPro:IPR000719, InterPro:IPR017441 <newline> protein serine/threonine kinase activity ; GO:0004674 | inferred from electronic annotation with InterPro:IPR008271
tomosyn	neurotransmitter secretion ; GO:0007269 | non-traceable author statement <newline> synaptic vesicle priming ; GO:0016082 | non-traceable author statement <newline> synaptic vesicle exocytosis ; GO:0016079 | inferred from sequence or structural similarity <newline> establishment or maintenance of cell polarity ; GO:0007163 | non-traceable author statement <newline> neurogenesis ; GO:0022008 | infe…	synaptic vesicle ; GO:0008021 | non-traceable author statement <newline> neuromuscular junction ; GO:0031594 | inferred from direct assay <newline> integral to membrane ; GO:0016021 | inferred from electronic annotation with InterPro:IPR001388	syntaxin-1 binding ; GO:0017075 | inferred from sequence or structural similarity with EMBL:AF118889; protein_id:AAD27818.1
CG4318	-	nucleus ; GO:0005634 | inferred from electronic annotation with InterPro:IPR012934	zinc ion binding ; GO:0008270 | inferred from electronic annotation with InterPro:IPR007087, InterPro:IPR012934, InterPro:IPR015880 <newline> nucleic acid binding ; GO:0003676 | inferred from electronic annotation with InterPro:IPR013087
Syt12	neurotransmitter secretion ; GO:0007269 | inferred from sequence or structural similarity with UniProtKB:Q9R0N9	synaptic vesicle ; GO:0008021 | inferred from sequence or structural similarity with UniProtKB:Q9R0N9	calcium-dependent phospholipid binding ; GO:0005544 | inferred from sequence or structural similarity with UniProtKB:Q9R0N9
Mur2B	chitin metabolic process ; GO:0006030 | inferred from electronic annotation with InterPro:IPR002557	chorion ; GO:0042600 | inferred from direct assay <newline> extracellular region ; GO:0005576 | inferred from electronic annotation with InterPro:IPR002557 <newline> extracellular matrix ; GO:0031012 | inferred from sequence model	chitin binding ; GO:0008061 | inferred from electronic annotation with InterPro:IPR002557 <newline> extracellular matrix structural constituent ; GO:0005201 | inferred from sequence model
CR43491	-	-	-
Pgam5	response to anesthetic ; GO:0072347 | inferred from mutant phenotype <newline> positive regulation of mitochondrial fission ; GO:0090141 | inferred from direct assay <newline> regulation of mitochondrion organization ; GO:0010821 | inferred from mutant phenotype inferred from genetic interaction with Pink1 <newline> peptidyl-threonine dephosphorylation ; GO:0035970 | inferred from direct assay <n…	integral to membrane ; GO:0016021 | inferred from sequence model <newline> mitochondrion ; GO:0005739 | inferred from sequence or structural similarity with UniProtKB:Q96HS1	phosphoprotein phosphatase activity ; GO:0004721 | inferred from direct assay <newline> protein binding ; GO:0005515 | inferred from physical interaction with Pink1 <newline> protein serine/threonine kinase activator activity ; GO:0043539 | inferred from direct assay
Sh	flight behavior ; GO:0007629 | inferred from mutant phenotype <newline> potassium ion transport ; GO:0006813 | non-traceable author statement <newline> potassium ion transport ; GO:0006813 | traceable author statement <newline> courtship behavior ; GO:0007619 | traceable author statement <newline> behavioral response to ether ; GO:0048150 | non-traceable author statement <newline> courtship behav…	voltage-gated potassium channel complex ; GO:0008076 | non-traceable author statement <newline> integral to membrane ; GO:0016021 | non-traceable author statement <newline> voltage-gated potassium channel complex ; GO:0008076 | traceable author statement <newline> integral to membrane ; GO:0016021 | inferred from direct assay <newline> voltage-gated potassium channel complex ; GO:0008076 | inferr…	voltage-gated potassium channel activity ; GO:0005249 | non-traceable author statement <newline> voltage-gated potassium channel activity ; GO:0005249 | inferred from sequence or structural similarity with UniProtKB:Q09470 <newline> voltage-gated potassium channel activity ; GO:0005249 | traceable author statement <newline> voltage-gated cation channel activity ; GO:0022843 | inferred from direct…
CG14222	-	-	acyl-CoA N-acyltransferase activity ; GO:0019186 | inferred from sequence or structural similarity with EMBL:AF085355; protein_id:AAD40190.1 <newline> N-acetyltransferase activity ; GO:0008080 | inferred from electronic annotation with InterPro:IPR000182
CG9570	-	-	-
Cyp6t1	oxidation-reduction process ; GO:0055114 | inferred from electronic annotation with InterPro:IPR001128, InterPro:IPR002401, InterPro:IPR017972	membrane ; GO:0016020 | non-traceable author statement <newline> intracellular membrane-bounded organelle ; GO:0043231 | non-traceable author statement	electron carrier activity ; GO:0009055 | non-traceable author statement <newline> electron carrier activity ; GO:0009055 | inferred from sequence or structural similarity <newline> oxidoreductase activity, acting on paired donors, with incorporation or reduction of molecular oxygen ; GO:0016705 | inferred from electronic annotation with InterPro:IPR001128, InterPro:IPR002401, InterPro:IPR017972 <…
Cda4	neurogenesis ; GO:0022008 | inferred from mutant phenotype <newline> chitin metabolic process ; GO:0006030 | inferred from electronic annotation with InterPro:IPR002557 <newline> carbohydrate metabolic process ; GO:0005975 | inferred from electronic annotation with InterPro:IPR002509, InterPro:IPR011330	extracellular region ; GO:0005576 | inferred from electronic annotation with InterPro:IPR002557	hydrolase activity, acting on carbon-nitrogen (but not peptide) bonds ; GO:0016810 | inferred from electronic annotation with InterPro:IPR002509 <newline> chitin binding ; GO:0008061 | inferred from electronic annotation with InterPro:IPR002557
Csat	UDP-galactose transport ; GO:0015785 | non-traceable author statement <newline> UDP-N-acetylgalactosamine transport ; GO:0015789 | inferred from direct assay <newline> UDP-galactose transport ; GO:0015785 | inferred from direct assay <newline> CMP-N-acetylneuraminate transport ; GO:0015782 | NOT inferred from direct assay <newline> galactose transport ; GO:0015757 | inferred from direct assay	integral to membrane ; GO:0016021 | inferred from electronic annotation with InterPro:IPR004689, InterPro:IPR007271 <newline> Golgi membrane ; GO:0000139 | inferred from electronic annotation with InterPro:IPR007271 <newline> Golgi medial cisterna ; GO:0005797 | inferred from direct assay	UDP-galactose transmembrane transporter activity ; GO:0005459 | non-traceable author statement <newline> CMP-N-acetylneuraminate transmembrane transporter activity ; GO:0005456 | NOT inferred from direct assay <newline> UDP-glucuronic acid transmembrane transporter activity ; GO:0005461 | NOT inferred from direct assay <newline> UDP-xylose transmembrane transporter activity ; GO:0005464 | NOT inf…
cib	brain development ; GO:0007420 | inferred from mutant phenotype <newline> larval central nervous system remodeling ; GO:0035193 | inferred from mutant phenotype <newline> cytoskeleton organization ; GO:0007010 | inferred from electronic annotation with InterPro:IPR001152	cytosol ; GO:0005829 | inferred from direct assay	actin monomer binding ; GO:0003785 | inferred from direct assay <newline> actin binding ; GO:0003779 | inferred from sequence or structural similarity
CG12681	biological_process ; GO:0008150 | no biological data available	cellular_component ; GO:0005575 | no biological data available	molecular_function ; GO:0003674 | no biological data available
SK	potassium ion transport ; GO:0006813 | inferred from sequence or structural similarity with UniProtKB:P70604 <newline> regulation of membrane potential in photoreceptor cell ; GO:0016057 | inferred from direct assay	integral to membrane ; GO:0016021 | inferred from sequence or structural similarity with UniProtKB:P70604	small conductance calcium-activated potassium channel activity ; GO:0016286 | inferred from sequence or structural similarity <newline> calcium-activated potassium channel activity ; GO:0015269 | inferred from sequence or structural similarity with EMBL:U69882 <newline> small conductance calcium-activated potassium channel activity ; GO:0016286 | inferred from sequence or structural similarity wi…
CG33665	biological_process ; GO:0008150 | no biological data available	cellular_component ; GO:0005575 | no biological data available	molecular_function ; GO:0003674 | no biological data available
rdgA	phosphatidylinositol biosynthetic process ; GO:0006661 | traceable author statement <newline> deactivation of rhodopsin mediated signaling ; GO:0016059 | inferred from genetic interaction with trp <newline> rhodopsin mediated signaling pathway ; GO:0016056 | inferred from mutant phenotype <newline> phosphorylation ; GO:0016310 | non-traceable author statement <newline> actin filament organization…	membrane ; GO:0016020 | non-traceable author statement <newline> microtubule associated complex ; GO:0005875 | inferred from direct assay	diacylglycerol kinase activity ; GO:0004143 | traceable author statement <newline> diacylglycerol kinase activity ; GO:0004143 | non-traceable author statement <newline> diacylglycerol binding ; GO:0019992 | inferred from sequence or structural similarity with InterPro:IPR002219 <newline> diacylglycerol binding ; GO:0019992 | non-traceable author statement <newline> diacylglycerol kinase activity…
CG15365	-	cytoplasm ; GO:0005737 | inferred from electronic annotation with InterPro:IPR009638 <newline> membrane ; GO:0016020 | inferred from electronic annotation with InterPro:IPR009638	-
CG3624	regulation of dendrite morphogenesis ; GO:0048814 | inferred from mutant phenotype	-	-
Rpt6R	proteolysis ; GO:0006508 | inferred from sequence or structural similarity with UniProtKB:P46470 <newline> neurogenesis ; GO:0022008 | inferred from mutant phenotype <newline> protein catabolic process ; GO:0030163 | inferred from electronic annotation with InterPro:IPR005937	proteasome regulatory particle, base subcomplex ; GO:0008540 | inferred from sequence or structural similarity with UniProtKB:P46470 <newline> microtubule associated complex ; GO:0005875 | inferred from direct assay <newline> cytoplasm ; GO:0005737 | inferred from electronic annotation with InterPro:IPR005937	ATPase activity ; GO:0016887 | inferred from sequence or structural similarity with UniProtKB:P46470 <newline> ATP binding ; GO:0005524 | inferred from electronic annotation with InterPro:IPR003959, InterPro:IPR003960
CG9877	biological_process ; GO:0008150 | no biological data available	cellular_component ; GO:0005575 | no biological data available	molecular_function ; GO:0003674 | no biological data available
Xpac	nucleotide-excision repair ; GO:0006289 | inferred from direct assay AND inferred from genetic interaction with HGNC_gene:XPA; HGNC:12814; OMIM:278700 <newline> nucleotide-excision repair ; GO:0006289 | inferred from sequence or structural similarity with MGD:Xpa; MGI:MGI:99135	nucleus ; GO:0005634 | inferred from direct assay <newline> nucleus ; GO:0005634 | non-traceable author statement	damaged DNA binding ; GO:0003684 | inferred from electronic annotation with InterPro:IPR000465 <newline> nucleotide binding ; GO:0000166 | inferred from electronic annotation with InterPro:IPR009061
CG2765	-	-	protein binding ; GO:0005515 | inferred from physical interaction with Myo10A
CG43405	-	-	-
CG13494	-	-	-
CG15710	-	intracellular ; GO:0005622 | inferred from electronic annotation with InterPro:IPR007087, InterPro:IPR015880	zinc ion binding ; GO:0008270 | inferred from electronic annotation with InterPro:IPR007087, InterPro:IPR015880
CG14221	cell redox homeostasis ; GO:0045454 | inferred from electronic annotation with InterPro:IPR005746 <newline> glycerol ether metabolic process ; GO:0006662 | inferred from electronic annotation with InterPro:IPR005746	-	electron carrier activity ; GO:0009055 | inferred from electronic annotation with InterPro:IPR005746 <newline> protein disulfide oxidoreductase activity ; GO:0015035 | inferred from electronic annotation with InterPro:IPR005746
vimar	tricarboxylic acid cycle ; GO:0006099 | inferred from direct assay <newline> muscle cell homeostasis ; GO:0046716 | inferred from genetic interaction with Dg inferred from mutant phenotype <newline> rhabdomere development ; GO:0042052 | inferred from mutant phenotype <newline> positive regulation of neuron death ; GO:1901216 | inferred from genetic interaction with Fmr1	-	Ral GTPase binding ; GO:0017160 | inferred from sequence or structural similarity with EMBL:AJ005870; protein_id:CAA06746
Rpn7	proteolysis ; GO:0006508 | inferred from direct assay AND inferred from sequence or structural similarity with HGNC_gene:PSMD6; HGNC:9564 AND inferred from sequence or structural similarity with SGD_LOCUS:RPN7; SGD:S0006312 <newline> proteolysis ; GO:0006508 | non-traceable author statement <newline> cellular process ; GO:0009987 | inferred from mutant phenotype <newline> neurogenesis ; GO:002200…	proteasome regulatory particle, lid subcomplex ; GO:0008541 | non-traceable author statement <newline> proteasome regulatory particle ; GO:0005838 | inferred from direct assay AND inferred from sequence or structural similarity with HGNC_gene:PSMD6; HGNC:9564 <newline> proteasome regulatory particle, lid subcomplex ; GO:0008541 | inferred from sequence or structural similarity with SGD_LOCUS:RPN7…	endopeptidase activity ; GO:0004175 | contributes_to inferred from direct assay
Mad	transforming growth factor beta receptor signaling pathway ; GO:0007179 | inferred from genetic interaction with dpp AND inferred from genetic interaction with tkv AND inferred from genetic interaction with wg <newline> germ-line stem cell division ; GO:0042078 | inferred from mutant phenotype <newline> germ-line stem cell maintenance ; GO:0030718 | inferred from mutant phenotype <newline> imagin…	cytoplasm ; GO:0005737 | inferred from direct assay <newline> nucleus ; GO:0005634 | inferred from direct assay <newline> cytoplasm ; GO:0005737 | traceable author statement <newline> nucleus ; GO:0005634 | traceable author statement <newline> transcription factor complex ; GO:0005667 | inferred from electronic annotation with InterPro:IPR013019	sequence-specific DNA binding ; GO:0043565 | inferred from direct assay <newline> protein binding ; GO:0005515 | inferred from physical interaction with Med <newline> DNA binding ; GO:0003677 | traceable author statement <newline> transforming growth factor beta receptor, pathway-specific cytoplasmic mediator activity ; GO:0030618 | non-traceable author statement <newline> protein binding ; GO:00…
Ppat-Dpck	coenzyme A biosynthetic process ; GO:0015937 | inferred from sequence alignment with MGD:Coasy; MGI:MGI:1918993 <newline> triglyceride homeostasis ; GO:0070328 | inferred from mutant phenotype <newline> cytoplasmic transport, nurse cell to oocyte ; GO:0007303 | inferred from mutant phenotype <newline> ovarian follicle cell migration ; GO:0007297 | inferred from mutant phenotype <newline> imaginal…	-	dephospho-CoA kinase activity ; GO:0004140 | inferred from sequence alignment with MGD:Coasy; MGI:MGI:1918993 <newline> pantetheine-phosphate adenylyltransferase activity ; GO:0004595 | inferred from sequence alignment with MGD:Coasy; MGI:MGI:1918993 <newline> ATP binding ; GO:0005524 | inferred from electronic annotation with InterPro:IPR001977 <newline> dephospho-CoA kinase activity ; GO:000414…
JhI-1	tRNA 3'-trailer cleavage ; GO:0042779 | inferred from direct assay <newline> tRNA splicing, via endonucleolytic cleavage and ligation ; GO:0006388 | inferred from mutant phenotype <newline> lateral inhibition ; GO:0046331 | inferred from mutant phenotype <newline> neurogenesis ; GO:0022008 | inferred from mutant phenotype <newline> tRNA 3'-end processing ; GO:0042780 | inferred from mutant phenot…	mitochondrion ; GO:0005739 | non-traceable author statement <newline> nucleus ; GO:0005634 | non-traceable author statement	endoribonuclease activity, producing 5'-phosphomonoesters ; GO:0016891 | inferred from mutant phenotype
Obp46a	sensory perception of chemical stimulus ; GO:0007606 | inferred from sequence alignment with UniProtKB:P34174 <newline> sensory perception of chemical stimulus ; GO:0007606 | inferred from sequence or structural similarity with lush	extracellular region ; GO:0005576 | inferred from sequence model	odorant binding ; GO:0005549 | non-traceable author statement <newline> odorant binding ; GO:0005549 | inferred from sequence alignment with UniProtKB:P34174 <newline> odorant binding ; GO:0005549 | inferred from sequence or structural similarity with lush
CG42813	-	-	hydrolase activity, acting on acid anhydrides, in phosphorus-containing anhydrides ; GO:0016818 | inferred from electronic annotation with InterPro:IPR004385 <newline> metal ion binding ; GO:0046872 | inferred from electronic annotation with InterPro:IPR004385
