# Supplementary material for: Lsd1 Restricts the Number of Germline Stem Cells by Regulating Multiple Targets in Escort Cells
Source: PLoS Genet. 2014 Mar 13;10(3):e1004200. doi: 10.1371/journal.pgen.1004200 (PMC3952827; doi:10.1371/journal.pgen.1004200)
Supplement: Table S11 — Genes near shared peaks. (XLSX) [file pgen.1004200.s017.xlsx]

## Sheet: Sheet1
Table S11 Genes_Near_Shared_Peaks
#SUBMITTED ID	GO_BIOLOGICAL_PROCESS	GO_CELLULAR_COMPONENT	GO_MOLECULAR_FUNCTION
CG31875	-	-	chromatin binding ; GO:0003682 | inferred from electronic annotation with InterPro:IPR001005
aret	spermatid development ; GO:0007286 | inferred from mutant phenotype <newline> negative regulation of oskar mRNA translation ; GO:0007319 | traceable author statement <newline> germarium-derived female germ-line cyst formation ; GO:0030727 | traceable author statement <newline> germ-line stem cell division ; GO:0042078 | non-traceable author statement <newline> mRNA polyadenylation ; GO:0006378 | …	nucleus ; GO:0005634 | inferred by curator from GO:0000381 <newline> P granule ; GO:0043186 | inferred from direct assay	mRNA binding ; GO:0003729 | inferred from sequence or structural similarity with HGNC_gene:CUGBP2; HGNC:2550; OMIM:602538 <newline> mRNA 3'-UTR binding ; GO:0003730 | inferred from direct assay <newline> mRNA binding ; GO:0003729 | non-traceable author statement <newline> mRNA 3'-UTR binding ; GO:0003730 | traceable author statement <newline> mRNA binding ; GO:0003729 | traceable author statement…
CG10283	-	-	-
CG9663	-	ATP-binding cassette (ABC) transporter complex ; GO:0043190 | inferred from sequence or structural similarity with UniProtKB:P45844 <newline> integral to membrane ; GO:0016021 | inferred from electronic annotation with InterPro:IPR020064	ATPase activity, coupled to transmembrane movement of substances ; GO:0042626 | inferred from sequence or structural similarity with UniProtKB:P45844 <newline> transporter activity ; GO:0005215 | inferred from sequence or structural similarity with UniProtKB:P45844 <newline> ATP binding ; GO:0005524 | inferred from electronic annotation with InterPro:IPR003439, InterPro:IPR017871, InterPro:IPR020…
capu	pole plasm RNA localization ; GO:0007316 | inferred from mutant phenotype <newline> pole plasm assembly ; GO:0007315 | inferred from mutant phenotype <newline> chorion-containing eggshell formation ; GO:0007304 | inferred from mutant phenotype <newline> pole plasm assembly ; GO:0007315 | non-traceable author statement <newline> actin filament-based process ; GO:0030029 | inferred from direct assa…	cell cortex ; GO:0005938 | inferred from direct assay <newline> cytoplasm ; GO:0005737 | inferred from direct assay <newline> actin cytoskeleton ; GO:0015629 | inferred from electronic annotation with InterPro:IPR001265	actin binding ; GO:0003779 | inferred from sequence or structural similarity <newline> microtubule binding ; GO:0008017 | inferred from mutant phenotype <newline> actin binding ; GO:0003779 | inferred from electronic annotation with InterPro:IPR001265, InterPro:IPR003104
CG14023	histone H3-K4 methylation ; GO:0051568 | inferred from direct assay	MLL3/4 complex ; GO:0044666 | inferred from direct assay	-
ihog	smoothened signaling pathway ; GO:0007224 | inferred from direct assay <newline> positive regulation of smoothened signaling pathway ; GO:0045880 | inferred from mutant phenotype <newline> smoothened signaling pathway ; GO:0007224 | inferred from mutant phenotype <newline> wing disc pattern formation ; GO:0035222 | inferred from mutant phenotype <newline> cuticle pattern formation ; GO:0035017 | …	integral to membrane ; GO:0016021 | inferred from sequence or structural similarity <newline> cell surface ; GO:0009986 | inferred from direct assay	heparin binding ; GO:0008201 | inferred from direct assay <newline> protein homodimerization activity ; GO:0042803 | inferred from direct assay <newline> protein binding ; GO:0005515 | inferred from physical interaction with hh <newline> hedgehog receptor activity ; GO:0008158 | inferred from physical interaction with hh <newline> hedgehog family protein binding ; GO:0097108 | inferred from physi…
Rho1	gastrulation involving germ band extension ; GO:0010004 | inferred from mutant phenotype <newline> germ-band extension ; GO:0007377 | inferred from mutant phenotype <newline> posterior midgut invagination ; GO:0007374 | inferred from mutant phenotype <newline> ventral furrow formation ; GO:0007370 | inferred from mutant phenotype <newline> JNK cascade ; GO:0007254 | non-traceable author statement…	cell cortex ; GO:0005938 | inferred from direct assay <newline> cell hair ; GO:0070451 | inferred from direct assay <newline> cytoplasm ; GO:0005737 | inferred from direct assay	GTPase activity ; GO:0003924 | inferred from sequence or structural similarity with EMBL:AF014371 <newline> GTPase activity ; GO:0003924 | non-traceable author statement <newline> protein binding ; GO:0005515 | inferred from physical interaction with rok <newline> GTPase activity ; GO:0003924 | traceable author statement <newline> GTPase activity ; GO:0003924 | inferred from sequence or structura…
coro	adult somatic muscle development ; GO:0007527 | inferred from mutant phenotype	actin cytoskeleton ; GO:0015629 | non-traceable author statement <newline> mitotic spindle ; GO:0072686 | inferred from direct assay	actin binding ; GO:0003779 | inferred from sequence or structural similarity with UniProtKB:P31146
VhaAC45	ATP hydrolysis coupled proton transport ; GO:0015991 | inferred from electronic annotation with InterPro:IPR008388	plasma membrane proton-transporting V-type ATPase complex ; GO:0033181 | inferred from expression pattern <newline> proton-transporting V-type ATPase, V1 domain ; GO:0033180 | inferred from electronic annotation with InterPro:IPR008388	proton-transporting ATPase activity, rotational mechanism ; GO:0046961 | inferred from electronic annotation with InterPro:IPR008388 <newline> hydrogen ion transporting ATP synthase activity, rotational mechanism ; GO:0046933 | inferred from electronic annotation with InterPro:IPR008388
CG6701	-	intracellular ; GO:0005622 | inferred from electronic annotation with InterPro:IPR007087, InterPro:IPR015880	zinc ion binding ; GO:0008270 | inferred from electronic annotation with InterPro:IPR007087, InterPro:IPR015880
CG11367	biological_process ; GO:0008150 | no biological data available	cellular_component ; GO:0005575 | no biological data available	molecular_function ; GO:0003674 | no biological data available
Prat2	'de novo' IMP biosynthetic process ; GO:0006189 | inferred from sequence or structural similarity <newline> purine nucleobase biosynthetic process ; GO:0009113 | inferred from electronic annotation with InterPro:IPR005854 <newline> nucleoside metabolic process ; GO:0009116 | inferred from electronic annotation with InterPro:IPR000836	-	amidophosphoribosyltransferase activity ; GO:0004044 | inferred from sequence or structural similarity with UniProtKB:P28173
CG12207	cell wall macromolecule catabolic process ; GO:0016998 | inferred from electronic annotation with InterPro:IPR002482, InterPro:IPR018392	-	-
cno	JNK cascade ; GO:0007254 | non-traceable author statement <newline> dorsal closure ; GO:0007391 | traceable author statement <newline> dorsal closure ; GO:0007391 | inferred from mutant phenotype <newline> regulation of JNK cascade ; GO:0046328 | inferred from genetic interaction with bsk AND inferred from mutant phenotype <newline> ommatidial rotation ; GO:0016318 | inferred from mutant phenotyp…	adherens junction ; GO:0005912 | traceable author statement <newline> adherens junction ; GO:0005912 | inferred from direct assay <newline> cell cortex ; GO:0005938 | inferred from direct assay <newline> zonula adherens ; GO:0005915 | traceable author statement <newline> adherens junction ; GO:0005912 | non-traceable author statement <newline> connecting hemi-adherens junction ; GO:0005926 | infe…	actin binding ; GO:0003779 | inferred from sequence or structural similarity with EMBL:U83231
Tm1	pole plasm oskar mRNA localization ; GO:0045451 | inferred from mutant phenotype <newline> pole plasm oskar mRNA localization ; GO:0045451 | traceable author statement <newline> muscle contraction ; GO:0006936 | non-traceable author statement <newline> dendrite morphogenesis ; GO:0048813 | inferred from mutant phenotype <newline> pole plasm assembly ; GO:0007315 | non-traceable author statement <…	muscle thin filament tropomyosin ; GO:0005862 | non-traceable author statement <newline> sarcomere ; GO:0030017 | inferred from direct assay <newline> filamentous actin ; GO:0031941 | colocalizes_with inferred from direct assay <newline> investment cone ; GO:0070865 | inferred from direct assay <newline> sarcoplasmic reticulum ; GO:0016529 | colocalizes_with inferred from direct assay	actin binding ; GO:0003779 | inferred from sequence or structural similarity <newline> actin binding ; GO:0003779 | traceable author statement <newline> actin filament binding ; GO:0051015 | inferred from direct assay
CG12171	metabolic process ; GO:0008152 | inferred from electronic annotation with InterPro:IPR002198	-	oxidoreductase activity, acting on CH-OH group of donors ; GO:0016614 | inferred from sequence or structural similarity with EMBL:AF044127 <newline> nucleotide binding ; GO:0000166 | inferred from electronic annotation with InterPro:IPR016040
snoRNA:Psi18S-301	-	-	-
AnnIX	wing disc dorsal/ventral pattern formation ; GO:0048190 | inferred from genetic interaction with Bx, ap	-	calcium ion binding ; GO:0005509 | inferred from sequence or structural similarity with EMBL:Y11255 <newline> calcium-dependent phospholipid binding ; GO:0005544 | inferred from sequence or structural similarity with InterPro:IPR001464 <newline> actin binding ; GO:0003779 | inferred from sequence or structural similarity <newline> calcium ion binding ; GO:0005509 | non-traceable author statement …
CG11739	cation transport ; GO:0006812 | inferred from electronic annotation with InterPro:IPR004686 <newline> transmembrane transport ; GO:0055085 | inferred from electronic annotation with InterPro:IPR004686	membrane ; GO:0016020 | inferred from electronic annotation with InterPro:IPR004686	tricarboxylate secondary active transmembrane transporter activity ; GO:0005371 | inferred from sequence or structural similarity with UniProtKB:Q63965 <newline> cation transmembrane transporter activity ; GO:0008324 | inferred from electronic annotation with InterPro:IPR004686
CG31121	transport ; GO:0006810 | inferred from sequence or structural similarity with UniProtKB:Q9H221	ATP-binding cassette (ABC) transporter complex ; GO:0043190 | inferred from sequence or structural similarity with UniProtKB:Q9H221	ATPase activity, coupled to transmembrane movement of substances ; GO:0042626 | inferred from sequence or structural similarity with UniProtKB:Q9H221 <newline> transporter activity ; GO:0005215 | inferred from sequence or structural similarity with UniProtKB:Q9H221 <newline> ATP binding ; GO:0005524 | inferred from electronic annotation with InterPro:IPR003439
Gp93	protein folding ; GO:0006457 | inferred from sequence or structural similarity with SGD_LOCUS:HSC82; SGD:S0004798 <newline> midgut development ; GO:0007494 | inferred from mutant phenotype <newline> endodermal digestive tract morphogenesis ; GO:0061031 | inferred from mutant phenotype <newline> response to stress ; GO:0006950 | inferred from electronic annotation with InterPro:IPR001404, InterPro…	lipid particle ; GO:0005811 | inferred from direct assay <newline> extracellular space ; GO:0005615 | inferred from direct assay	unfolded protein binding ; GO:0051082 | inferred from sequence or structural similarity with SGD_LOCUS:HSC82; SGD:S0004798 <newline> ATP binding ; GO:0005524 | inferred from electronic annotation with InterPro:IPR001404, InterPro:IPR003594, InterPro:IPR019805
ncd	meiotic spindle organization ; GO:0000212 | inferred from mutant phenotype <newline> mitotic centrosome separation ; GO:0007100 | inferred from genetic interaction with Klp61F AND inferred from mutant phenotype <newline> microtubule-based movement ; GO:0007018 | inferred from sequence or structural similarity <newline> mitotic spindle elongation ; GO:0000022 | inferred from mutant phenotype <newl…	spindle ; GO:0005819 | inferred from direct assay <newline> kinesin complex ; GO:0005871 | inferred from sequence or structural similarity <newline> minus-end kinesin complex ; GO:0005872 | non-traceable author statement <newline> microtubule associated complex ; GO:0005875 | inferred from electronic annotation with InterPro:IPR001752	minus-end-directed microtubule motor activity ; GO:0008569 | non-traceable author statement <newline> microtubule motor activity ; GO:0003777 | inferred from sequence or structural similarity <newline> protein homodimerization activity ; GO:0042803 | inferred from direct assay <newline> ATP binding ; GO:0005524 | inferred from electronic annotation with InterPro:IPR001752, InterPro:IPR019821 <new…
PH4alphaEFB	peptidyl-proline hydroxylation to 4-hydroxy-L-proline ; GO:0018401 | inferred from sequence or structural similarity with MGD:P4ha1; MGI:MGI:97463 <newline> oxidation-reduction process ; GO:0055114 | inferred from electronic annotation with InterPro:IPR005123, InterPro:IPR006620, InterPro:IPR013547	procollagen-proline 4-dioxygenase complex ; GO:0016222 | inferred by curator from GO:0004656|GO:0018401 <newline> endoplasmic reticulum ; GO:0005783 | inferred from electronic annotation with InterPro:IPR013547	procollagen-proline 4-dioxygenase activity ; GO:0004656 | inferred from sequence or structural similarity with MGD:P4ha1; MGI:MGI:97463 <newline> L-ascorbic acid binding ; GO:0031418 | inferred from electronic annotation with InterPro:IPR006620 <newline> oxidoreductase activity, acting on single donors with incorporation of molecular oxygen, incorporation of two atoms of oxygen ; GO:0016702 | inf…
ttk	peripheral nervous system development ; GO:0007422 | traceable author statement <newline> R7 cell development ; GO:0045467 | traceable author statement <newline> dorsal appendage formation ; GO:0046843 | inferred from mutant phenotype <newline> cell fate determination ; GO:0001709 | traceable author statement <newline> regulation of transcription from RNA polymerase II promoter ; GO:0006357 | non…	polytene chromosome ; GO:0005700 | inferred from direct assay <newline> nucleus ; GO:0005634 | non-traceable author statement <newline> nucleus ; GO:0005634 | inferred from direct assay <newline> transcriptional repressor complex ; GO:0017053 | inferred from physical interaction with CoRest	protein homodimerization activity ; GO:0042803 | inferred from physical interaction with UniProtKB:P17789 <newline> protein binding ; GO:0005515 | inferred from physical interaction with UniProtKB:Q08605 <newline> sequence-specific DNA binding transcription factor activity ; GO:0003700 | non-traceable author statement <newline> RNA polymerase II core promoter proximal region sequence-specific DNA…
granny-smith	proteolysis ; GO:0006508 | inferred from electronic annotation with InterPro:IPR000819	cytoplasm ; GO:0005737 | inferred from sequence or structural similarity <newline> cytoplasm ; GO:0005737 | inferred from electronic annotation with InterPro:IPR011356	aminopeptidase activity ; GO:0004177 | inferred from sequence or structural similarity <newline> aminopeptidase activity ; GO:0004177 | inferred from sequence or structural similarity with EMBL:AF061738; protein_id:AAD17527 <newline> metalloexopeptidase activity ; GO:0008235 | inferred from electronic annotation with InterPro:IPR011356 <newline> manganese ion binding ; GO:0030145 | inferred from …
CG9796	-	-	-
Dip-B	proteolysis ; GO:0006508 | inferred from direct assay	cytoplasm ; GO:0005737 | inferred from electronic annotation with InterPro:IPR011356	dipeptidyl-peptidase activity ; GO:0008239 | inferred from direct assay <newline> tripeptidyl-peptidase activity ; GO:0008240 | inferred from direct assay <newline> aminopeptidase activity ; GO:0004177 | inferred from sequence or structural similarity with EMBL:AF061738; protein_id:AAD17527 <newline> metalloexopeptidase activity ; GO:0008235 | inferred from electronic annotation with InterPro:IPR…
Ipp	inositol phosphate dephosphorylation ; GO:0046855 | inferred from direct assay AND inferred from mutant phenotype <newline> synaptic transmission ; GO:0007268 | inferred from mutant phenotype <newline> phosphatidylinositol phosphorylation ; GO:0046854 | inferred from electronic annotation with InterPro:IPR000760, InterPro:IPR020550	-	inositol-1,4-bisphosphate 1-phosphatase activity ; GO:0004441 | inferred from direct assay AND inferred from mutant phenotype <newline> inositol-1,4-bisphosphate 1-phosphatase activity ; GO:0004441 | non-traceable author statement <newline> inositol-1,4-bisphosphate 1-phosphatase activity ; GO:0004441 | inferred from sequence or structural similarity with NCBI_NP:002185
CG3655	-	-	-
SNF1A	establishment or maintenance of epithelial cell apical/basal polarity ; GO:0045197 | inferred from mutant phenotype <newline> mitotic cell cycle ; GO:0000278 | inferred from mutant phenotype <newline> protein phosphorylation ; GO:0006468 | inferred from sequence or structural similarity <newline> signal transduction ; GO:0007165 | inferred from sequence or structural similarity <newline> protein …	AMP-activated protein kinase complex ; GO:0031588 | inferred by curator from GO:0004679 <newline> nucleus ; GO:0005634 | inferred from direct assay <newline> cytoplasm ; GO:0005737 | inferred from direct assay	G-protein coupled receptor kinase activity ; GO:0004703 | inferred from sequence or structural similarity <newline> protein serine/threonine kinase activity ; GO:0004674 | non-traceable author statement <newline> AMP-activated protein kinase activity ; GO:0004679 | inferred from mutant phenotype <newline> protein serine/threonine kinase activity ; GO:0004674 | inferred from sequence or structural…
yl	vitellogenesis ; GO:0007296 | non-traceable author statement <newline> oogenesis ; GO:0048477 | non-traceable author statement <newline> oogenesis ; GO:0048477 | traceable author statement	coated vesicle ; GO:0030135 | inferred from direct assay <newline> cytoplasmic vesicle ; GO:0031410 | inferred from direct assay	vitellogenin receptor activity ; GO:0008196 | inferred from sequence or structural similarity <newline> vitellogenin receptor activity ; GO:0008196 | non-traceable author statement <newline> calcium ion binding ; GO:0005509 | inferred from electronic annotation with InterPro:IPR001881, InterPro:IPR018097
Pp2B-14D	protein dephosphorylation ; GO:0006470 | inferred from sequence or structural similarity <newline> protein dephosphorylation ; GO:0006470 | non-traceable author statement <newline> female meiosis ; GO:0007143 | inferred from mutant phenotype <newline> wing disc development ; GO:0035220 | inferred from mutant phenotype <newline> embryo development ; GO:0009790 | inferred from mutant phenotype <new…	calcineurin complex ; GO:0005955 | inferred from sequence or structural similarity <newline> calcineurin complex ; GO:0005955 | non-traceable author statement	protein serine/threonine phosphatase activity ; GO:0004722 | inferred from sequence or structural similarity <newline> calcium-dependent protein serine/threonine phosphatase activity ; GO:0004723 | inferred from sequence or structural similarity <newline> protein serine/threonine phosphatase activity ; GO:0004722 | non-traceable author statement <newline> calmodulin binding ; GO:0005516 | traceab…
CG4768	-	-	-
CG14216	dephosphorylation of RNA polymerase II C-terminal domain ; GO:0070940 | inferred from direct assay <newline> mRNA processing ; GO:0006397 | inferred from electronic annotation with InterPro:IPR006811	nucleus ; GO:0005634 | inferred from electronic annotation with InterPro:IPR006811	phosphatase activity ; GO:0016791 | inferred from direct assay <newline> CTD phosphatase activity ; GO:0008420 | inferred from direct assay
Vsx2	regulation of transcription, DNA-dependent ; GO:0006355 | inferred from sequence or structural similarity with InterPro:IPR001356 <newline> optic lobe placode development ; GO:0001748 | inferred from expression pattern <newline> negative regulation of transcription from RNA polymerase II promoter ; GO:0000122 | inferred from sequence or structural similarity with HGNC_gene:VSX2; HGNC:1975	nucleus ; GO:0005634 | inferred from sequence or structural similarity with InterPro:IPR001356	sequence-specific DNA binding ; GO:0043565 | inferred from sequence or structural similarity with InterPro:IPR001356 <newline> sequence-specific DNA binding transcription factor activity ; GO:0003700 | inferred from sequence or structural similarity with InterPro:IPR001356 <newline> sequence-specific DNA binding transcription factor activity ; GO:0003700 | inferred from sequence or structural sim…
CG5273	regulation of circadian rhythm ; GO:0042752 | inferred from mutant phenotype	-	-
fz4	signal transduction ; GO:0007165 | inferred from sequence or structural similarity with fz <newline> Wnt receptor signaling pathway ; GO:0016055 | inferred from sequence or structural similarity <newline> establishment or maintenance of cell polarity ; GO:0007163 | inferred from sequence or structural similarity <newline> Wnt receptor signaling pathway ; GO:0016055 | non-traceable author statemen…	integral to membrane ; GO:0016021 | inferred from sequence or structural similarity with fz <newline> integral to membrane ; GO:0016021 | non-traceable author statement	transmembrane signaling receptor activity ; GO:0004888 | inferred from sequence or structural similarity with fz <newline> Wnt-activated receptor activity ; GO:0042813 | non-traceable author statement <newline> Wnt-protein binding ; GO:0017147 | inferred from sequence or structural similarity <newline> Wnt-activated receptor activity ; GO:0042813 | inferred from electronic annotation with InterPr…
brk	negative regulation of transcription from RNA polymerase II promoter ; GO:0000122 | inferred from mutant phenotype <newline> negative regulation of transforming growth factor beta receptor signaling pathway ; GO:0030512 | inferred from mutant phenotype <newline> wing disc morphogenesis ; GO:0007472 | inferred from mutant phenotype <newline> negative regulation of transcription from RNA polymerase…	nucleus ; GO:0005634 | inferred from direct assay <newline> nucleus ; GO:0005634 | non-traceable author statement	sequence-specific DNA binding transcription factor activity ; GO:0003700 | inferred from sequence or structural similarity with dsx <newline> sequence-specific DNA binding ; GO:0043565 | inferred from direct assay <newline> RNA polymerase II distal enhancer sequence-specific DNA binding ; GO:0000980 | inferred from direct assay
CG10962	metabolic process ; GO:0008152 | inferred from electronic annotation with InterPro:IPR002198	-	oxidoreductase activity, acting on the CH-OH group of donors, NAD or NADP as acceptor ; GO:0016616 | inferred from sequence or structural similarity with EMBL:AJ000671; protein_id:CAA04227 <newline> nucleotide binding ; GO:0000166 | inferred from electronic annotation with InterPro:IPR016040
Cortactin	regulation of cell shape ; GO:0008360 | inferred from mutant phenotype <newline> border follicle cell migration ; GO:0007298 | inferred from mutant phenotype <newline> female germline ring canal formation ; GO:0007301 | inferred from mutant phenotype <newline> cytoskeleton organization ; GO:0007010 | inferred from sequence or structural similarity with UniProtKB:Q60598 <newline> positive regulati…	cytoskeleton ; GO:0005856 | inferred from sequence or structural similarity with UniProtKB:Q60598 <newline> sperm individualization complex ; GO:0070864 | inferred from direct assay <newline> protein complex ; GO:0043234 | inferred from physical interaction with mim	proline-rich region binding ; GO:0070064 | inferred from genetic interaction with mim
CG31755	negative regulation of transposition, RNA-mediated ; GO:0010526 | inferred from genetic interaction with BoYb	Yb body ; GO:0070725 | inferred from direct assay	ATP-dependent RNA helicase activity ; GO:0004004 | inferred from sequence or structural similarity with NCBI_NP:438403 <newline> ATP binding ; GO:0005524 | inferred from electronic annotation with InterPro:IPR011545 <newline> nucleic acid binding ; GO:0003676 | inferred from electronic annotation with InterPro:IPR011545
CG8414	-	-	-
CG14223	-	-	-
mfrn	mitochondrial iron ion transport ; GO:0048250 | inferred from sequence or structural similarity with UniProtKB:Q920G8 <newline> spermatid differentiation ; GO:0048515 | inferred from mutant phenotype <newline> transmembrane transport ; GO:0055085 | inferred from electronic annotation with InterPro:IPR002067	mitochondrial envelope ; GO:0005740 | inferred from sequence or structural similarity <newline> mitochondrial inner membrane ; GO:0005743 | inferred from sequence or structural similarity with UniProtKB:Q920G8 <newline> mitochondrion ; GO:0005739 | inferred from direct assay	iron ion transmembrane transporter activity ; GO:0005381 | inferred from sequence or structural similarity with UniProtKB:Q920G8 <newline> transmembrane transporter activity ; GO:0022857 | inferred from sequence or structural similarity
TFAM	mitochondrial DNA replication ; GO:0006264 | non-traceable author statement <newline> positive regulation of transcription, DNA-dependent ; GO:0045893 | inferred from sequence or structural similarity with UniProtKB:Q00059 <newline> regulation of transcription, DNA-dependent ; GO:0006355 | non-traceable author statement	mitochondrion ; GO:0005739 | non-traceable author statement <newline> mitochondrion ; GO:0005739 | inferred from direct assay <newline> mitochondrion ; GO:0005739 | inferred from sequence or structural similarity with EMBL:U57939 <newline> mitochondrion ; GO:0005739 | inferred from sequence or structural similarity with UniProtKB:Q00059 <newline> centrosome ; GO:0005813 | inferred from direct ass…	sequence-specific DNA binding transcription factor activity ; GO:0003700 | non-traceable author statement <newline> sequence-specific DNA binding transcription factor activity ; GO:0003700 | inferred from sequence or structural similarity with EMBL:U57939 <newline> sequence-specific DNA binding transcription factor activity ; GO:0003700 | inferred from sequence or structural similarity with UniPr…
CG33977	-	-	-
trx	germ cell migration ; GO:0008354 | inferred from mutant phenotype <newline> germ cell migration ; GO:0008354 | traceable author statement <newline> chromatin-mediated maintenance of transcription ; GO:0048096 | non-traceable author statement <newline> histone methylation ; GO:0016571 | inferred from direct assay <newline> histone methylation ; GO:0016571 | traceable author statement <newline> his…	nucleus ; GO:0005634 | non-traceable author statement <newline> histone methyltransferase complex ; GO:0035097 | inferred from direct assay <newline> polytene chromosome ; GO:0005700 | inferred from direct assay <newline> nucleus ; GO:0005634 | inferred from direct assay <newline> microtubule associated complex ; GO:0005875 | inferred from direct assay <newline> transcription elongation factor co…	DNA binding ; GO:0003677 | non-traceable author statement <newline> histone methyltransferase activity (H3-K4 specific) ; GO:0042800 | traceable author statement <newline> chromatin binding ; GO:0003682 | inferred from direct assay <newline> protein phosphatase 1 binding ; GO:0008157 | inferred from physical interaction with flw inferred from physical interaction with Pp1-87B inferred from physic…
CG13403	-	-	-
CG31546	metabolic process ; GO:0008152 | inferred from electronic annotation with InterPro:IPR002198	-	oxidoreductase activity ; GO:0016491 | inferred from sequence or structural similarity with EMBL:AY064123.1; protein_id:AAL85624 <newline> nucleotide binding ; GO:0000166 | inferred from electronic annotation with InterPro:IPR016040
CG14450	-	-	-
Rrp45	mRNA processing ; GO:0006397 | inferred from sequence or structural similarity with SGD_LOCUS:RRP45; SGD:S0002688	cytoplasmic exosome (RNase complex) ; GO:0000177 | inferred from sequence or structural similarity with SGD_LOCUS:RRP45; SGD:S0002688 <newline> nuclear exosome (RNase complex) ; GO:0000176 | inferred from sequence or structural similarity with SGD_LOCUS:RRP45; SGD:S0002688 <newline> exosome (RNase complex) ; GO:0000178 | inferred from sequence or structural similarity with SGD_LOCUS:RRP40; SGD:S0…	3'-5'-exoribonuclease activity ; GO:0000175 | inferred from sequence or structural similarity with SGD_LOCUS:RRP45; SGD:S0002688
CG8027	cell differentiation ; GO:0030154 | inferred from electronic annotation with InterPro:IPR000800	membrane ; GO:0016020 | inferred from electronic annotation with InterPro:IPR000800	transferase activity, transferring phosphorus-containing groups ; GO:0016772 | inferred from electronic annotation with InterPro:IPR021520 <newline> calcium ion binding ; GO:0005509 | inferred from electronic annotation with InterPro:IPR011992
CG14022	-	-	acylphosphatase activity ; GO:0003998 | inferred from sequence or structural similarity with UniProtKB:P56375
Gas41	transcription initiation from RNA polymerase II promoter ; GO:0006367 | inferred from sequence or structural similarity with HGNC_gene:MLLT1; HGNC:7134; OMIM:159556 AND inferred from sequence or structural similarity with HGNC_gene:MLLT3; HGNC:7136; OMIM:159558 AND inferred from sequence or structural similarity with SGD_LOCUS:ANC1; SGD:S0006050 AND inferred from sequence or structural similarity…	transcription factor TFIID complex ; GO:0005669 | inferred from sequence or structural similarity with HGNC_gene:MLLT1; HGNC:7134; OMIM:159556 AND inferred from sequence or structural similarity with HGNC_gene:MLLT3; HGNC:7136; OMIM:159558 AND inferred from sequence or structural similarity with SGD_LOCUS:ANC1; SGD:S0006050 AND inferred from sequence or structural similarity with SGD_LOCUS:YAF9; …	-
