# Supplementary material for: Lsd1 Restricts the Number of Germline Stem Cells by Regulating Multiple Targets in Escort Cells
Source: PLoS Genet. 2014 Mar 13;10(3):e1004200. doi: 10.1371/journal.pgen.1004200 (PMC3952827; doi:10.1371/journal.pgen.1004200)
Supplement: Table S12 — Genes within 5 kb of UASt-HA::Lsd1 binding peaks. (XLSX) [file pgen.1004200.s018.xlsx]

## Sheet: Sheet1
Table S12: Genes within 5kb of UASt-HA::Lsd1 Peak
#SUBMITTED ID	NAME	SYMBOL	LOCATION_ARM	LOCATION_MAX	LOCATION_MIN	GO_BIOLOGICAL_PROCESS	GO_CELLULAR_COMPONENT	GO_MOLECULAR_FUNCTION
CG10029	-	CG10029	3R	3142929	3141446	protein folding ; GO:0006457 | inferred from sequence or structural similarity with SGD_LOCUS:EUG1; SGD:S000002926 <newline> cell redox homeostasis ; GO:0045454 | inferred from electronic annotation with InterPro:IPR013766	endoplasmic reticulum ; GO:0005783 | inferred from sequence or structural similarity with SGD_LOCUS:EUG1; SGD:S000002926	protein disulfide isomerase activity ; GO:0003756 | inferred from sequence or structural similarity with SGD_LOCUS:EUG1; SGD:S000002926 <newline> peptide disulfide oxidoreductase activity ; GO:0015037 | inferred from sequence or structural similarity with SGD_LOCUS:EUG1; SGD:S000002926
CG10067	Actin 57B	Act57B	2R	16833945	16831533	cytoskeleton organization ; GO:0007010 | inferred from sequence or structural similarity <newline> cytokinesis ; GO:0000910 | inferred from mutant phenotype <newline> heart development ; GO:0007507 | non-traceable author statement <newline> positive regulation of NFAT protein import into nucleus ; GO:0051533 | inferred from mutant phenotype <newline> centrosome organization ; GO:0051297 | inferre…	actin filament ; GO:0005884 | inferred from sequence or structural similarity <newline> actin filament ; GO:0005884 | non-traceable author statement <newline> microtubule associated complex ; GO:0005875 | inferred from direct assay	structural constituent of cytoskeleton ; GO:0005200 | inferred from sequence or structural similarity <newline> ATP binding ; GO:0005524 | inferred from electronic annotation with InterPro:IPR004001
CG10071	Ribosomal protein L29	RpL29	2R	17181909	17181274	translation ; GO:0006412 | inferred from sequence or structural similarity with SGD_LOCUS:RPL29; SGD:S0006437 <newline> translation ; GO:0006412 | non-traceable author statement <newline> translation ; GO:0006412 | inferred from sequence or structural similarity with EMBL:AF429975	ribosome ; GO:0005840 | non-traceable author statement <newline> cytosolic large ribosomal subunit ; GO:0022625 | inferred from sequence or structural similarity with SGD_LOCUS:RPL29; SGD:S0006437 <newline> cytosolic large ribosomal subunit ; GO:0022625 | non-traceable author statement <newline> cytosolic large ribosomal subunit ; GO:0022625 | inferred from sequence or structural similarity with …	structural constituent of ribosome ; GO:0003735 | inferred from sequence or structural similarity with SGD_LOCUS:RPL29; SGD:S0006437 <newline> structural constituent of ribosome ; GO:0003735 | non-traceable author statement <newline> structural constituent of ribosome ; GO:0003735 | inferred from sequence or structural similarity with EMBL:AF429975 <newline> chromatin binding ; GO:0003682 | infer…
CG1009	Puromycin sensitive aminopeptidase	Psa	3L	1523380	1502843	proteolysis ; GO:0006508 | inferred from electronic annotation with InterPro:IPR001930	-	aminopeptidase activity ; GO:0004177 | non-traceable author statement <newline> aminopeptidase activity ; GO:0004177 | inferred from electronic annotation with InterPro:IPR015568 <newline> metallopeptidase activity ; GO:0008237 | inferred from electronic annotation with InterPro:IPR014782 <newline> zinc ion binding ; GO:0008270 | inferred from electronic annotation with InterPro:IPR014782
CG10116	-	CG10116	3L	13450338	13449308	lipid metabolic process ; GO:0006629 | inferred from electronic annotation with InterPro:IPR000734	-	lipoprotein lipase activity ; GO:0004465 | inferred from sequence or structural similarity with UniProtKB:P11153
CG10126	-	CG10126	3R	8684939	8681260	neurogenesis ; GO:0022008 | inferred from mutant phenotype	-	calcium ion binding ; GO:0005509 | inferred from sequence or structural similarity with UniProtKB:P80363
CG10133	-	CG10133	3L	13443383	13442287	-	-	phospholipase A2 activity ; GO:0004623 | inferred from sequence or structural similarity with EMBL:AF121908; protein_id:AAD32135.1
CG1014	robl62A	robl62A	3L	1478369	1477619	microtubule-based movement ; GO:0007018 | inferred from sequence or structural similarity	dynein complex ; GO:0030286 | inferred from sequence or structural similarity	ATPase activity, coupled ; GO:0042623 | inferred from sequence or structural similarity
CG10152	beat-IV	beat-IV	3R	19405799	19383134	-	extracellular region ; GO:0005576 | non-traceable author statement	-
CG10155	Sprouty-related protein with EVH-1 domain	Spred	2R	10656927	10647151	multicellular organismal development ; GO:0007275 | inferred from electronic annotation with InterPro:IPR007875 <newline> regulation of signal transduction ; GO:0009966 | inferred from electronic annotation with InterPro:IPR007875	membrane ; GO:0016020 | inferred from electronic annotation with InterPro:IPR007875	-
CG10159	Boundary element-associated factor of 32kD	BEAF-32	2R	10660135	10657939	oogenesis ; GO:0048477 | inferred from mutant phenotype <newline> chromatin organization ; GO:0006325 | inferred from mutant phenotype <newline> regulation of transcription from RNA polymerase II promoter ; GO:0006357 | inferred from direct assay <newline> histone H3-K9 methylation ; GO:0051567 | inferred from direct assay	nuclear chromatin ; GO:0000790 | colocalizes_with inferred from direct assay <newline> nucleus ; GO:0005634 | inferred from direct assay	chromatin insulator sequence binding ; GO:0043035 | inferred from direct assay <newline> DNA binding ; GO:0003677 | inferred from direct assay <newline> protein binding ; GO:0005515 | inferred from physical interaction with dwg
CG10164	-	CG10164	3R	19382495	19380045	biological_process ; GO:0008150 | no biological data available	cellular_component ; GO:0005575 | no biological data available	molecular_function ; GO:0003674 | no biological data available
CG10197	knot	kn	2R	10694566	10660152	embryonic development via the syncytial blastoderm ; GO:0001700 | inferred from mutant phenotype <newline> head segmentation ; GO:0035287 | inferred from mutant phenotype <newline> regulation of transcription, DNA-dependent ; GO:0006355 | inferred from mutant phenotype <newline> specification of segmental identity, intercalary segment ; GO:0035291 | inferred from mutant phenotype <newline> patter…	nucleus ; GO:0005634 | non-traceable author statement	sequence-specific DNA binding transcription factor activity ; GO:0003700 | non-traceable author statement <newline> DNA binding ; GO:0003677 | inferred from electronic annotation with InterPro:IPR003523 <newline> protein dimerization activity ; GO:0046983 | inferred from electronic annotation with InterPro:IPR011598
CG10200	-	CG10200	2R	10697436	10695925	biological_process ; GO:0008150 | no biological data available	cellular_component ; GO:0005575 | no biological data available	molecular_function ; GO:0003674 | no biological data available
CG10207	Na[+]-dependent inorganic phosphate cotransporter	NaPi-T	2R	10733379	10730225	phosphate ion transmembrane transport ; GO:0035435 | inferred from electronic annotation with InterPro:IPR004745	integral to membrane ; GO:0016021 | inferred from electronic annotation with InterPro:IPR004745, InterPro:IPR011701	high affinity inorganic phosphate:sodium symporter activity ; GO:0005316 | non-traceable author statement <newline> high affinity inorganic phosphate:sodium symporter activity ; GO:0005316 | inferred from sequence or structural similarity with UniProtKB:Q62634
CG10209	-	CG10209	2R	10735878	10733569	-	-	DNA binding ; GO:0003677 | inferred from electronic annotation with InterPro:IPR004210
CG10212	SMC2	SMC2	2R	10740155	10736126	sister chromatid cohesion ; GO:0007062 | inferred from sequence or structural similarity with SGD_LOCUS:SMC2; SGD:S0001927 <newline> mitotic spindle organization ; GO:0007052 | inferred from mutant phenotype <newline> mitotic chromosome condensation ; GO:0007076 | inferred from mutant phenotype <newline> neurogenesis ; GO:0022008 | inferred from mutant phenotype <newline> mitosis ; GO:0007067 | i…	condensin complex ; GO:0000796 | non-traceable author statement <newline> cohesin complex ; GO:0008278 | inferred from sequence or structural similarity with SGD_LOCUS:SMC2; SGD:S0001927 <newline> condensin complex ; GO:0000796 | inferred from sequence or structural similarity with HGNC_gene:SMC2; HGNC:14011 <newline> microtubule associated complex ; GO:0005875 | inferred from direct assay	DNA binding ; GO:0003677 | inferred from sequence or structural similarity with SGD_LOCUS:SMC2; SGD:S0001927 <newline> ATP binding ; GO:0005524 | inferred from electronic annotation with InterPro:IPR010935
CG10215	Ercc1	Ercc1	2R	10741453	10740470	reciprocal meiotic recombination ; GO:0007131 | inferred from mutant phenotype <newline> nucleotide-excision repair ; GO:0006289 | inferred from mutant phenotype <newline> nucleotide-excision repair, DNA incision, 5'-to lesion ; GO:0006296 | inferred from sequence or structural similarity with SGD_LOCUS:RAD1; SGD:S000005943	protein complex ; GO:0043234 | inferred from direct assay <newline> nucleus ; GO:0005634 | inferred from electronic annotation with InterPro:IPR004579	single-stranded DNA specific endodeoxyribonuclease activity ; GO:0000014 | inferred from sequence or structural similarity with UniProtKB:P07903 <newline> protein binding ; GO:0005515 | inferred from physical interaction with mei-9 <newline> protein heterodimerization activity ; GO:0046982 | inferred from physical interaction with mei-9 <newline> single-stranded DNA specific endodeoxyribonuclease…
CG10240	Cyp6a22	Cyp6a22	2R	10760970	10759178	oxidation-reduction process ; GO:0055114 | inferred from electronic annotation with InterPro:IPR001128, InterPro:IPR002401, InterPro:IPR017972	microsome ; GO:0005792 | non-traceable author statement <newline> membrane ; GO:0016020 | non-traceable author statement	electron carrier activity ; GO:0009055 | non-traceable author statement <newline> electron carrier activity ; GO:0009055 | inferred from sequence or structural similarity <newline> oxidoreductase activity, acting on paired donors, with incorporation or reduction of molecular oxygen ; GO:0016705 | inferred from electronic annotation with InterPro:IPR001128, InterPro:IPR002401, InterPro:IPR017972 <…
CG10241	Cytochrome P450-6a17	Cyp6a17	2R	10763063	10761459	thermosensory behavior ; GO:0040040 | inferred from mutant phenotype <newline> oxidation-reduction process ; GO:0055114 | inferred from electronic annotation with InterPro:IPR001128, InterPro:IPR002401, InterPro:IPR017972	microsome ; GO:0005792 | non-traceable author statement <newline> membrane ; GO:0016020 | non-traceable author statement	electron carrier activity ; GO:0009055 | inferred from sequence or structural similarity <newline> electron carrier activity ; GO:0009055 | non-traceable author statement <newline> oxidoreductase activity, acting on paired donors, with incorporation or reduction of molecular oxygen ; GO:0016705 | inferred from electronic annotation with InterPro:IPR001128, InterPro:IPR002401, InterPro:IPR017972 <…
CG10242	Cyp6a23	Cyp6a23	2R	10765159	10763338	oxidation-reduction process ; GO:0055114 | inferred from electronic annotation with InterPro:IPR001128, InterPro:IPR002401, InterPro:IPR017972	microsome ; GO:0005792 | non-traceable author statement <newline> membrane ; GO:0016020 | non-traceable author statement	electron carrier activity ; GO:0009055 | non-traceable author statement <newline> electron carrier activity ; GO:0009055 | inferred from sequence or structural similarity <newline> heme binding ; GO:0020037 | inferred from electronic annotation with InterPro:IPR001128, InterPro:IPR002401 <newline> oxidoreductase activity, acting on paired donors, with incorporation or reduction of molecular oxyge…
CG10243	Cyp6a19	Cyp6a19	2R	10767257	10765293	oxidation-reduction process ; GO:0055114 | inferred from electronic annotation with InterPro:IPR001128, InterPro:IPR002401, InterPro:IPR002402, InterPro:IPR017972	microsome ; GO:0005792 | non-traceable author statement <newline> membrane ; GO:0016020 | non-traceable author statement	electron carrier activity ; GO:0009055 | non-traceable author statement <newline> electron carrier activity ; GO:0009055 | inferred from sequence or structural similarity <newline> oxidoreductase activity, acting on paired donors, with incorporation or reduction of molecular oxygen ; GO:0016705 | inferred from electronic annotation with InterPro:IPR001128, InterPro:IPR002401, InterPro:IPR017972 <…
CG10245	Cyp6a20	Cyp6a20	2R	10771551	10769625	aggressive behavior ; GO:0002118 | inferred from mutant phenotype <newline> oxidation-reduction process ; GO:0055114 | inferred from electronic annotation with InterPro:IPR001128, InterPro:IPR002401, InterPro:IPR017972	microsome ; GO:0005792 | non-traceable author statement <newline> membrane ; GO:0016020 | non-traceable author statement	electron carrier activity ; GO:0009055 | non-traceable author statement <newline> electron carrier activity ; GO:0009055 | inferred from sequence or structural similarity <newline> oxidoreductase activity, acting on paired donors, with incorporation or reduction of molecular oxygen ; GO:0016705 | inferred from electronic annotation with InterPro:IPR001128, InterPro:IPR002401, InterPro:IPR017972 <…
CG10246	Cytochrome P450-6a9	Cyp6a9	2R	10768877	10766861	insecticide metabolic process ; GO:0017143 | non-traceable author statement <newline> oxidation-reduction process ; GO:0055114 | inferred from electronic annotation with InterPro:IPR001128, InterPro:IPR002401, InterPro:IPR017972	microsome ; GO:0005792 | non-traceable author statement <newline> membrane ; GO:0016020 | non-traceable author statement	electron carrier activity ; GO:0009055 | inferred from sequence or structural similarity with Cyp6a2 <newline> electron carrier activity ; GO:0009055 | non-traceable author statement <newline> electron carrier activity ; GO:0009055 | inferred from sequence or structural similarity <newline> oxidoreductase activity, acting on paired donors, with incorporation or reduction of molecular oxygen ; GO:…
CG1030	Sex combs reduced	Scr	3R	2675703	2648842	segment specification ; GO:0007379 | non-traceable author statement <newline> sex comb development ; GO:0045498 | non-traceable author statement <newline> specification of segmental identity, labial segment ; GO:0007381 | traceable author statement <newline> sex comb development ; GO:0045498 | inferred from mutant phenotype <newline> regulation of transcription from RNA polymerase II promoter ; G…	nucleus ; GO:0005634 | inferred from sequence or structural similarity with UniProtKB:P10628 <newline> nucleus ; GO:0005634 | non-traceable author statement	sequence-specific DNA binding transcription factor activity ; GO:0003700 | inferred from sequence or structural similarity with UniProtKB:P10628 <newline> sequence-specific DNA binding transcription factor activity ; GO:0003700 | non-traceable author statement <newline> sequence-specific DNA binding ; GO:0043565 | inferred from direct assay <newline> RNA polymerase II regulatory region sequence-s…
CG10443	Leukocyte-antigen-related-like	Lar	2L	19732069	19586623	protein dephosphorylation ; GO:0006470 | inferred from direct assay <newline> axon guidance ; GO:0007411 | inferred from mutant phenotype <newline> motor axon guidance ; GO:0008045 | inferred from mutant phenotype <newline> motor axon guidance ; GO:0008045 | traceable author statement <newline> protein dephosphorylation ; GO:0006470 | non-traceable author statement <newline> axon guidance ; GO:00…	plasma membrane ; GO:0005886 | inferred from sequence or structural similarity <newline> integral to membrane ; GO:0016021 | non-traceable author statement <newline> axon ; GO:0030424 | inferred from direct assay <newline> microtubule associated complex ; GO:0005875 | inferred from direct assay <newline> plasma membrane ; GO:0005886 | inferred from direct assay	protein tyrosine phosphatase activity ; GO:0004725 | inferred from direct assay <newline> transmembrane receptor protein tyrosine phosphatase activity ; GO:0005001 | inferred from sequence or structural similarity <newline> protein tyrosine phosphatase activity ; GO:0004725 | non-traceable author statement <newline> transmembrane receptor protein tyrosine phosphatase activity ; GO:0005001 | infer…
CG10480	Bj1 protein	Bj1	3L	5925873	5923362	regulation of neurogenesis ; GO:0050767 | inferred from mutant phenotype <newline> regulation of nucleocytoplasmic transport ; GO:0046822 | inferred from mutant phenotype <newline> chromosome condensation ; GO:0030261 | inferred from sequence or structural similarity with EMBL:X12654; protein_id:CAA31182.1 <newline> mitotic chromosome condensation ; GO:0007076 | non-traceable author statement <ne…	nucleus ; GO:0005634 | inferred from sequence or structural similarity with EMBL:X12654; protein_id:CAA31182.1 <newline> cytoplasm ; GO:0005737 | non-traceable author statement <newline> nucleus ; GO:0005634 | non-traceable author statement <newline> nucleus ; GO:0005634 | inferred from direct assay	chromatin binding ; GO:0003682 | inferred from sequence or structural similarity with EMBL:X12654; protein_id:CAA31182.1 <newline> Ran guanyl-nucleotide exchange factor activity ; GO:0005087 | non-traceable author statement <newline> chromatin binding ; GO:0003682 | inferred from direct assay
CG10491	vein	vn	3L	5838764	5806438	epidermal growth factor receptor signaling pathway ; GO:0007173 | inferred from mutant phenotype <newline> notum cell fate specification ; GO:0035310 | inferred from mutant phenotype <newline> notum development ; GO:0007477 | inferred from mutant phenotype <newline> imaginal disc-derived wing morphogenesis ; GO:0007476 | inferred from mutant phenotype <newline> brain development ; GO:0007420 | in…	extracellular region ; GO:0005576 | non-traceable author statement <newline> extracellular region ; GO:0005576 | traceable author statement <newline> plasma membrane ; GO:0005886 | non-traceable author statement	epidermal growth factor receptor binding ; GO:0005154 | inferred from mutant phenotype <newline> epidermal growth factor receptor binding ; GO:0005154 | traceable author statement <newline> epidermal growth factor receptor binding ; GO:0005154 | non-traceable author statement
CG10516	-	CG10516	3L	15963002	15961304	biological_process ; GO:0008150 | no biological data available	cellular_component ; GO:0005575 | no biological data available	molecular_function ; GO:0003674 | no biological data available
CG10605	caupolican	caup	3L	12614898	12602731	equator specification ; GO:0045317 | traceable author statement <newline> regulation of transcription from RNA polymerase II promoter ; GO:0006357 | non-traceable author statement <newline> compound eye morphogenesis ; GO:0001745 | inferred from mutant phenotype <newline> phagocytosis, engulfment ; GO:0006911 | inferred from mutant phenotype <newline> imaginal disc-derived wing vein specification…	nucleus ; GO:0005634 | non-traceable author statement <newline> nucleus ; GO:0005634 | inferred from sequence or structural similarity with HGNC_gene:PBX1; HGNC:8632; OMIM:176310	RNA polymerase II distal enhancer sequence-specific DNA binding transcription factor activity ; GO:0003705 | inferred from sequence or structural similarity with ara <newline> sequence-specific DNA binding transcription factor activity ; GO:0003700 | non-traceable author statement <newline> sequence-specific DNA binding transcription factor activity ; GO:0003700 | inferred from sequence or struct…
CG10648	RNA-binding motif protein 13	Rbm13	X	8797497	8795724	mitotic spindle elongation ; GO:0000022 | inferred from mutant phenotype <newline> neurogenesis ; GO:0022008 | inferred from mutant phenotype <newline> translation ; GO:0006412 | inferred from electronic annotation with InterPro:IPR002672	ribosome ; GO:0005840 | inferred from electronic annotation with InterPro:IPR002672	structural constituent of ribosome ; GO:0003735 | inferred from electronic annotation with InterPro:IPR002672
CG10695	Protein interacting with APP tail-1	Pat1	X	6490989	6484809	microtubule-based movement ; GO:0007018 | inferred from sequence or structural similarity with NCBI_gi:3986405 <newline> phagocytosis, engulfment ; GO:0006911 | inferred from mutant phenotype <newline> pole plasm oskar mRNA localization ; GO:0045451 | inferred from mutant phenotype <newline> regulation of microtubule-based movement ; GO:0060632 | inferred from mutant phenotype	kinesin complex ; GO:0005871 | inferred from sequence or structural similarity with NCBI_gi:3986405 <newline> kinesin complex ; GO:0005871 | inferred from physical interaction with Klc inferred from physical interaction with Khc	microtubule motor activity ; GO:0003777 | inferred from sequence or structural similarity with NCBI_gi:3986405 <newline> binding ; GO:0005488 | inferred from electronic annotation with InterPro:IPR011990
CG10701	Moesin	Moe	X	8792365	8767045	establishment or maintenance of epithelial cell apical/basal polarity ; GO:0045197 | inferred from mutant phenotype <newline> establishment or maintenance of polarity of larval imaginal disc epithelium ; GO:0016336 | inferred from mutant phenotype <newline> actin cytoskeleton organization ; GO:0030036 | inferred from mutant phenotype <newline> anterior/posterior pattern specification ; GO:0009952…	plasma membrane ; GO:0005886 | inferred from direct assay <newline> fusome ; GO:0045169 | NOT inferred from direct assay <newline> subapical complex ; GO:0035003 | traceable author statement <newline> cytoplasm ; GO:0005737 | non-traceable author statement <newline> plasma membrane ; GO:0005886 | non-traceable author statement <newline> adherens junction ; GO:0005912 | non-traceable author statem…	cytoskeletal protein binding ; GO:0008092 | inferred from sequence or structural similarity <newline> actin binding ; GO:0003779 | non-traceable author statement <newline> protein binding ; GO:0005515 | inferred from physical interaction with Mer <newline> cytoskeletal protein binding ; GO:0008092 | inferred from electronic annotation with InterPro:IPR000798, InterPro:IPR008954, InterPro:IPR01117…
CG10726	barren	barr	2L	20060975	20058163	mitosis ; GO:0007067 | inferred from sequence or structural similarity with EMBL:U90125 <newline> mitotic chromosome condensation ; GO:0007076 | inferred from sequence or structural similarity with EMBL:U90125 <newline> mitotic sister chromatid segregation ; GO:0000070 | inferred from sequence or structural similarity with EMBL:U90125 <newline> Malpighian tubule morphogenesis ; GO:0007443 | infer…	condensin complex ; GO:0000796 | inferred from sequence or structural similarity with EMBL:U90125 <newline> condensin complex ; GO:0000796 | traceable author statement <newline> condensin complex ; GO:0000796 | non-traceable author statement <newline> condensin complex ; GO:0000796 | inferred from sequence or structural similarity with HGNC_gene:NCAPH; HGNC:1112 <newline> condensed chromosome ; G…	DNA topoisomerase (ATP-hydrolyzing) activator activity ; GO:0072587 | inferred from direct assay
CG10728	valois	vls	2L	20065691	20064261	cellularization ; GO:0007349 | inferred from mutant phenotype <newline> pole plasm assembly ; GO:0007315 | inferred from mutant phenotype <newline> pole plasm assembly ; GO:0007315 | non-traceable author statement <newline> pole plasm assembly ; GO:0007315 | traceable author statement <newline> mitosis ; GO:0007067 | non-traceable author statement <newline> embryonic pattern specification ; GO:00…	pole plasm ; GO:0045495 | inferred from direct assay <newline> P granule ; GO:0043186 | inferred from direct assay <newline> cytoplasm ; GO:0005737 | inferred from direct assay	-
CG10732	-	CG10732	3L	13442345	13435694	-	-	-
CG10738	-	CG10738	3L	13458639	13443870	signal transduction ; GO:0007165 | inferred from sequence or structural similarity <newline> Golgi organization ; GO:0007030 | inferred from mutant phenotype <newline> positive regulation of cell proliferation ; GO:0008284 | inferred from mutant phenotype <newline> positive regulation of mitotic cell cycle ; GO:0045931 | inferred from mutant phenotype <newline> negative regulation of cell size ; …	plasma membrane ; GO:0005886 | inferred from sequence or structural similarity	guanylate cyclase activity ; GO:0004383 | inferred from sequence or structural similarity <newline> receptor activity ; GO:0004872 | inferred from sequence or structural similarity <newline> guanylate cyclase activity ; GO:0004383 | inferred from sequence or structural similarity with MGD:Npr1; MGI:MGI:97371 <newline> receptor activity ; GO:0004872 | inferred from sequence or structural similarit…
CG1086	Glucose transporter 1	Glut1	3L	993687	914074	transmembrane transport ; GO:0055085 | inferred from electronic annotation with InterPro:IPR003663, InterPro:IPR005828, InterPro:IPR005829	integral to membrane ; GO:0016021 | inferred from electronic annotation with InterPro:IPR005828	glucose transmembrane transporter activity ; GO:0005355 | non-traceable author statement <newline> glucose transmembrane transporter activity ; GO:0005355 | inferred from sequence or structural similarity with MGD:Slc2a1; MGI:MGI:95755
CG10895	loki	lok	2L	20064381	20061477	germ cell development ; GO:0007281 | inferred from expression pattern <newline> protein phosphorylation ; GO:0006468 | inferred from sequence or structural similarity <newline> protein phosphorylation ; GO:0006468 | non-traceable author statement <newline> DNA damage checkpoint ; GO:0000077 | inferred from mutant phenotype <newline> DNA damage response, signal transduction resulting in induction …	cytoplasm ; GO:0005737 | non-traceable author statement <newline> nucleus ; GO:0005634 | inferred from direct assay	protein serine/threonine kinase activity ; GO:0004674 | non-traceable author statement <newline> protein serine/threonine kinase activity ; GO:0004674 | inferred from sequence or structural similarity <newline> protein kinase activity ; GO:0004672 | inferred from sequence or structural similarity with HGNC_gene:CHEK2; HGNC:16627; OMIM:604373 <newline> ATP binding ; GO:0005524 | inferred from elec…
CG10914	-	CG10914	2R	14047815	14045762	-	-	GTP binding ; GO:0005525 | inferred from electronic annotation with InterPro:IPR006073
CG10915	-	CG10915	2R	14051714	14048225	biological_process ; GO:0008150 | no biological data available	cellular_component ; GO:0005575 | no biological data available	molecular_function ; GO:0003674 | no biological data available
CG10923	Kinesin-like protein at 67A	Klp67A	3L	9360051	9355736	microtubule-based movement ; GO:0007018 | inferred from sequence or structural similarity <newline> centrosome separation ; GO:0051299 | inferred from mutant phenotype <newline> chromosome segregation ; GO:0007059 | inferred from mutant phenotype <newline> cytokinesis ; GO:0000910 | inferred from mutant phenotype <newline> microtubule polymerization ; GO:0046785 | inferred from mutant phenotype <…	cytoplasm ; GO:0005737 | inferred from direct assay <newline> kinesin complex ; GO:0005871 | traceable author statement <newline> microtubule associated complex ; GO:0005875 | inferred from direct assay <newline> kinesin complex ; GO:0005871 | inferred from sequence or structural similarity <newline> nucleus ; GO:0005634 | inferred from direct assay <newline> kinesin complex ; GO:0005871 | inferr…	motor activity ; GO:0003774 | inferred from direct assay AND inferred from sequence or structural similarity <newline> microtubule motor activity ; GO:0003777 | inferred from sequence or structural similarity <newline> microtubule motor activity ; GO:0003777 | inferred from sequence or structural similarity with UniProtKB:P53086 <newline> ATP binding ; GO:0005524 | inferred from electronic annota…
CG10967	Autophagy-specific gene 1	Atg1	3L	12798216	12777529	regulation of autophagy ; GO:0010506 | inferred from mutant phenotype <newline> protein phosphorylation ; GO:0006468 | non-traceable author statement <newline> autophagy ; GO:0006914 | inferred from mutant phenotype <newline> synapse organization ; GO:0050808 | inferred from mutant phenotype <newline> synaptic growth at neuromuscular junction ; GO:0051124 | inferred from mutant phenotype <newline…	-	protein kinase activity ; GO:0004672 | non-traceable author statement <newline> protein serine/threonine kinase activity ; GO:0004674 | inferred from sequence or structural similarity with UniProtKB:Q23023 <newline> kinesin binding ; GO:0019894 | inferred from mutant phenotype <newline> protein kinase activity ; GO:0004672 | inferred from sequence or structural similarity with WB:unc-51; WP:CE245…
CG11006	Sin3A-associated protein 130	Sap130	3L	12806136	12799002	mitotic spindle organization ; GO:0007052 | inferred from mutant phenotype	Sin3-type complex ; GO:0070822 | inferred from direct assay	-
CG11044	-	CG11044	2R	16122438	16119336	-	-	-
CG11069	-	CG11069	3R	20723335	20720464	-	ATP-binding cassette (ABC) transporter complex ; GO:0043190 | inferred from sequence or structural similarity with UniProtKB:Q9H222	ATPase activity, coupled to transmembrane movement of substances ; GO:0042626 | inferred from sequence or structural similarity with UniProtKB:Q9H222 <newline> transporter activity ; GO:0005215 | inferred from sequence or structural similarity with UniProtKB:Q9H222 <newline> ATP binding ; GO:0005524 | inferred from electronic annotation with InterPro:IPR003439
CG11099	-	CG11099	2R	16126706	16123740	-	-	-
CG1116	-	CG1116	3R	1047270	1045379	-	-	-
CG11319	-	CG11319	2L	6601066	6568390	proteolysis ; GO:0006508 | inferred from electronic annotation with InterPro:IPR001375, InterPro:IPR002469	membrane ; GO:0016020 | inferred from electronic annotation with InterPro:IPR002469	dipeptidyl-peptidase activity ; GO:0008239 | inferred from sequence or structural similarity with UniProtKB:P46101 <newline> serine-type peptidase activity ; GO:0008236 | inferred from electronic annotation with InterPro:IPR001375
CG11406	-	CG11406	2R	20095726	20089614	-	-	triglyceride lipase activity ; GO:0004806 | inferred from sequence or structural similarity with EMBL:Z31689; protein_id:CAA83494
CG11421	Odorant-binding protein 83a	Obp83a	3R	1800967	1797870	sensory perception of chemical stimulus ; GO:0007606 | inferred from sequence alignment with UniProtKB:P34174 <newline> sensory perception of chemical stimulus ; GO:0007606 | inferred from sequence or structural similarity with lush	extracellular region ; GO:0005576 | non-traceable author statement <newline> extracellular space ; GO:0005615 | inferred from electronic annotation with InterPro:IPR000113 <newline> extracellular region ; GO:0005576 | inferred from sequence model	pheromone binding ; GO:0005550 | inferred from sequence or structural similarity <newline> pheromone binding ; GO:0005550 | non-traceable author statement <newline> phenylalkylamine binding ; GO:0008145 | non-traceable author statement <newline> odorant binding ; GO:0005549 | inferred from sequence alignment with UniProtKB:P34174 <newline> odorant binding ; GO:0005549 | inferred from sequence or …
CG11422	Odorant-binding protein 83b	Obp83b	3R	1802539	1801897	sensory perception of chemical stimulus ; GO:0007606 | inferred from sequence alignment with UniProtKB:P34174 <newline> sensory perception of chemical stimulus ; GO:0007606 | inferred from sequence or structural similarity with lush	extracellular region ; GO:0005576 | non-traceable author statement <newline> extracellular space ; GO:0005615 | inferred from electronic annotation with InterPro:IPR000113 <newline> extracellular region ; GO:0005576 | inferred from sequence model	pheromone binding ; GO:0005550 | non-traceable author statement <newline> odorant binding ; GO:0005549 | inferred from sequence alignment with UniProtKB:P34174 <newline> odorant binding ; GO:0005549 | inferred from sequence or structural similarity with lush
CG11491	broad	br	X	1558902	1469165	progression of morphogenetic furrow involved in compound eye morphogenesis ; GO:0007458 | inferred from mutant phenotype <newline> salivary gland cell autophagic cell death ; GO:0035071 | non-traceable author statement <newline> salivary gland histolysis ; GO:0035070 | inferred from mutant phenotype <newline> ecdysone-mediated induction of salivary gland cell autophagic cell death ; GO:0035072 | …	nucleus ; GO:0005634 | non-traceable author statement <newline> nucleus ; GO:0005634 | inferred from direct assay	DNA binding ; GO:0003677 | inferred from direct assay <newline> sequence-specific DNA binding transcription factor activity ; GO:0003700 | traceable author statement <newline> sequence-specific DNA binding transcription factor activity ; GO:0003700 | non-traceable author statement <newline> RNA polymerase II regulatory region sequence-specific DNA binding ; GO:0000977 | inferred from direct assay…
CG11567	Cytochrome P450 reductase	Cpr	2L	6346280	6338836	oxidation-reduction process ; GO:0055114 | inferred from electronic annotation with InterPro:IPR001094, InterPro:IPR001433, InterPro:IPR001709, InterPro:IPR003097, InterPro:IPR017927, InterPro:IPR017938, InterPro:IPR023173, InterPro:IPR023208	lipid particle ; GO:0005811 | inferred from direct assay <newline> endoplasmic reticulum ; GO:0005783 | non-traceable author statement	NADPH-hemoprotein reductase activity ; GO:0003958 | inferred from sequence or structural similarity with UniProtKB:Q07994 <newline> NADPH-hemoprotein reductase activity ; GO:0003958 | non-traceable author statement <newline> FMN binding ; GO:0010181 | inferred from electronic annotation with InterPro:IPR001094, InterPro:IPR008254 <newline> iron ion binding ; GO:0005506 | inferred from electronic …
CG11590	-	CG11590	X	14094940	14094211	response to metal ion ; GO:0010038 | inferred from electronic annotation with InterPro:IPR004323	-	-
CG11593	-	CG11593	3L	4040482	4037523	-	-	-
CG11722	-	CG11722	3R	5871245	5870318	biological_process ; GO:0008150 | no biological data available	cellular_component ; GO:0005575 | no biological data available	molecular_function ; GO:0003674 | no biological data available
CG11779	-	CG11779	3R	14985600	14979819	protein transport ; GO:0015031 | inferred from sequence or structural similarity with EMBL:U69898 <newline> protein targeting to mitochondrion ; GO:0006626 | inferred from sequence or structural similarity with UniProtKB:O43615 <newline> cellular response to hypoxia ; GO:0071456 | inferred from mutant phenotype	mitochondrial inner membrane presequence translocase complex ; GO:0005744 | inferred from sequence or structural similarity with EMBL:U69898 <newline> mitochondrial inner membrane presequence translocase complex ; GO:0005744 | inferred from sequence or structural similarity with UniProtKB:O43615	P-P-bond-hydrolysis-driven protein transmembrane transporter activity ; GO:0015450 | inferred from sequence or structural similarity with EMBL:U69898 <newline> P-P-bond-hydrolysis-driven protein transmembrane transporter activity ; GO:0015450 | inferred from sequence or structural similarity with UniProtKB:O43615
CG11793	Superoxide dismutase	Sod	3L	11106840	11105381	removal of superoxide radicals ; GO:0019430 | non-traceable author statement <newline> determination of adult lifespan ; GO:0008340 | inferred from mutant phenotype <newline> determination of adult lifespan ; GO:0008340 | traceable author statement <newline> aging ; GO:0007568 | traceable author statement <newline> superoxide metabolic process ; GO:0006801 | non-traceable author statement <newlin…	cytoplasm ; GO:0005737 | non-traceable author statement	superoxide dismutase activity ; GO:0004784 | non-traceable author statement <newline> antioxidant activity ; GO:0016209 | non-traceable author statement <newline> superoxide dismutase activity ; GO:0004784 | inferred from electronic annotation with InterPro:IPR018152 <newline> metal ion binding ; GO:0046872 | inferred from electronic annotation with InterPro:IPR001424
CG11799	forkhead domain 68A	fd68A	3L	11113875	11107269	regulation of transcription, DNA-dependent ; GO:0006355 | inferred from electronic annotation with InterPro:IPR001766, InterPro:IPR018122	nucleus ; GO:0005634 | inferred from direct assay <newline> nucleus ; GO:0005634 | inferred from sequence or structural similarity with MGD:Foxk1; MGI:MGI:1347488	sequence-specific DNA binding transcription factor activity ; GO:0003700 | inferred from direct assay <newline> sequence-specific DNA binding transcription factor activity ; GO:0003700 | inferred from sequence or structural similarity with MGD:Foxk1; MGI:MGI:1347488 <newline> sequence-specific DNA binding ; GO:0043565 | inferred from electronic annotation with InterPro:IPR001766, InterPro:IPR0181…
CG11822	nicotinic acetylcholine receptor beta 21C	nAcRbeta-21C	2L	547096	545129	ion transport ; GO:0006811 | inferred from electronic annotation with InterPro:IPR002394, InterPro:IPR006029, InterPro:IPR006201	acetylcholine-gated channel complex ; GO:0005892 | inferred from sequence or structural similarity <newline> acetylcholine-gated channel complex ; GO:0005892 | non-traceable author statement <newline> integral to membrane ; GO:0016021 | inferred from electronic annotation with InterPro:IPR002394, InterPro:IPR006201 <newline> postsynaptic membrane ; GO:0045211 | inferred from electronic annotation…	acetylcholine-activated cation-selective channel activity ; GO:0004889 | inferred from sequence or structural similarity <newline> acetylcholine-activated cation-selective channel activity ; GO:0004889 | non-traceable author statement <newline> acetylcholine-activated cation-selective channel activity ; GO:0004889 | inferred from electronic annotation with InterPro:IPR002394
CG11840	Signal peptide protease	Spp	2L	544653	542786	open tracheal system development ; GO:0007424 | inferred from mutant phenotype <newline> cellular response to unfolded protein ; GO:0034620 | inferred from mutant phenotype <newline> signal peptide processing ; GO:0006465 | inferred from direct assay	endoplasmic reticulum ; GO:0005783 | inferred from direct assay <newline> integral to membrane ; GO:0016021 | inferred from electronic annotation with InterPro:IPR006639, InterPro:IPR007369 <newline> membrane ; GO:0016020 | inferred from direct assay	aspartic endopeptidase activity, intramembrane cleaving ; GO:0042500 | inferred from direct assay <newline> aspartic endopeptidase activity, intramembrane cleaving ; GO:0042500 | non-traceable author statement
CG11901	Ef1gamma	Ef1gamma	3R	25047831	25045888	translational elongation ; GO:0006414 | inferred from sequence or structural similarity <newline> autophagic cell death ; GO:0048102 | inferred from expression pattern <newline> salivary gland cell autophagic cell death ; GO:0035071 | inferred from expression pattern <newline> translational elongation ; GO:0006414 | inferred from sequence or structural similarity with NCBI_gi:4503481	lipid particle ; GO:0005811 | inferred from direct assay <newline> cytosol ; GO:0005829 | non-traceable author statement <newline> eukaryotic translation elongation factor 1 complex ; GO:0005853 | inferred from sequence or structural similarity <newline> eukaryotic translation elongation factor 1 complex ; GO:0005853 | inferred from sequence or structural similarity with NCBI_gi:4503481 <newline>…	translation elongation factor activity ; GO:0003746 | inferred from sequence or structural similarity <newline> translation elongation factor activity ; GO:0003746 | inferred from sequence or structural similarity with NCBI_gi:4503481
CG12054	-	CG12054	3R	27056981	27046424	-	intracellular ; GO:0005622 | inferred from electronic annotation with InterPro:IPR007087, InterPro:IPR015880	zinc ion binding ; GO:0008270 | inferred from electronic annotation with InterPro:IPR007087, InterPro:IPR015880 <newline> nucleic acid binding ; GO:0003676 | inferred from electronic annotation with InterPro:IPR013087
CG12058	multi sex combs	mxc	X	9137237	9130834	lateral inhibition ; GO:0046331 | inferred from mutant phenotype <newline> hemocyte differentiation ; GO:0042386 | inferred from mutant phenotype <newline> hemocyte proliferation ; GO:0035172 | inferred from mutant phenotype <newline> hemopoiesis ; GO:0030097 | traceable author statement <newline> neurogenesis ; GO:0022008 | inferred from mutant phenotype	histone locus body ; GO:0035363 | inferred from direct assay	DNA binding ; GO:0003677 | inferred from electronic annotation with InterPro:IPR017956
CG12086	cueball	cue	3L	1517271	1503226	primary spermatocyte growth ; GO:0007285 | inferred from mutant phenotype	-	low-density lipoprotein receptor activity ; GO:0005041 | inferred from sequence or structural similarity with UniProtKB:P98157
CG1210	Phosphoinositide-dependent kinase 1	Pdk1	3L	145895	129450	protein phosphorylation ; GO:0006468 | inferred from sequence or structural similarity <newline> sex differentiation ; GO:0007548 | traceable author statement <newline> spermatogenesis ; GO:0007283 | traceable author statement <newline> protein phosphorylation ; GO:0006468 | non-traceable author statement <newline> anti-apoptosis ; GO:0006916 | inferred from mutant phenotype <newline> cell surfac…	cytoplasm ; GO:0005737 | inferred from sequence or structural similarity with UniProtKB:O15530 <newline> plasma membrane ; GO:0005886 | inferred from sequence or structural similarity with UniProtKB:O15530 <newline> neuromuscular junction ; GO:0031594 | inferred from direct assay	protein serine/threonine kinase activity ; GO:0004674 | inferred from sequence or structural similarity <newline> protein serine/threonine kinase activity ; GO:0004674 | non-traceable author statement <newline> protein kinase activity ; GO:0004672 | non-traceable author statement <newline> ATP binding ; GO:0005524 | inferred from electronic annotation with InterPro:IPR000719, InterPro:IPR002290, …
CG12127	almondex	amx	X	9141369	9139948	ectoderm development ; GO:0007398 | traceable author statement <newline> mesoderm development ; GO:0007498 | inferred from mutant phenotype	plasma membrane ; GO:0005886 | inferred from sequence or structural similarity	molecular_function ; GO:0003674 | no biological data available
CG12161	Proteasome beta2R2 subunit	Prosbeta2R2	3R	1045168	1043473	proteolysis involved in cellular protein catabolic process ; GO:0051603 | inferred from electronic annotation with InterPro:IPR000243, InterPro:IPR001353	proteasome core complex ; GO:0005839 | inferred from sequence or structural similarity with UniProtKB:O35955	endopeptidase activity ; GO:0004175 | inferred from sequence or structural similarity with UniProtKB:O35955 <newline> threonine-type endopeptidase activity ; GO:0004298 | inferred from electronic annotation with InterPro:IPR001353, InterPro:IPR023333
CG12225	Spt6	Spt6	X	6169019	6161847	transcription from RNA polymerase II promoter ; GO:0006366 | inferred from expression pattern <newline> regulation of antimicrobial peptide biosynthetic process ; GO:0002805 | inferred from mutant phenotype <newline> positive regulation of transcription elongation from RNA polymerase II promoter ; GO:0032968 | inferred from mutant phenotype	polytene chromosome puff ; GO:0005703 | inferred from direct assay <newline> polytene chromosome interband ; GO:0005705 | inferred from direct assay <newline> histone locus body ; GO:0035363 | inferred from direct assay <newline> nuclear exosome (RNase complex) ; GO:0000176 | colocalizes_with inferred from direct assay <newline> transcriptionally active chromatin ; GO:0035327 | inferred from dire…	chromatin binding ; GO:0003682 | inferred from sequence or structural similarity <newline> chromatin binding ; GO:0003682 | inferred from sequence or structural similarity with SGD_LOCUS:SPT6; SGD:S0003348 <newline> chromatin binding ; GO:0003682 | inferred from direct assay <newline> hydrolase activity, acting on ester bonds ; GO:0016788 | inferred from electronic annotation with InterPro:IPR006…
CG12230	carnation	car	X	19463434	19460052	determination of adult lifespan ; GO:0008340 | inferred from mutant phenotype <newline> regulation of protein ubiquitination ; GO:0031396 | inferred from mutant phenotype <newline> ommochrome biosynthetic process ; GO:0006727 | inferred from mutant phenotype <newline> eye pigment granule organization ; GO:0008057 | inferred from mutant phenotype <newline> protein targeting to lysosome ; GO:000662…	lysosome ; GO:0005764 | inferred from direct assay <newline> cytosol ; GO:0005829 | traceable author statement <newline> membrane ; GO:0016020 | traceable author statement	protein binding ; GO:0005515 | inferred from physical interaction with dor <newline> SNARE binding ; GO:0000149 | inferred from sequence or structural similarity
CG12396	Nnp-1	Nnp-1	2L	13366188	13363300	rRNA processing ; GO:0006364 | inferred from sequence or structural similarity with NCBI_gi:4503247 <newline> rRNA metabolic process ; GO:0016072 | non-traceable author statement <newline> mitotic spindle elongation ; GO:0000022 | inferred from mutant phenotype	nucleus ; GO:0005634 | inferred from sequence or structural similarity with NCBI_gi:4503247 <newline> nucleus ; GO:0005634 | non-traceable author statement <newline> preribosome, small subunit precursor ; GO:0030688 | inferred from electronic annotation with InterPro:IPR010301	-
CG12410	crossveinless	cv	X	5587117	5584029	positive regulation of muscle organ development ; GO:0048636 | inferred from mutant phenotype <newline> jump response ; GO:0007630 | inferred from mutant phenotype	-	-
CG12426	-	CG12426	3R	23698112	23697223	biological_process ; GO:0008150 | no biological data available	cellular_component ; GO:0005575 | no biological data available	molecular_function ; GO:0003674 | no biological data available
CG12437	raw	raw	2L	8740660	8709880	autophagic cell death ; GO:0048102 | inferred from expression pattern <newline> salivary gland cell autophagic cell death ; GO:0035071 | inferred from expression pattern <newline> Malpighian tubule morphogenesis ; GO:0007443 | inferred from mutant phenotype <newline> central nervous system development ; GO:0007417 | inferred from mutant phenotype <newline> regulation of Malpighian tubule diameter…	-	-
CG12449	Glutamine:fructose-6-phosphate aminotransferase 1	Gfat1	3RHet	2481648	2470208	carbohydrate biosynthetic process ; GO:0016051 | inferred from electronic annotation with InterPro:IPR005855	cytoplasm ; GO:0005737 | inferred from electronic annotation with InterPro:IPR005855	glutamine-fructose-6-phosphate transaminase (isomerizing) activity ; GO:0004360 | inferred from sequence or structural similarity <newline> glutamine-fructose-6-phosphate transaminase (isomerizing) activity ; GO:0004360 | non-traceable author statement <newline> glutamine-fructose-6-phosphate transaminase (isomerizing) activity ; GO:0004360 | inferred from sequence or structural similarity with E…
CG12767	Dorsal interacting protein 3	Dip3	2R	14017751	14016005	positive regulation of transcription, DNA-dependent ; GO:0045893 | non-traceable author statement <newline> negative regulation of compound eye photoreceptor development ; GO:0045316 | inferred from mutant phenotype <newline> antennal development ; GO:0007469 | inferred from mutant phenotype <newline> negative regulation of eye photoreceptor cell development ; GO:0042480 | inferred from mutant ph…	nucleus ; GO:0005634 | inferred from direct assay <newline> nucleus ; GO:0005634 | non-traceable author statement <newline> nuclear body ; GO:0016604 | inferred from direct assay	DNA binding ; GO:0003677 | non-traceable author statement <newline> sequence-specific DNA binding transcription factor activity ; GO:0003700 | non-traceable author statement <newline> protein binding ; GO:0005515 | inferred from physical interaction with dl <newline> sequence-specific DNA binding transcription factor activity ; GO:0003700 | inferred from direct assay <newline> basal RNA polymeras…
CG12811	-	CG12811	3R	5874289	5872974	-	-	-
CG12812	Fancl	Fancl	3R	5878585	5877230	protein monoubiquitination ; GO:0006513 | inferred from mutant phenotype <newline> DNA repair ; GO:0006281 | inferred from mutant phenotype	cellular_component ; GO:0005575 | no biological data available	ubiquitin-protein ligase activity ; GO:0004842 | inferred from sequence or structural similarity with HGNC_gene:FANCL, HGNC:20748
CG1295	-	CG43367	3L	4224003	4193993	-	-	sphingomyelin phosphodiesterase activator activity ; GO:0016230 | inferred from sequence or structural similarity with UniProtKB:O35242
CG12974	-	CG12974	3L	21279062	21275090	-	-	-
CG1304	-	CG1304	X	20836443	20835548	proteolysis ; GO:0006508 | non-traceable author statement <newline> proteolysis ; GO:0006508 | inferred from electronic annotation with InterPro:IPR001254, InterPro:IPR001314, InterPro:IPR018114	-	serine-type endopeptidase activity ; GO:0004252 | non-traceable author statement <newline> serine-type endopeptidase activity ; GO:0004252 | inferred from electronic annotation with InterPro:IPR001254, InterPro:IPR001314, InterPro:IPR018114
CG13125	TbCMF46	TbCMF46	2L	9924865	9922737	-	protein phosphatase type 1 complex ; GO:0000164 | inferred from sequence or structural similarity with UniProtKB:P22194 <newline> cilium ; GO:0005929 | colocalizes_with inferred from direct assay	protein phosphatase type 1 regulator activity ; GO:0008599 | inferred from sequence or structural similarity with UniProtKB:P22194
CG13134	-	CG44153	2L	10180256	10064121	biological_process ; GO:0008150 | no biological data available	membrane ; GO:0016020 | inferred from electronic annotation with InterPro:IPR001879 <newline> cellular_component ; GO:0005575 | no biological data available	G-protein coupled receptor activity ; GO:0004930 | inferred from electronic annotation with InterPro:IPR001879 <newline> molecular_function ; GO:0003674 | no biological data available
CG13192	-	CG13192	2R	7714602	7712870	-	-	-
CG13243	-	CG13243	2L	15854110	15852592	-	-	-
CG13244	-	CG13244	2L	15917607	15916888	-	-	-
CG13272	-	CG13272	2L	16816069	16804884	biological_process ; GO:0008150 | no biological data available	cellular_component ; GO:0005575 | no biological data available	molecular_function ; GO:0003674 | no biological data available
CG13280	-	CG13280	2L	16821093	16802025	-	-	oxidoreductase activity ; GO:0016491 | inferred from electronic annotation with InterPro:IPR000683 <newline> nucleotide binding ; GO:0000166 | inferred from electronic annotation with InterPro:IPR016040
CG13281	CAS/CSE1 segregation protein	Cas	2L	16825207	16821156	protein import into nucleus ; GO:0006606 | non-traceable author statement <newline> protein export from nucleus ; GO:0006611 | inferred from mutant phenotype <newline> apoptotic process ; GO:0006915 | inferred from sequence or structural similarity with EMBL:AF053651; protein_id:AAC35297.1 <newline> protein export from nucleus ; GO:0006611 | non-traceable author statement <newline> phagocytosis, …	cytoplasm ; GO:0005737 | non-traceable author statement <newline> nucleus ; GO:0005634 | non-traceable author statement	importin-alpha export receptor activity ; GO:0008262 | non-traceable author statement <newline> protein transporter activity ; GO:0008565 | inferred from electronic annotation with InterPro:IPR001494
CG13359	-	CG13359	X	697503	695702	-	cell outer membrane ; GO:0009279 | inferred from electronic annotation with InterPro:IPR001809	-
CG13626	Syntaxin 18	Syx18	3R	20451302	20449524	vesicle-mediated transport ; GO:0016192 | inferred from sequence or structural similarity <newline> neurotransmitter secretion ; GO:0007269 | non-traceable author statement <newline> vesicle-mediated transport ; GO:0016192 | non-traceable author statement <newline> neuromuscular junction development ; GO:0007528 | inferred from mutant phenotype <newline> neuromuscular synaptic transmission ; GO:0…	plasma membrane ; GO:0005886 | non-traceable author statement <newline> neuromuscular junction ; GO:0031594 | inferred from direct assay <newline> cell cortex ; GO:0005938 | inferred from direct assay	SNAP receptor activity ; GO:0005484 | non-traceable author statement <newline> SNAP receptor activity ; GO:0005484 | inferred from sequence or structural similarity
CG13643	-	CG13643	3R	20731726	20723407	chitin metabolic process ; GO:0006030 | inferred from electronic annotation with InterPro:IPR002557	extracellular region ; GO:0005576 | inferred from electronic annotation with InterPro:IPR002557	chitin binding ; GO:0008061 | inferred from electronic annotation with InterPro:IPR002557
CG13671	-	CG13671	3L	8295441	8293164	-	-	-
CG13676	-	CG13676	3L	8144913	8134968	chitin metabolic process ; GO:0006030 | inferred from electronic annotation with InterPro:IPR002557	extracellular region ; GO:0005576 | inferred from electronic annotation with InterPro:IPR002557	chitin binding ; GO:0008061 | inferred from electronic annotation with InterPro:IPR002557
CG1372	yolkless	yl	X	14093996	14087252	vitellogenesis ; GO:0007296 | non-traceable author statement <newline> oogenesis ; GO:0048477 | non-traceable author statement <newline> oogenesis ; GO:0048477 | traceable author statement	coated vesicle ; GO:0030135 | inferred from direct assay <newline> cytoplasmic vesicle ; GO:0031410 | inferred from direct assay	vitellogenin receptor activity ; GO:0008196 | inferred from sequence or structural similarity <newline> vitellogenin receptor activity ; GO:0008196 | non-traceable author statement <newline> calcium ion binding ; GO:0005509 | inferred from electronic annotation with InterPro:IPR001881, InterPro:IPR018097
CG1374	teashirt	tsh	2L	21837011	21828593	regulation of transcription from RNA polymerase II promoter ; GO:0006357 | inferred from mutant phenotype <newline> specification of segmental identity, thorax ; GO:0007384 | inferred from mutant phenotype <newline> specification of segmental identity, trunk ; GO:0035292 | inferred from mutant phenotype <newline> epidermis morphogenesis ; GO:0048730 | inferred from mutant phenotype <newline> head…	nucleus ; GO:0005634 | non-traceable author statement <newline> nucleus ; GO:0005634 | inferred from direct assay	sequence-specific DNA binding transcription factor activity ; GO:0003700 | non-traceable author statement <newline> RNA polymerase II core promoter proximal region sequence-specific DNA binding transcription factor activity involved in negative regulation of transcription ; GO:0001078 | inferred from direct assay inferred from mutant phenotype <newline> zinc ion binding ; GO:0008270 | inferred fr…
CG13744	-	CG13744	2R	4904184	4902011	proteolysis ; GO:0006508 | non-traceable author statement <newline> proteolysis ; GO:0006508 | inferred from electronic annotation with InterPro:IPR001254, InterPro:IPR001314, InterPro:IPR018114	-	serine-type endopeptidase activity ; GO:0004252 | non-traceable author statement <newline> serine-type endopeptidase activity ; GO:0004252 | inferred from electronic annotation with InterPro:IPR001254, InterPro:IPR001314, InterPro:IPR018114
CG13747	-	CG13747	2R	4906539	4905360	-	-	-
CG13777	milton	milt	2L	7056010	7037823	axon transport of mitochondrion ; GO:0019896 | non-traceable author statement <newline> axon transport of mitochondrion ; GO:0019896 | inferred from expression pattern AND inferred from mutant phenotype <newline> mitochondrion distribution ; GO:0048311 | inferred from mutant phenotype <newline> Nebenkern assembly ; GO:0007287 | inferred from mutant phenotype <newline> sperm mitochondrion organiza…	mitochondrion ; GO:0005739 | inferred from direct assay	protein binding ; GO:0005515 | inferred from physical interaction with Myo10A <newline> kinesin-associated mitochondrial adaptor activity ; GO:0019895 | non-traceable author statement
CG13868	-	CG13868	2R	16204422	16196282	-	-	-
CG13871	-	CG13871	2R	16206544	16204828	-	-	-
CG13886	-	CG42554	3L	836770	835683	neurogenesis ; GO:0022008 | inferred from mutant phenotype	cellular_component ; GO:0005575 | no biological data available	molecular_function ; GO:0003674 | no biological data available
CG13887	-	CG13887	3L	839747	837861	intracellular protein transport ; GO:0006886 | inferred from electronic annotation with InterPro:IPR008417	integral to membrane ; GO:0016021 | inferred from electronic annotation with InterPro:IPR008417 <newline> endoplasmic reticulum ; GO:0005783 | inferred from electronic annotation with InterPro:IPR008417	-
CG13892	Cyclophilin-like	Cypl	3L	542931	542122	regulation of post-mating oviposition ; GO:0048042 | non-traceable author statement <newline> nuclear mRNA splicing, via spliceosome ; GO:0000398 | inferred by curator from GO:0071011|GO:0071013 <newline> protein folding ; GO:0006457 | inferred from electronic annotation with InterPro:IPR002130, InterPro:IPR020892	precatalytic spliceosome ; GO:0071011 | inferred from direct assay <newline> catalytic step 2 spliceosome ; GO:0071013 | inferred from direct assay	peptidyl-prolyl cis-trans isomerase activity ; GO:0003755 | inferred from sequence or structural similarity with UniProtKB:Q9DCY1
CG13897	-	CG13897	3L	755489	737680	-	-	DNA binding ; GO:0003677 | inferred from electronic annotation with InterPro:IPR004210
CG13900	-	CG13900	3L	833402	826720	nuclear mRNA splicing, via spliceosome ; GO:0000398 | inferred from sequence or structural similarity with SGD_LOCUS:RSE1; SGD:S0004513 AND inferred from sequence or structural similarity with protein_id:CAB56791 <newline> mitotic spindle organization ; GO:0007052 | inferred from mutant phenotype <newline> nuclear mRNA splicing, via spliceosome ; GO:0000398 | inferred by curator from GO:0071011|G…	small nuclear ribonucleoprotein complex ; GO:0030532 | inferred from sequence or structural similarity with SGD_LOCUS:RSE1; SGD:S0004513 AND inferred from sequence or structural similarity with protein_id:CAB56791 <newline> U2 snRNP ; GO:0005686 | inferred from sequence or structural similarity with SGD_LOCUS:RSE1; SGD:S0004513 AND inferred from sequence or structural similarity with protein_id:C…	damaged DNA binding ; GO:0003684 | inferred from sequence or structural similarity with EMBL:AF159853; protein_id:AAD42230.1
CG13901	-	CG13901	3L	837821	836667	-	-	-
CG13969	brain washing	bwa	2L	20073719	20066370	brain development ; GO:0007420 | inferred from mutant phenotype <newline> ceramide catabolic process ; GO:0046514 | inferred from direct assay <newline> sphingolipid metabolic process ; GO:0006665 | inferred from sequence or structural similarity with UniProtKB:Q8R4X1 <newline> regulation of lipid metabolic process ; GO:0019216 | inferred from sequence or structural similarity with UniProtKB:Q8R4…	endoplasmic reticulum ; GO:0005783 | inferred from sequence or structural similarity with UniProtKB:Q8R4X1 <newline> integral to membrane ; GO:0016021 | inferred from electronic annotation with InterPro:IPR008901	ceramidase activity ; GO:0017040 | inferred from direct assay <newline> ceramidase activity ; GO:0017040 | inferred from sequence or structural similarity with UniProtKB:Q8R4X1 <newline> ceramidase activity ; GO:0017040 | NOT inferred from mutant phenotype
CG14072			chr2L	10917658	10964128	q1	q2	OK	1.15751	34.8837	4.91345	-5.98476	2.1671e-09	2.60926e-07	yes
CG14073	-	CG14073	3L	18813775	18795365	wing disc dorsal/ventral pattern formation ; GO:0048190 | inferred from genetic interaction with Bx, ap	spindle microtubule ; GO:0005876 | inferred from direct assay	molecular_function ; GO:0003674 | no biological data available
CG1410	waclaw	waw	X	21244175	21234055	translation ; GO:0006412 | inferred from sequence or structural similarity with EMBL:U89415	-	GTPase activity ; GO:0003924 | inferred from sequence or structural similarity with EMBL:U89415 <newline> translation elongation factor activity ; GO:0003746 | inferred from sequence or structural similarity with EMBL:U89415 <newline> GTP binding ; GO:0005525 | inferred from electronic annotation with InterPro:IPR000640, InterPro:IPR000795, InterPro:IPR005225, InterPro:IPR006297
CG1414	bobby sox	bbx	X	21244175	21234055	regulation of transcription, DNA-dependent ; GO:0006355 | inferred from sequence or structural similarity with MGD:Sox18; MGI:MGI:103559	nucleus ; GO:0005634 | inferred by curator from GO:0003677|GO:0003700	DNA binding ; GO:0003677 | inferred from sequence or structural similarity with MGD:Sox18; MGI:MGI:103559 <newline> sequence-specific DNA binding transcription factor activity ; GO:0003700 | inferred from sequence or structural similarity with MGD:Sox18; MGI:MGI:103559
CG1417	sluggish A	slgA	X	21256188	21245018	locomotory behavior ; GO:0007626 | inferred from mutant phenotype <newline> phototaxis ; GO:0042331 | inferred from mutant phenotype <newline> glutamate biosynthetic process ; GO:0006537 | non-traceable author statement <newline> proline catabolic process ; GO:0006562 | non-traceable author statement <newline> glutamate biosynthetic process ; GO:0006537 | inferred from sequence or structural simi…	mitochondrial matrix ; GO:0005759 | non-traceable author statement <newline> mitochondrial matrix ; GO:0005759 | inferred from sequence or structural similarity with UniProtKB:O43272 <newline> mitochondrion ; GO:0005739 | inferred from direct assay	proline dehydrogenase activity ; GO:0004657 | inferred from sequence or structural similarity with EMBL:AF120279; protein_id:AAD24776.1 <newline> proline dehydrogenase activity ; GO:0004657 | inferred from sequence or structural similarity with UniProtKB:O43272 <newline> proline dehydrogenase activity ; GO:0004657 | inferred from mutant phenotype
CG14217	Tao	Tao	X	19473841	19464418	protein phosphorylation ; GO:0006468 | non-traceable author statement <newline> apoptotic process ; GO:0006915 | inferred from mutant phenotype <newline> mushroom body development ; GO:0016319 | inferred from mutant phenotype <newline> central complex development ; GO:0048036 | inferred from mutant phenotype <newline> response to ethanol ; GO:0045471 | inferred from mutant phenotype <newline> res…	plasma membrane ; GO:0005886 | inferred from direct assay	receptor signaling protein serine/threonine kinase activity ; GO:0004702 | non-traceable author statement <newline> protein serine/threonine kinase activity ; GO:0004674 | inferred from mutant phenotype <newline> ATP binding ; GO:0005524 | inferred from electronic annotation with InterPro:IPR000719, InterPro:IPR002290, InterPro:IPR017441
CG1434	-	CG1434	X	14134188	14132022	oxidation-reduction process ; GO:0055114 | inferred from electronic annotation with InterPro:IPR001269, InterPro:IPR018517 <newline> tRNA processing ; GO:0008033 | inferred from electronic annotation with InterPro:IPR001269, InterPro:IPR018517	intracellular ; GO:0005622 | inferred from electronic annotation with InterPro:IPR001159, InterPro:IPR014720	tRNA dihydrouridine synthase activity ; GO:0017150 | inferred from sequence or structural similarity with SGD_LOCUS:SMM1; SGD:S0005298 <newline> flavin adenine dinucleotide binding ; GO:0050660 | inferred from electronic annotation with InterPro:IPR001269, InterPro:IPR018517 <newline> double-stranded RNA binding ; GO:0003725 | inferred from electronic annotation with InterPro:IPR001159
CG14407	-	CG14407	X	14732230	14731504	cell redox homeostasis ; GO:0045454 | inferred from electronic annotation with InterPro:IPR002109	-	electron carrier activity ; GO:0009055 | inferred from electronic annotation with InterPro:IPR002109 <newline> protein disulfide oxidoreductase activity ; GO:0015035 | inferred from electronic annotation with InterPro:IPR002109
CG14408	-	CG14408	X	14726090	14721091	-	-	SH3 domain binding ; GO:0017124 | inferred from sequence or structural similarity with EMBL:AB016835; protein_id:BAA75641.1
CG14410	-	CG14410	X	14731363	14730758	-	-	-
CG14411	-	CG14411	X	14730295	14726671	dephosphorylation ; GO:0016311 | inferred from electronic annotation with InterPro:IPR017906	-	phosphatase activity ; GO:0016791 | inferred from electronic annotation with InterPro:IPR017906
CG14416	-	CG14416	X	2766886	2765917	-	-	-
CG14417	-	CG14417	X	2770566	2769461	-	-	-
CG14418	-	CG14418	X	2777694	2776259	-	-	-
CG14444	Anaphase promoting complex 7	Apc7	X	6493732	6491078	mitosis ; GO:0007067 | inferred from mutant phenotype	-	binding ; GO:0005488 | inferred from electronic annotation with InterPro:IPR011990
CG14464	-	CG14464	2R	717440	716751	biological_process ; GO:0008150 | no biological data available	cellular_component ; GO:0005575 | no biological data available	molecular_function ; GO:0003674 | no biological data available
CG1451	APC-like	Apc	3R	24670372	24658022	microtubule-based process ; GO:0007017 | inferred from sequence or structural similarity <newline> regulation of Wnt receptor signaling pathway ; GO:0030111 | inferred from genetic interaction with Apc2 <newline> medulla oblongata development ; GO:0021550 | inferred from genetic interaction with Apc2 <newline> cell-cell adhesion ; GO:0016337 | inferred from genetic interaction with Apc2 <newline>…	microtubule associated complex ; GO:0005875 | inferred from sequence or structural similarity <newline> cytoplasm ; GO:0005737 | inferred from direct assay <newline> axon ; GO:0030424 | inferred from direct assay <newline> apical part of cell ; GO:0045177 | inferred from direct assay	beta-catenin binding ; GO:0008013 | inferred from direct assay <newline> microtubule binding ; GO:0008017 | inferred from sequence or structural similarity
CG14523	-	CG14523	3R	24705844	24703746	proteolysis ; GO:0006508 | inferred from electronic annotation with InterPro:IPR000718, InterPro:IPR008753, InterPro:IPR018497	-	metalloendopeptidase activity ; GO:0004222 | inferred from sequence or structural similarity with UniProtKB:P42891
CG14526	-	CG14526	3R	24711737	24709415	proteolysis ; GO:0006508 | inferred from electronic annotation with InterPro:IPR000718, InterPro:IPR008753, InterPro:IPR018497	extracellular region ; GO:0005576 | inferred from direct assay	metalloendopeptidase activity ; GO:0004222 | inferred from sequence or structural similarity with EMBL:Y16187; protein_id:CAA76113.1
CG14527	-	CG14527	3R	24708667	24706514	proteolysis ; GO:0006508 | inferred from electronic annotation with InterPro:IPR000718, InterPro:IPR008753, InterPro:IPR018497	-	metalloendopeptidase activity ; GO:0004222 | inferred from sequence or structural similarity with UniProtKB:P97739
CG14528	-	CG14528	3R	24703527	24701343	proteolysis ; GO:0006508 | inferred from electronic annotation with InterPro:IPR000718, InterPro:IPR008753, InterPro:IPR018497	-	metalloendopeptidase activity ; GO:0004222 | inferred from sequence or structural similarity with UniProtKB:Q61391
CG14622	Dishevelled Associated Activator of Morphogenesis	DAAM	X	1216427	1183746	regulation of filopodium assembly ; GO:0051489 | inferred from direct assay <newline> regulation of axonogenesis ; GO:0050770 | inferred from direct assay <newline> actin cytoskeleton organization ; GO:0030036 | non-traceable author statement <newline> cuticle pattern formation ; GO:0035017 | non-traceable author statement <newline> open tracheal system development ; GO:0007424 | inferred from mu…	axonal growth cone ; GO:0044295 | inferred from direct assay	actin binding ; GO:0003779 | inferred from sequence or structural similarity <newline> Rho GTPase binding ; GO:0017048 | inferred from electronic annotation with InterPro:IPR010473 <newline> actin binding ; GO:0003779 | inferred from electronic annotation with InterPro:IPR003104, InterPro:IPR010472, InterPro:IPR010473
CG14764	-	CG14764	2R	3843377	3829545	-	-	-
CG14785	-	CG14785	X	1351087	1349248	-	-	-
CG14786	-	CG14786	X	1354650	1351208	oxidation-reduction process ; GO:0055114 | inferred from electronic annotation with InterPro:IPR009078	exon-exon junction complex ; GO:0035145 | colocalizes_with inferred from direct assay	oxidoreductase activity ; GO:0016491 | inferred from electronic annotation with InterPro:IPR009078 <newline> transition metal ion binding ; GO:0046914 | inferred from electronic annotation with InterPro:IPR009078
CG14787	-	CG14787	X	1355700	1354840	metabolic process ; GO:0008152 | inferred from electronic annotation with InterPro:IPR001753	-	catalytic activity ; GO:0003824 | inferred from electronic annotation with InterPro:IPR001753
CG14788	nucleostemin 3	ns3	X	1358245	1356013	-	cytoplasm ; GO:0005737 | inferred from direct assay	GTP binding ; GO:0005525 | inferred from electronic annotation with InterPro:IPR006073
CG14789	O-fucosyltransferase 2	O-fut2	X	1360465	1358396	O-glycan processing ; GO:0016266 | inferred from direct assay	endoplasmic reticulum ; GO:0005783 | inferred from direct assay	fucosyltransferase activity ; GO:0008417 | inferred from sequence or structural similarity with UniProtKB:Q9Y2G5 <newline> peptide-O-fucosyltransferase activity ; GO:0046922 | inferred from direct assay
CG14987	Gustatory receptor 64d	Gr64d	3L	4035703	4032062	sensory perception of taste ; GO:0050909 | non-traceable author statement <newline> sensory perception of sweet taste ; GO:0050916 | inferred from genetic interaction with Gr64a, Gr64b, Gr64c, Gr64e, Gr64f <newline> detection of chemical stimulus involved in sensory perception of taste ; GO:0050912 | inferred from electronic annotation with InterPro:IPR009318	integral to membrane ; GO:0016021 | non-traceable author statement <newline> integral to membrane ; GO:0016021 | inferred from electronic annotation with InterPro:IPR009318	taste receptor activity ; GO:0008527 | non-traceable author statement <newline> taste receptor activity ; GO:0008527 | inferred from electronic annotation with InterPro:IPR009318
CG15005	-	CG15005	3L	4204338	4200825	-	-	-
CG15006	Cuticular protein 64Aa	Cpr64Aa	3L	4209178	4207838	-	-	structural constituent of chitin-based larval cuticle ; GO:0008010 | inferred from sequence or structural similarity with UniProtKB:P80681 <newline> structural constituent of chitin-based cuticle ; GO:0005214 | inferred from sequence or structural similarity with Pfam:PF00379 inferred from sequence or structural similarity with InterPro:IPR000618
CG15007	Cuticular protein 64Ab	Cpr64Ab	3L	4211540	4210880	-	-	structural constituent of chitin-based larval cuticle ; GO:0008010 | inferred from sequence or structural similarity with UniProtKB:P81225 <newline> structural constituent of chitin-based cuticle ; GO:0005214 | inferred from sequence or structural similarity with Pfam:PF00379 inferred from sequence or structural similarity with InterPro:IPR000618
CG15078	Multiple C2 domain and transmembrane region protein	Mctp	2R	14662172	14649263	biological_process ; GO:0008150 | no biological data available	integral to membrane ; GO:0016021 | inferred from sequence or structural similarity with HGNC_gene:MCTP1; HGNC:26183	calcium ion binding ; GO:0005509 | inferred from sequence or structural similarity with HGNC_gene:MCTP1; HGNC:26183
CG15093	-	CG15093	2R	14664481	14663174	cellular amino acid metabolic process ; GO:0006520 | inferred from sequence or structural similarity with UniProtKB:P31937 <newline> valine metabolic process ; GO:0006573 | inferred from electronic annotation with InterPro:IPR002204 <newline> pentose-phosphate shunt ; GO:0006098 | inferred from electronic annotation with InterPro:IPR006115	mitochondrion ; GO:0005739 | non-traceable author statement <newline> mitochondrion ; GO:0005739 | inferred from sequence or structural similarity with UniProtKB:P31937 <newline> lipid particle ; GO:0005811 | inferred from direct assay <newline> mitochondrion ; GO:0005739 | inferred from direct assay	3-hydroxyisobutyrate dehydrogenase activity ; GO:0008442 | inferred from sequence or structural similarity with UniProtKB:P29266 <newline> 3-hydroxyisobutyrate dehydrogenase activity ; GO:0008442 | non-traceable author statement <newline> 3-hydroxyisobutyrate dehydrogenase activity ; GO:0008442 | inferred from sequence or structural similarity with UniProtKB:P31937 <newline> phosphogluconate dehy…
CG15483	-	CG15483	2L	12761840	12760346	-	-	N-acetyllactosaminide beta-1,3-N-acetylglucosaminyltransferase activity ; GO:0008532 | inferred from sequence or structural similarity with EMBL:AF029893
CG15515	-	CG15515	3R	25732170	25731186	-	-	structural constituent of cuticle ; GO:0042302 | inferred from electronic annotation with InterPro:IPR000618
CG15517	-	CG15517	3R	25729523	25728986	-	-	-
CG15618	-	CG15618	X	19759557	19753776	-	-	-
CG15635	-	CG15635	2L	4646562	4642972	methylation ; GO:0032259 | inferred from electronic annotation with InterPro:IPR002052 <newline> multicellular organism reproduction ; GO:0032504 | inferred from expression pattern	extracellular space ; GO:0005615 | inferred from direct assay	methyltransferase activity ; GO:0008168 | inferred from electronic annotation with InterPro:IPR002052 <newline> nucleic acid binding ; GO:0003676 | inferred from electronic annotation with InterPro:IPR002052
CG15744	-	CG15744	X	13188469	13182396	G-protein coupled receptor signaling pathway ; GO:0007186 | inferred from electronic annotation with InterPro:IPR000832	integral to membrane ; GO:0016021 | inferred from electronic annotation with InterPro:IPR000832	G-protein coupled receptor activity ; GO:0004930 | inferred from electronic annotation with InterPro:IPR000832, InterPro:IPR001879
CG15779	Gustatory receptor 5a	Gr5a	X	5576521	5574650	sensory perception of taste ; GO:0050909 | inferred from sequence or structural similarity <newline> sensory perception of taste ; GO:0050909 | non-traceable author statement <newline> sensory perception of sweet taste ; GO:0050916 | inferred from mutant phenotype <newline> sensory perception of taste ; GO:0050909 | inferred from mutant phenotype <newline> detection of chemical stimulus involved …	integral to membrane ; GO:0016021 | non-traceable author statement <newline> integral to membrane ; GO:0016021 | inferred from electronic annotation with InterPro:IPR009318	taste receptor activity ; GO:0008527 | inferred from sequence or structural similarity <newline> taste receptor activity ; GO:0008527 | non-traceable author statement <newline> taste receptor activity ; GO:0008527 | inferred from mutant phenotype <newline> taste receptor activity ; GO:0008527 | traceable author statement <newline> G-protein coupled receptor activity ; GO:0004930 | non-traceable a…
CG15793	Downstream of raf1	Dsor1	X	9144070	9141375	border follicle cell migration ; GO:0007298 | inferred from genetic interaction with sl <newline> signal transduction ; GO:0007165 | inferred from genetic interaction with phl <newline> signal transduction ; GO:0007165 | inferred from mutant phenotype <newline> anterior/posterior axis specification, embryo ; GO:0008595 | traceable author statement <newline> MAPK cascade ; GO:0000165 | non-traceab…	-	MAP kinase kinase activity ; GO:0004708 | inferred from sequence or structural similarity <newline> MAP kinase kinase activity ; GO:0004708 | non-traceable author statement <newline> MAP kinase kinase activity ; GO:0004708 | traceable author statement <newline> receptor signaling protein serine/threonine kinase activity ; GO:0004702 | non-traceable author statement <newline> MAP kinase activity ;…
CG1582	-	CG1582	X	10793335	10788969	-	-	helicase activity ; GO:0004386 | inferred from sequence or structural similarity <newline> ATP-dependent helicase activity ; GO:0008026 | inferred from sequence or structural similarity with InterPro:IPR001410 <newline> ATP binding ; GO:0005524 | inferred from electronic annotation with InterPro:IPR001650, InterPro:IPR011545 <newline> zinc ion binding ; GO:0008270 | inferred from electronic annot…
CG15891	-	CG15891	X	6189148	6187137	biological_process ; GO:0008150 | no biological data available	cellular_component ; GO:0005575 | no biological data available	molecular_function ; GO:0003674 | no biological data available
CG15892	-	CG15892	X	6189148	6187137	biological_process ; GO:0008150 | no biological data available	cellular_component ; GO:0005575 | no biological data available	molecular_function ; GO:0003674 | no biological data available
CG15896	-	CG15896	X	6187186	6185058	-	-	-
CG15897	wuho	wuho	X	6183595	6182156	spermatogenesis ; GO:0007283 | inferred from mutant phenotype <newline> oogenesis ; GO:0048477 | inferred from mutant phenotype	nucleus ; GO:0005634 | inferred from direct assay	-
CG15930	-	CG15930	X	5211328	5209163	-	-	-
CG1615	Open rectifier K[+] channel 1	Ork1	X	10784957	10772087	potassium ion transport ; GO:0006813 | non-traceable author statement <newline> locomotor rhythm ; GO:0045475 | inferred from mutant phenotype <newline> regulation of heart rate ; GO:0002027 | inferred from mutant phenotype <newline> potassium ion transmembrane transport ; GO:0071805 | inferred from electronic annotation with InterPro:IPR003280	plasma membrane ; GO:0005886 | inferred from sequence or structural similarity with HGNC_gene:KCNK1; HGNC:6272; OMIM:601745 AND inferred from sequence or structural similarity with SGD_LOCUS:Tok1; SGD:S0003629 <newline> plasma membrane ; GO:0005886 | non-traceable author statement	potassium channel activity ; GO:0005267 | non-traceable author statement <newline> inward rectifier potassium channel activity ; GO:0005242 | non-traceable author statement <newline> outward rectifier potassium channel activity ; GO:0015271 | non-traceable author statement <newline> potassium channel activity ; GO:0005267 | inferred from electronic annotation with InterPro:IPR003280
CG1622	-	CG1622	X	13193943	13191130	nuclear mRNA splicing, via spliceosome ; GO:0000398 | inferred by curator from GO:0071011	precatalytic spliceosome ; GO:0071011 | inferred from direct assay	-
CG16717	-	CG16717	3L	9674160	9672301	-	-	hydrolase activity ; GO:0016787 | inferred from electronic annotation with InterPro:IPR004843
CG16719	-	CG16719	3L	9679350	9678271	mesoderm development ; GO:0007498 | non-traceable author statement	-	-
CG16733	Sulfotransferase 2	St2	3R	5078845	5077565	-	-	aryl sulfotransferase activity ; GO:0004062 | inferred from sequence or structural similarity with EMBL:AF059257 <newline> retinol dehydratase activity ; GO:0017051 | inferred from sequence or structural similarity with UniProtKB:Q26490
CG16743	-	CG16743	2L	10973408	10972280	-	-	-
CG16789	-	CG16789	3R	5394911	5391917	-	-	ATP binding ; GO:0005524 | inferred from electronic annotation with InterPro:IPR003959
CG16790	-	CG16790	3R	5395936	5394796	RNA metabolic process ; GO:0016070 | inferred from electronic annotation with InterPro:IPR009097	intracellular ; GO:0005622 | inferred from electronic annotation with InterPro:IPR009097	protein binding ; GO:0005515 | inferred from physical interaction with UniProtKB:Q8INK6 <newline> catalytic activity ; GO:0003824 | inferred from electronic annotation with InterPro:IPR009097
CG1688	-	CG1688	2R	5694370	5653867	potassium ion transmembrane transport ; GO:0071805 | inferred from electronic annotation with InterPro:IPR003280	membrane ; GO:0016020 | inferred from electronic annotation with InterPro:IPR003280	potassium channel activity ; GO:0005267 | inferred from sequence or structural similarity with EMBL:AF031384
CG16903	-	CG16903	X	1974438	1972376	neurogenesis ; GO:0022008 | inferred from mutant phenotype <newline> regulation of transcription, DNA-dependent ; GO:0006355 | inferred from electronic annotation with InterPro:IPR015429 <newline> regulation of cyclin-dependent protein kinase activity ; GO:0000079 | inferred from electronic annotation with InterPro:IPR015429 <newline> RNA processing ; GO:0006396 | inferred from electronic annotat…	nucleus ; GO:0005634 | inferred from sequence or structural similarity with EMBL:AF159159; protein_id:AAD43568.1	cyclin-dependent protein kinase regulator activity ; GO:0016538 | inferred from sequence or structural similarity with EMBL:AF159159; protein_id:AAD43568.1 <newline> protein kinase binding ; GO:0019901 | inferred from electronic annotation with InterPro:IPR015429, InterPro:IPR015431, InterPro:IPR017060
CG16989	-	CG16989	X	690404	687201	-	-	binding ; GO:0005488 | inferred from electronic annotation with InterPro:IPR011989, InterPro:IPR016024
CG17018	-	CG17018	2L	22368796	22308755	-	peroxisome ; GO:0005777 | inferred from electronic annotation with InterPro:IPR024768	nucleic acid binding ; GO:0003676 | inferred from electronic annotation with InterPro:IPR000504
CG17026	-	CG17026	3L	15969528	15968468	dephosphorylation ; GO:0016311 | non-traceable author statement <newline> phosphatidylinositol phosphorylation ; GO:0046854 | inferred from electronic annotation with InterPro:IPR000760, InterPro:IPR020550, InterPro:IPR020552	-	inositol monophosphate 1-phosphatase activity ; GO:0008934 | inferred from sequence or structural similarity with UniProtKB:P97697 <newline> inositol monophosphate 1-phosphatase activity ; GO:0008934 | non-traceable author statement
CG17046	klarsicht	klar	3L	540589	434089	microtubule-based movement ; GO:0007018 | inferred from sequence or structural similarity <newline> nuclear migration ; GO:0007097 | inferred from mutant phenotype <newline> lumen formation, open tracheal system ; GO:0035149 | inferred from mutant phenotype <newline> lipid particle transport along microtubule ; GO:0031887 | inferred from mutant phenotype <newline> compound eye morphogenesis ; GO:…	dynein complex ; GO:0030286 | inferred from sequence or structural similarity <newline> nuclear envelope ; GO:0005635 | inferred from direct assay <newline> lipid particle ; GO:0005811 | colocalizes_with inferred from direct assay <newline> nuclear envelope ; GO:0005635 | colocalizes_with inferred from direct assay <newline> perinuclear region of cytoplasm ; GO:0048471 | inferred from direct assa…	ATPase activity, coupled ; GO:0042623 | inferred from sequence or structural similarity <newline> protein binding ; GO:0005515 | inferred from physical interaction with Lsd-2 <newline> actin binding ; GO:0003779 | inferred from electronic annotation with InterPro:IPR012315
CG17090	homeodomain interacting protein kinase	hipk	3L	581099	543060	protein phosphorylation ; GO:0006468 | non-traceable author statement <newline> positive regulation of Notch signaling pathway ; GO:0045747 | inferred from genetic interaction with Dl inferred from genetic interaction with N inferred from genetic interaction with gro inferred from genetic interaction with H <newline> compound eye development ; GO:0048749 | inferred from mutant phenotype <newline>…	-	protein kinase activity ; GO:0004672 | non-traceable author statement <newline> protein serine/threonine kinase activity ; GO:0004674 | inferred from sequence or structural similarity with SGD_LOCUS:YAK1; SGD:S0003677 <newline> protein serine/threonine kinase activity ; GO:0004674 | inferred from direct assay <newline> beta-catenin binding ; GO:0008013 | inferred from physical interaction with ar…
CG17180	-	CG17180	3L	542147	540851	-	-	-
CG17202	-	CG17202	3R	8249328	8248490	signal transduction ; GO:0007165 | inferred from electronic annotation with InterPro:IPR003117	nucleus ; GO:0005634 | inferred from sequence or structural similarity with UniProtKB:Q99417	cAMP-dependent protein kinase regulator activity ; GO:0008603 | inferred from electronic annotation with InterPro:IPR003117
CG17273	-	CG17273	3R	16656302	16650389	purine nucleotide biosynthetic process ; GO:0006164 | non-traceable author statement <newline> neurogenesis ; GO:0022008 | inferred from mutant phenotype <newline> purine nucleotide biosynthetic process ; GO:0006164 | inferred from electronic annotation with InterPro:IPR001114, InterPro:IPR018220	cytoplasm ; GO:0005737 | inferred from electronic annotation with InterPro:IPR001114	adenylosuccinate synthase activity ; GO:0004019 | inferred from sequence or structural similarity with MGD:Adss; MGI:MGI:87947 <newline> adenylosuccinate synthase activity ; GO:0004019 | non-traceable author statement <newline> GTP binding ; GO:0005525 | inferred from electronic annotation with InterPro:IPR001114, InterPro:IPR018220 <newline> magnesium ion binding ; GO:0000287 | inferred from ele…
CG17299	SNF4/AMP-activated protein kinase gamma subunit	SNF4Agamma	3R	17039991	16966461	lipid metabolic process ; GO:0006629 | inferred from mutant phenotype <newline> sequestering of triglyceride ; GO:0030730 | inferred from mutant phenotype <newline> behavioral response to starvation ; GO:0042595 | inferred from mutant phenotype <newline> cellular response to starvation ; GO:0009267 | inferred from mutant phenotype <newline> protein phosphorylation ; GO:0006468 | inferred from seq…	cytoplasm ; GO:0005737 | inferred from direct assay <newline> nucleus ; GO:0005634 | inferred from direct assay	catalytic activity ; GO:0003824 | inferred from electronic annotation with InterPro:IPR013785 <newline> protein serine/threonine kinase activity ; GO:0004674 | non-traceable author statement <newline> AMP-activated protein kinase activity ; GO:0004679 | inferred from sequence or structural similarity <newline> AMP-activated protein kinase activity ; GO:0004679 | non-traceable author statement
CG17369	Vacuolar H[+]-ATPase 55kD B subunit	Vha55	3R	8453551	8449484	proton transport ; GO:0015992 | non-traceable author statement <newline> vacuolar acidification ; GO:0007035 | inferred from direct assay <newline> ATP hydrolysis coupled proton transport ; GO:0015991 | inferred from genetic interaction with SGD_LOCUS:VMA2; SGD:S000000331 <newline> ATP metabolic process ; GO:0046034 | inferred from electronic annotation with InterPro:IPR004100	vacuolar proton-transporting V-type ATPase, V1 domain ; GO:0000221 | inferred from sequence or structural similarity with EMBL:Y12634; protein_id:CAA73182 <newline> vacuolar proton-transporting V-type ATPase, V1 domain ; GO:0000221 | inferred from sequence or structural similarity with SGD_LOCUS:VMA2; SGD:S0000331 <newline> vacuolar proton-transporting V-type ATPase, V1 domain ; GO:0000221 | non-…	hydrogen-exporting ATPase activity, phosphorylative mechanism ; GO:0008553 | inferred from sequence or structural similarity with EMBL:Y12634; protein_id:CAA73182 <newline> hydrogen-exporting ATPase activity, phosphorylative mechanism ; GO:0008553 | inferred from sequence or structural similarity with SGD_LOCUS:VMA2; SGD:S0000331 <newline> hydrogen-exporting ATPase activity, phosphorylative mecha…
CG1746	-	CG1746	3R	27045352	27041867	proton transport ; GO:0015992 | inferred from sequence or structural similarity with UniProtKB:P05496 AND inferred from sequence or structural similarity with UniProt:P48201 AND inferred from sequence or structural similarity with UniProt:Q06055 <newline> ATP synthesis coupled proton transport ; GO:0015986 | inferred from electronic annotation with InterPro:IPR000454 <newline> ATP hydrolysis coup…	mitochondrial proton-transporting ATP synthase complex, coupling factor F(o) ; GO:0000276 | inferred from sequence or structural similarity with UniProtKB:P05496 AND inferred from sequence or structural similarity with UniProt:P48201 AND inferred from sequence or structural similarity with UniProt:Q06055	hydrogen-exporting ATPase activity, phosphorylative mechanism ; GO:0008553 | non-traceable author statement <newline> hydrogen-exporting ATPase activity, phosphorylative mechanism ; GO:0008553 | inferred from sequence or structural similarity with UniProtKB:P05496 AND inferred from sequence or structural similarity with UniProt:P48201 AND inferred from sequence or structural similarity with UniPr…
CG1764	-	CG1764	X	13190684	13188502	-	cytoplasm ; GO:0005737 | inferred from electronic annotation with InterPro:IPR003198	dimethylargininase activity ; GO:0016403 | inferred from sequence or structural similarity with EMBL:AB001915; protein_id:BAA37117
CG17754	-	CG17754	X	9149853	9144460	phagocytosis, engulfment ; GO:0006911 | inferred from mutant phenotype	-	-
CG17764	-	CG17764	X	5201450	5200294	nuclear mRNA splicing, via spliceosome ; GO:0000398 | inferred from sequence or structural similarity with NCBI_NP:036453 AND inferred from sequence or structural similarity with SGD_LOCUS:LSM4; SGD:S0000914 <newline> nuclear mRNA splicing, via spliceosome ; GO:0000398 | inferred by curator from GO:0071011|GO:0071013	small nuclear ribonucleoprotein complex ; GO:0030532 | inferred from sequence or structural similarity with NCBI_NP:036453 AND inferred from sequence or structural similarity with SGD_LOCUS:LSM4; SGD:S0000914 <newline> U6 snRNP ; GO:0005688 | non-traceable author statement <newline> spliceosomal complex ; GO:0005681 | inferred from sequence or structural similarity with NCBI_NP:036453 AND inferre…	-
CG17916	Odorant receptor 92a	Or92a	3R	16331908	16330510	sensory perception of smell ; GO:0007608 | inferred from sequence or structural similarity <newline> sensory perception of smell ; GO:0007608 | inferred from electronic annotation with InterPro:IPR004117	integral to membrane ; GO:0016021 | inferred from sequence or structural similarity <newline> membrane ; GO:0016020 | inferred from electronic annotation with InterPro:IPR004117	olfactory receptor activity ; GO:0004984 | inferred from sequence or structural similarity <newline> olfactory receptor activity ; GO:0004984 | inferred from electronic annotation with InterPro:IPR004117 <newline> odorant binding ; GO:0005549 | inferred from electronic annotation with InterPro:IPR004117
CG1839	F box and leucine-rich-repeat gene 4	Fbxl4	X	14131956	14128439	deactivation of rhodopsin mediated signaling ; GO:0016059 | inferred from genetic interaction with Camta	-	-
CG1849	runt	run	X	20568348	20565468	germ-band extension ; GO:0007377 | traceable author statement <newline> sex determination, establishment of X:A ratio ; GO:0007540 | traceable author statement <newline> regulation of transcription from RNA polymerase II promoter ; GO:0006357 | non-traceable author statement <newline> sex determination, establishment of X:A ratio ; GO:0007540 | non-traceable author statement <newline> periodic pa…	nucleus ; GO:0005634 | non-traceable author statement <newline> nucleus ; GO:0005634 | inferred from direct assay	sequence-specific DNA binding transcription factor activity ; GO:0003700 | non-traceable author statement <newline> sequence-specific DNA binding ; GO:0043565 | inferred from direct assay <newline> sequence-specific DNA binding transcription factor activity ; GO:0003700 | inferred from direct assay <newline> ATP binding ; GO:0005524 | inferred from electronic annotation with InterPro:IPR000040
CG18531	Gustatory receptor 2a	Gr2a	X	1348137	1346736	sensory perception of taste ; GO:0050909 | non-traceable author statement <newline> sensory perception of taste ; GO:0050909 | inferred from electronic annotation with InterPro:IPR013604	integral to membrane ; GO:0016021 | non-traceable author statement <newline> integral to membrane ; GO:0016021 | inferred from electronic annotation with InterPro:IPR013604	taste receptor activity ; GO:0008527 | non-traceable author statement
CG1856	tramtrack	ttk	3R	27561114	27539591	peripheral nervous system development ; GO:0007422 | traceable author statement <newline> R7 cell development ; GO:0045467 | traceable author statement <newline> dorsal appendage formation ; GO:0046843 | inferred from mutant phenotype <newline> cell fate determination ; GO:0001709 | traceable author statement <newline> regulation of transcription from RNA polymerase II promoter ; GO:0006357 | non…	polytene chromosome ; GO:0005700 | inferred from direct assay <newline> nucleus ; GO:0005634 | non-traceable author statement <newline> nucleus ; GO:0005634 | inferred from direct assay <newline> transcriptional repressor complex ; GO:0017053 | inferred from physical interaction with CoRest	protein homodimerization activity ; GO:0042803 | inferred from physical interaction with UniProtKB:P17789 <newline> protein binding ; GO:0005515 | inferred from physical interaction with UniProtKB:Q08605 <newline> sequence-specific DNA binding transcription factor activity ; GO:0003700 | non-traceable author statement <newline> RNA polymerase II core promoter proximal region sequence-specific DNA…
CG18616	-	CG18616	3R	8458747	8456364	biological_process ; GO:0008150 | no biological data available <newline> regulation of transcription, DNA-dependent ; GO:0006355 | inferred from electronic annotation with InterPro:IPR001356, InterPro:IPR017970	CCR4-NOT complex ; GO:0030014 | inferred from direct assay	zinc ion binding ; GO:0008270 | inferred from electronic annotation with InterPro:IPR001781 <newline> sequence-specific DNA binding ; GO:0043565 | inferred from electronic annotation with InterPro:IPR001356, InterPro:IPR017970 <newline> sequence-specific DNA binding transcription factor activity ; GO:0003700 | inferred from electronic annotation with InterPro:IPR001356
CG18643	-	CG18643	3R	7256484	7255783	D-amino acid catabolic process ; GO:0019478 | inferred from electronic annotation with InterPro:IPR003732	cytoplasm ; GO:0005737 | inferred from electronic annotation with InterPro:IPR003732	hydrolase activity, acting on ester bonds ; GO:0016788 | inferred from electronic annotation with InterPro:IPR003732
CG1885	-	CG1885	X	8794297	8792587	tetrapyrrole biosynthetic process ; GO:0033014 | inferred from electronic annotation with InterPro:IPR003754	-	uroporphyrinogen-III synthase activity ; GO:0004852 | inferred from sequence or structural similarity with UniProtKB:P10746
CG2071	Serine protease 6	Ser6	X	20834528	20833630	proteolysis ; GO:0006508 | non-traceable author statement <newline> proteolysis ; GO:0006508 | inferred from electronic annotation with InterPro:IPR001254, InterPro:IPR001314, InterPro:IPR018114	-	serine-type peptidase activity ; GO:0008236 | non-traceable author statement <newline> serine-type endopeptidase activity ; GO:0004252 | non-traceable author statement <newline> serine-type endopeptidase activity ; GO:0004252 | inferred from electronic annotation with InterPro:IPR001254, InterPro:IPR001314, InterPro:IPR018114
CG2145	-	CG2145	X	10823745	10821432	-	-	serine-type peptidase activity ; GO:0008236 | inferred from sequence or structural similarity with NCBI_gi:5174623 <newline> hydrolase activity, acting on ester bonds ; GO:0016788 | inferred from electronic annotation with InterPro:IPR018998
CG2604	-	CG2604	3R	1049087	1047354	wing disc development ; GO:0035220 | inferred from genetic interaction with Bx <newline> chaeta development ; GO:0022416 | inferred from genetic interaction with Ssdp <newline> oxidation-reduction process ; GO:0055114 | inferred from electronic annotation with InterPro:IPR005097	lipid particle ; GO:0005811 | inferred from direct assay	oxidoreductase activity ; GO:0016491 | inferred from electronic annotation with InterPro:IPR005097 <newline> nucleotide binding ; GO:0000166 | inferred from electronic annotation with InterPro:IPR016040
CG2762	u-shaped	ush	2L	540560	476220	terminal region determination ; GO:0007362 | inferred from genetic interaction with tor <newline> torso signaling pathway ; GO:0008293 | inferred from genetic interaction with tor <newline> amnioserosa maintenance ; GO:0046665 | inferred from mutant phenotype <newline> germ-band shortening ; GO:0007390 | inferred from mutant phenotype <newline> head involution ; GO:0008258 | non-traceable author …	nucleus ; GO:0005634 | inferred from direct assay <newline> nucleus ; GO:0005634 | non-traceable author statement	transcription factor binding ; GO:0008134 | inferred from mutant phenotype <newline> ligand-activated sequence-specific DNA binding RNA polymerase II transcription factor activity ; GO:0004879 | non-traceable author statement <newline> sequence-specific DNA binding transcription factor activity ; GO:0003700 | non-traceable author statement <newline> protein binding ; GO:0005515 | inferred from ph…
CG2918	-	CG2918	X	2169111	2165318	protein folding ; GO:0006457 | inferred from sequence or structural similarity with SGD_LOCUS:SSA3; SGD:S0000171	lipid particle ; GO:0005811 | inferred from direct assay <newline> extracellular space ; GO:0005615 | inferred from direct assay	ATP binding ; GO:0005524 | inferred from electronic annotation with InterPro:IPR001023
CG2924	-	CG2924	X	2164789	2159024	-	-	ubiquitin-protein ligase activity ; GO:0004842 | non-traceable author statement <newline> acid-amino acid ligase activity ; GO:0016881 | inferred from electronic annotation with InterPro:IPR000608
CG2984	Protein phosphatase 2C	Pp2C1	X	4580904	4574433	protein dephosphorylation ; GO:0006470 | inferred from sequence or structural similarity <newline> protein dephosphorylation ; GO:0006470 | non-traceable author statement <newline> oxidation-reduction process ; GO:0055114 | inferred from electronic annotation with InterPro:IPR003952 <newline> protein dephosphorylation ; GO:0006470 | inferred from electronic annotation with InterPro:IPR000222	-	protein serine/threonine phosphatase activity ; GO:0004722 | inferred from sequence or structural similarity <newline> protein serine/threonine phosphatase activity ; GO:0004722 | non-traceable author statement <newline> protein serine/threonine phosphatase activity ; GO:0004722 | inferred from electronic annotation with InterPro:IPR000222 <newline> oxidoreductase activity ; GO:0016491 | inferred…
CG3000	retina aberrant in pattern	rap	X	4573619	4561315	glial cell migration ; GO:0008347 | inferred from mutant phenotype <newline> cyclin catabolic process ; GO:0008054 | inferred from direct assay <newline> protein catabolic process ; GO:0030163 | inferred from mutant phenotype <newline> compound eye morphogenesis ; GO:0001745 | inferred from mutant phenotype <newline> eye-antennal disc morphogenesis ; GO:0007455 | inferred from mutant phenotype <n…	cytoplasm ; GO:0005737 | inferred from direct assay <newline> axon ; GO:0030424 | inferred from direct assay <newline> centrosome ; GO:0005813 | inferred from direct assay <newline> spindle ; GO:0005819 | inferred from direct assay <newline> centriole ; GO:0005814 | inferred from direct assay	-
CG30152	-	CG30152	2R	16560059	16558708	biological_process ; GO:0008150 | no biological data available	cellular_component ; GO:0005575 | no biological data available	molecular_function ; GO:0003674 | no biological data available
CG30157	-	CG30157	2R	2862638	2861543	biological_process ; GO:0008150 | no biological data available	cellular_component ; GO:0005575 | no biological data available	thiolester hydrolase activity ; GO:0016790 | inferred from sequence or structural similarity with UniProtKB:Q99K23
CG3018	lesswright	lwr	2L	542580	540599	dorsal closure ; GO:0007391 | inferred from mutant phenotype <newline> cellular response to transforming growth factor beta stimulus ; GO:0071560 | inferred from genetic interaction with dpp <newline> protein sumoylation ; GO:0016925 | inferred from mutant phenotype <newline> female meiosis ; GO:0007143 | inferred from genetic interaction with Axs AND inferred from genetic interaction with mei-21…	nucleus ; GO:0005634 | inferred from direct assay <newline> condensed nuclear chromosome, centromeric region ; GO:0000780 | inferred from direct assay <newline> condensed chromosome outer kinetochore ; GO:0000940 | inferred from direct assay	protein binding ; GO:0005515 | inferred from physical interaction with Uba2 <newline> SUMO ligase activity ; GO:0019789 | inferred from sequence or structural similarity with SGD_LOCUS:UBC9; SGD:S000002222 <newline> heat shock protein binding ; GO:0031072 | inferred from physical interaction with Hsp27 inferred from physical interaction with Hsp23 <newline> protein binding ; GO:0005515 | inferred…
CG30271	-	CG30271	2R	18709279	18703979	-	-	-
CG30379	-	CG30379	2R	3829375	3827461	-	N-methyl-D-aspartate selective glutamate receptor complex ; GO:0017146 | inferred from sequence or structural similarity with UniProtKB:Q63863	N-methyl-D-aspartate selective glutamate receptor activity ; GO:0004972 | inferred from sequence or structural similarity with UniProtKB:Q63863
CG30380	-	CG30380	2R	3827144	3826706	biological_process ; GO:0008150 | no biological data available	cellular_component ; GO:0005575 | no biological data available	molecular_function ; GO:0003674 | no biological data available
CG30386	-	CG42672	2R	17197916	17183178	biological_process ; GO:0008150 | no biological data available	cellular_component ; GO:0005575 | no biological data available	molecular_function ; GO:0003674 | no biological data available
CG30387	-	CG42672	2R	17197916	17183178	biological_process ; GO:0008150 | no biological data available	cellular_component ; GO:0005575 | no biological data available	molecular_function ; GO:0003674 | no biological data available
CG30390	-	Sgf29	2R	17180981	17179744	-	nucleus ; GO:0005634 | inferred from direct assay <newline> SAGA complex ; GO:0000124 | inferred from direct assay <newline> Ada2/Gcn5/Ada3 transcription activator complex ; GO:0005671 | inferred from physical interaction with Ada2a	-
CG30456	-	CG30456	2R	12995047	12987746	regulation of Rho protein signal transduction ; GO:0035023 | inferred from electronic annotation with InterPro:IPR000219	intracellular ; GO:0005622 | inferred from electronic annotation with InterPro:IPR000219	Rho guanyl-nucleotide exchange factor activity ; GO:0005089 | inferred from electronic annotation with InterPro:IPR000219 <newline> phospholipid binding ; GO:0005543 | inferred from electronic annotation with InterPro:IPR001849
CG30459	-	CG43328	2R	12921432	12919992	biological_process ; GO:0008150 | no biological data available	cellular_component ; GO:0005575 | no biological data available	molecular_function ; GO:0003674 | no biological data available
CG30489	Cyp12d1-p	Cyp12d1-p	2R	7009353	7007610	oxidation-reduction process ; GO:0055114 | inferred from electronic annotation with InterPro:IPR001128, InterPro:IPR002401, InterPro:IPR017972	mitochondrion ; GO:0005739 | inferred from sequence or structural similarity <newline> mitochondrion ; GO:0005739 | non-traceable author statement	electron carrier activity ; GO:0009055 | inferred from sequence or structural similarity <newline> electron carrier activity ; GO:0009055 | non-traceable author statement <newline> electron carrier activity ; GO:0009055 | inferred from sequence or structural similarity with Cyp12a5 AND inferred from sequence or structural similarity with UniProtKB:O18635 <newline> oxidoreductase activity, acting …
CG30490	-	CG30490	-	-	-	biological_process ; GO:0008150 | no biological data available	cellular_component ; GO:0005575 | no biological data available	molecular_function ; GO:0003674 | no biological data available
CG3071	-	CG3071	X	2158858	2156873	retrograde vesicle-mediated transport, Golgi to ER ; GO:0006890 | inferred from sequence or structural similarity <newline> rRNA processing ; GO:0006364 | inferred from electronic annotation with InterPro:IPR018983	COPI vesicle coat ; GO:0030126 | inferred from sequence or structural similarity <newline> nucleolus ; GO:0005730 | inferred from electronic annotation with InterPro:IPR018983	-
CG31036	-	CG31036	3R	25738614	25733829	-	cilium ; GO:0005929 | colocalizes_with inferred from direct assay	-
CG31038	-	CG31038	3R	25728953	25702781	-	-	-
CG31044	-	CR31044	3R	25045389	25040284	biological_process ; GO:0008150 | no biological data available	cellular_component ; GO:0005575 | no biological data available	molecular_function ; GO:0003674 | no biological data available
CG31045	Myosin heavy chain-like	Mhcl	3R	11924483	11894245	-	myosin complex ; GO:0016459 | inferred from sequence or structural similarity <newline> myosin complex ; GO:0016459 | inferred from sequence or structural similarity with EMBL:D86970; protein_id:BAA13206	ATPase activity, coupled ; GO:0042623 | inferred from sequence or structural similarity <newline> ATP binding ; GO:0005524 | inferred from electronic annotation with InterPro:IPR001609 <newline> motor activity ; GO:0003774 | inferred from electronic annotation with InterPro:IPR001609, InterPro:IPR002928
CG31048	sponge	spg	3R	24695340	24670992	central nervous system development ; GO:0007417 | inferred from mutant phenotype	cytoplasm ; GO:0005737 | inferred from direct assay <newline> plasma membrane ; GO:0005886 | inferred from direct assay	GTPase binding ; GO:0051020 | inferred from electronic annotation with InterPro:IPR010703 <newline> guanyl-nucleotide exchange factor activity ; GO:0005085 | inferred from electronic annotation with InterPro:IPR010703 <newline> GTP binding ; GO:0005525 | inferred from electronic annotation with InterPro:IPR010703
CG31072	lysosomal enzyme receptor protein	Lerp	3R	22688852	22668184	lysosomal transport ; GO:0007041 | inferred from direct assay <newline> post-Golgi vesicle-mediated transport ; GO:0006892 | inferred from direct assay	cytoplasm ; GO:0005737 | inferred by curator from GO:0007041 <newline> trans-Golgi network ; GO:0005802 | inferred from direct assay <newline> perinuclear region of cytoplasm ; GO:0048471 | inferred from direct assay <newline> integral to membrane ; GO:0016021 | inferred from electronic annotation with InterPro:IPR000479	receptor activity ; GO:0004872 | inferred from sequence or structural similarity with UniProtKB:Q95MI8 <newline> protein binding ; GO:0005515 | inferred from physical interaction with Gga <newline> transporter activity ; GO:0005215 | inferred from electronic annotation with InterPro:IPR000479
CG31121	-	CG31121	3R	20720327	20707188	transport ; GO:0006810 | inferred from sequence or structural similarity with UniProtKB:Q9H221	ATP-binding cassette (ABC) transporter complex ; GO:0043190 | inferred from sequence or structural similarity with UniProtKB:Q9H221	ATPase activity, coupled to transmembrane movement of substances ; GO:0042626 | inferred from sequence or structural similarity with UniProtKB:Q9H221 <newline> transporter activity ; GO:0005215 | inferred from sequence or structural similarity with UniProtKB:Q9H221 <newline> ATP binding ; GO:0005524 | inferred from electronic annotation with InterPro:IPR003439
CG31127	Wsck	Wsck	3R	20455810	20452796	protein phosphorylation ; GO:0006468 | inferred from sequence or structural similarity with UniProtKB:Q90601 <newline> protein phosphorylation ; GO:0006468 | NOT inferred from key residues	plasma membrane ; GO:0005886 | non-traceable author statement	protein tyrosine kinase activity ; GO:0004713 | non-traceable author statement <newline> protein tyrosine kinase activity ; GO:0004713 | inferred from sequence or structural similarity with UniProtKB:Q90601 <newline> ATP binding ; GO:0005524 | inferred from electronic annotation with InterPro:IPR000719 <newline> protein kinase activity ; GO:0004672 | NOT inferred from key residues
CG31191	-	CG31191	3R	16771252	16734935	signal transduction ; GO:0007165 | inferred from electronic annotation with InterPro:IPR008936	intracellular ; GO:0005622 | inferred from electronic annotation with InterPro:IPR008936	-
CG31223	-	CG31223	3R	16658177	16656849	neurogenesis ; GO:0022008 | inferred from mutant phenotype	-	-
CG31243	couch potato	cpo	3R	13844614	13745554	dormancy process ; GO:0022611 | inferred from mutant phenotype <newline> synaptic transmission ; GO:0007268 | inferred from mutant phenotype <newline> peripheral nervous system development ; GO:0007422 | non-traceable author statement <newline> cellular process ; GO:0009987 | inferred from mutant phenotype <newline> olfactory behavior ; GO:0042048 | inferred from mutant phenotype <newline> regula…	nucleus ; GO:0005634 | inferred from direct assay <newline> nucleus ; GO:0005634 | non-traceable author statement	nucleotide binding ; GO:0000166 | inferred from electronic annotation with InterPro:IPR012677 <newline> nucleic acid binding ; GO:0003676 | inferred from electronic annotation with InterPro:IPR000504 <newline> mRNA binding ; GO:0003729 | inferred from sequence or structural similarity
CG31262	-	CG31262	3R	13048796	13042838	transport ; GO:0006810 | inferred from sequence or structural similarity with NCBI_NP:666018 <newline> transmembrane transport ; GO:0055085 | inferred from electronic annotation with InterPro:IPR001734	membrane ; GO:0016020 | inferred from electronic annotation with InterPro:IPR001734, InterPro:IPR019900	transporter activity ; GO:0005215 | inferred from sequence or structural similarity with NCBI_NP:666018
CG31294	-	CG31294	3R	11542307	11541227	biological_process ; GO:0008150 | no biological data available	cellular_component ; GO:0005575 | no biological data available	binding ; GO:0005488 | inferred from electronic annotation with InterPro:IPR011990 <newline> molecular_function ; GO:0003674 | no biological data available
CG31352	-	Unc-115a	3R	5531165	5520444	photoreceptor cell axon guidance ; GO:0072499 | inferred from mutant phenotype <newline> axon guidance ; GO:0007411 | inferred from mutant phenotype <newline> cytoskeleton organization ; GO:0007010 | inferred from electronic annotation with InterPro:IPR003128	-	actin binding ; GO:0003779 | inferred from sequence or structural similarity with HGNC_gene:VIL1; HGNC:12690 <newline> zinc ion binding ; GO:0008270 | inferred from electronic annotation with InterPro:IPR001781
CG31386	-	CR31386	3R	7131330	7095137	biological_process ; GO:0008150 | no biological data available	cellular_component ; GO:0005575 | no biological data available	molecular_function ; GO:0003674 | no biological data available
CG31410	Niemann-Pick type C-2e	Npc2e	3R	5879982	5879120	sterol transport ; GO:0015918 | inferred from sequence or structural similarity with Npc2a	cellular_component ; GO:0005575 | no biological data available	sterol binding ; GO:0032934 | inferred from sequence or structural similarity with HGNC_gene:NPC2; HGNC:14537
CG31478	mitochondrial ribosomal protein L9	mRpL9	3R	11157310	11156460	translation ; GO:0006412 | inferred from sequence or structural similarity with EMBL:AB049636	mitochondrial large ribosomal subunit ; GO:0005762 | inferred from sequence or structural similarity with EMBL:AB049636	structural constituent of ribosome ; GO:0003735 | inferred from sequence or structural similarity with EMBL:AB049636
CG3149	-	CG3149	X	5589239	5586978	lipid transport ; GO:0006869 | inferred from electronic annotation with InterPro:IPR007594	integral to membrane ; GO:0016021 | inferred from electronic annotation with InterPro:IPR007594	lipid transporter activity ; GO:0005319 | inferred from electronic annotation with InterPro:IPR007594
CG31517	-	CG31517	3R	9775052	9774157	biological_process ; GO:0008150 | no biological data available	cellular_component ; GO:0005575 | no biological data available	molecular_function ; GO:0003674 | no biological data available
CG3160	-	CG3160	X	5583504	5579470	myo-inositol transport ; GO:0015798 | inferred from sequence or structural similarity with UniProtKB:Q765A7 <newline> GPI anchor metabolic process ; GO:0006505 | inferred from electronic annotation with InterPro:IPR012908 <newline> intracellular protein transport ; GO:0006886 | inferred from electronic annotation with InterPro:IPR012908	endoplasmic reticulum ; GO:0005783 | inferred from sequence or structural similarity with UniProtKB:Q765A7 <newline> intrinsic to endoplasmic reticulum membrane ; GO:0031227 | inferred from electronic annotation with InterPro:IPR012908	nuclease activity ; GO:0004518 | inferred from sequence or structural similarity with UniProtKB:Q765A7 <newline> phosphoric ester hydrolase activity ; GO:0042578 | inferred from sequence or structural similarity with UniProtKB:Q765A7
CG31630	milton	milt	2L	7056010	7037823	axon transport of mitochondrion ; GO:0019896 | non-traceable author statement <newline> axon transport of mitochondrion ; GO:0019896 | inferred from expression pattern AND inferred from mutant phenotype <newline> mitochondrion distribution ; GO:0048311 | inferred from mutant phenotype <newline> Nebenkern assembly ; GO:0007287 | inferred from mutant phenotype <newline> sperm mitochondrion organiza…	mitochondrion ; GO:0005739 | inferred from direct assay	protein binding ; GO:0005515 | inferred from physical interaction with Myo10A <newline> kinesin-associated mitochondrial adaptor activity ; GO:0019895 | non-traceable author statement
CG31662	Gustatory receptor 22a	Gr22a	2L	1794917	1793668	sensory perception of taste ; GO:0050909 | non-traceable author statement <newline> sensory perception of taste ; GO:0050909 | inferred from electronic annotation with InterPro:IPR013604	integral to membrane ; GO:0016021 | non-traceable author statement <newline> integral to membrane ; GO:0016021 | inferred from electronic annotation with InterPro:IPR013604	taste receptor activity ; GO:0008527 | non-traceable author statement
CG3171	Trapped in endoderm 1	Tre1	X	5574008	5567863	germ cell development ; GO:0007281 | inferred from mutant phenotype <newline> germ cell migration ; GO:0008354 | inferred from mutant phenotype <newline> G-protein coupled receptor signaling pathway ; GO:0007186 | inferred from sequence or structural similarity <newline> germ cell migration ; GO:0008354 | traceable author statement <newline> germ cell programmed cell death ; GO:0035234 | traceabl…	integral to membrane ; GO:0016021 | inferred from sequence or structural similarity <newline> integral to membrane ; GO:0016021 | non-traceable author statement <newline> integral to membrane ; GO:0016021 | inferred from electronic annotation with InterPro:IPR000276 <newline> cell cortex ; GO:0005938 | inferred from direct assay	G-protein coupled receptor activity ; GO:0004930 | inferred from sequence or structural similarity
CG31762	arrest	aret	2L	12313438	12175004	spermatid development ; GO:0007286 | inferred from mutant phenotype <newline> negative regulation of oskar mRNA translation ; GO:0007319 | traceable author statement <newline> germarium-derived female germ-line cyst formation ; GO:0030727 | traceable author statement <newline> germ-line stem cell division ; GO:0042078 | non-traceable author statement <newline> mRNA polyadenylation ; GO:0006378 | …	nucleus ; GO:0005634 | inferred by curator from GO:0000381 <newline> P granule ; GO:0043186 | inferred from direct assay	mRNA binding ; GO:0003729 | inferred from sequence or structural similarity with HGNC_gene:CUGBP2; HGNC:2550; OMIM:602538 <newline> mRNA 3'-UTR binding ; GO:0003730 | inferred from direct assay <newline> mRNA binding ; GO:0003729 | non-traceable author statement <newline> mRNA 3'-UTR binding ; GO:0003730 | traceable author statement <newline> mRNA binding ; GO:0003729 | traceable author statement…
CG31815	-	CG31815	2L	16607321	16605822	biological_process ; GO:0008150 | no biological data available	cellular_component ; GO:0005575 | no biological data available	molecular_function ; GO:0003674 | no biological data available
CG31852	Two A-associated protein of 42kDa	Tap42	2L	13369021	13367616	neurogenesis ; GO:0022008 | inferred from mutant phenotype <newline> regulation of signal transduction ; GO:0009966 | inferred from electronic annotation with InterPro:IPR007304	-	-
CG31855	-	CG31855	2L	13370334	13369193	-	-	-
CG3192	-	CG3192	X	6573151	6571294	mitochondrial electron transport, NADH to ubiquinone ; GO:0006120 | inferred from sequence or structural similarity with UniProtKB:O95169	mitochondrial respiratory chain complex I ; GO:0005747 | inferred from sequence or structural similarity with UniProtKB:Q02372 <newline> mitochondrial respiratory chain complex I ; GO:0005747 | inferred from sequence or structural similarity with UniProtKB:O95169	NADH dehydrogenase (ubiquinone) activity ; GO:0008137 | inferred from sequence or structural similarity with UniProtKB:Q02372 <newline> NADH dehydrogenase activity ; GO:0003954 | inferred from sequence or structural similarity with UniProtKB:O95169
CG31929	Gustatory receptor 22c	Gr22c	2L	1791823	1790617	sensory perception of taste ; GO:0050909 | inferred from electronic annotation with InterPro:IPR013604	integral to membrane ; GO:0016021 | inferred from electronic annotation with InterPro:IPR013604	-
CG31931	Gustatory receptor 22b	Gr22b	2L	1793268	1792057	sensory perception of taste ; GO:0050909 | inferred from electronic annotation with InterPro:IPR013604	integral to membrane ; GO:0016021 | inferred from electronic annotation with InterPro:IPR013604	-
CG3198	-	CG3198	X	6568002	6565230	nuclear mRNA splicing, via spliceosome ; GO:0000398 | inferred from sequence or structural similarity with SGD_LOCUS:LUC7; SGD:S0002245 AND inferred from sequence or structural similarity with protein_id:BAA90542	U1 snRNP ; GO:0005685 | inferred from sequence or structural similarity with SGD_LOCUS:LUC7; SGD:S0002245 AND inferred from sequence or structural similarity with protein_id:BAA90542	-
CG31991	midway	mdy	2L	16826964	16816660	regulation of nurse cell apoptotic process ; GO:0045477 | inferred from mutant phenotype <newline> triglyceride biosynthetic process ; GO:0019432 | inferred from sequence or structural similarity with EMBL:AY065621; protein_id:AAL49962.1 <newline> oogenesis ; GO:0048477 | inferred from mutant phenotype <newline> negative regulation of lipid storage ; GO:0010888 | inferred from direct assay <newli…	-	diacylglycerol O-acyltransferase activity ; GO:0004144 | non-traceable author statement <newline> diacylglycerol O-acyltransferase activity ; GO:0004144 | inferred from direct assay <newline> diacylglycerol O-acyltransferase activity ; GO:0004144 | inferred from sequence or structural similarity with EMBL:AY065621; protein_id:AAL49962.1 <newline> sterol O-acyltransferase activity ; GO:0004772 | i…
CG3201	Myosin light chain cytoplasmic	Mlc-c	X	5516591	5513169	-	myosin complex ; GO:0016459 | inferred from sequence or structural similarity <newline> myosin complex ; GO:0016459 | inferred from sequence or structural similarity with UniProtKB:P14649 <newline> unconventional myosin complex ; GO:0016461 | non-traceable author statement	ATPase activity, coupled ; GO:0042623 | inferred from sequence or structural similarity <newline> myosin binding ; GO:0017022 | inferred from physical interaction with didum <newline> myosin heavy chain binding ; GO:0032036 | inferred from physical interaction with ck inferred from physical interaction with jar inferred from physical interaction with zip <newline> myosin heavy chain binding ; GO:…
CG32039	-	CG32039	3L	9352847	9352099	biological_process ; GO:0008150 | no biological data available	cellular_component ; GO:0005575 | no biological data available	molecular_function ; GO:0003674 | no biological data available
CG32040	-	CG32040	3L	9348557	9347133	biological_process ; GO:0008150 | no biological data available	cellular_component ; GO:0005575 | no biological data available	molecular_function ; GO:0003674 | no biological data available
CG32045	furry	fry	3L	9672203	9624934	rhabdomere development ; GO:0042052 | inferred from mutant phenotype <newline> regulation of dendrite morphogenesis ; GO:0048814 | inferred from mutant phenotype <newline> antennal morphogenesis ; GO:0048800 | inferred from mutant phenotype <newline> positive regulation of protein kinase activity ; GO:0045860 | inferred from mutant phenotype <newline> regulation of dendrite development ; GO:00507…	cytoplasm ; GO:0005737 | inferred from direct assay <newline> cell cortex ; GO:0005938 | inferred from direct assay <newline> apical part of cell ; GO:0045177 | inferred from direct assay	protein binding ; GO:0005515 | inferred from physical interaction with trc
CG3208	RhoGAP5A	RhoGAP5A	X	5512834	5510605	adherens junction maintenance ; GO:0034334 | inferred from mutant phenotype <newline> compound eye development ; GO:0048749 | inferred from mutant phenotype <newline> cell-cell adhesion ; GO:0016337 | inferred from mutant phenotype <newline> regulation of MAPK cascade ; GO:0043408 | inferred from mutant phenotype	intracellular ; GO:0005622 | inferred from electronic annotation with InterPro:IPR000198, InterPro:IPR008936	diacylglycerol binding ; GO:0019992 | inferred from sequence or structural similarity with InterPro:IPR002219
CG3210	Dynamin related protein 1	Drp1	2L	2585430	2581281	synaptic vesicle budding from presynaptic membrane ; GO:0016185 | non-traceable author statement <newline> intracellular distribution of mitochondria ; GO:0048312 | inferred from mutant phenotype <newline> mitochondrion organization ; GO:0007005 | inferred from mutant phenotype <newline> vesicle organization ; GO:0016050 | inferred from mutant phenotype <newline> cytokinesis ; GO:0000910 | inferr…	microtubule associated complex ; GO:0005875 | inferred from sequence or structural similarity <newline> microtubule associated complex ; GO:0005875 | inferred from sequence or structural similarity with EMBL:AF019043 <newline> microtubule associated complex ; GO:0005875 | inferred from direct assay	GTP binding ; GO:0005525 | inferred from electronic annotation with InterPro:IPR000375, InterPro:IPR001401, InterPro:IPR003130 <newline> GTPase activity ; GO:0003924 | inferred from electronic annotation with InterPro:IPR001401, InterPro:IPR003130
CG32110	-	CG32110	3L	12803196	12801821	proteolysis ; GO:0006508 | inferred from sequence or structural similarity with UniProtKB:Q9P0U3	-	peptidase activity ; GO:0008233 | inferred from sequence or structural similarity with UniProtKB:Q9P0U3 <newline> cysteine-type peptidase activity ; GO:0008234 | inferred from electronic annotation with InterPro:IPR003653
CG3214	-	CG3214	2L	2580172	2579201	mitochondrial electron transport, NADH to ubiquinone ; GO:0006120 | inferred from sequence or structural similarity with UniProtKB:Q9UI09	mitochondrial respiratory chain complex I ; GO:0005747 | inferred from sequence or structural similarity with EMBL:AJ011400; protein_id:CAA09608 <newline> mitochondrial respiratory chain complex I ; GO:0005747 | inferred from sequence or structural similarity with UniProtKB:Q9UI09	NADH dehydrogenase (ubiquinone) activity ; GO:0008137 | inferred from sequence or structural similarity with EMBL:AJ011400; protein_id:CAA09608 <newline> NADH dehydrogenase activity ; GO:0003954 | inferred from sequence or structural similarity with UniProtKB:Q9UI09 <newline> electron carrier activity ; GO:0009055 | inferred from electronic annotation with InterPro:IPR007763
CG32152	-	CG32152	3L	16136885	16132601	protein methylation ; GO:0006479 | inferred from electronic annotation with InterPro:IPR010456	cytoplasm ; GO:0005737 | inferred from electronic annotation with InterPro:IPR010456	protein-arginine N-methyltransferase activity ; GO:0016274 | inferred from sequence or structural similarity with UniProtKB:Q63009 AND inferred from sequence or structural similarity with UniProt:Q9JIF0
CG32255	Gustatory receptor 64f	Gr64f	3L	4037575	4035799	sensory perception of taste ; GO:0050909 | non-traceable author statement <newline> sensory perception of sweet taste ; GO:0050916 | inferred from genetic interaction with Gr64a, Gr64b, Gr64c, Gr64d, Gr64e <newline> detection of chemical stimulus involved in sensory perception of taste ; GO:0050912 | inferred from mutant phenotype	integral to membrane ; GO:0016021 | non-traceable author statement	taste receptor activity ; GO:0008527 | non-traceable author statement
CG32256	Gustatory receptor 64c	Gr64c	3L	4032032	4028605	sensory perception of taste ; GO:0050909 | non-traceable author statement <newline> sensory perception of sweet taste ; GO:0050916 | inferred from genetic interaction with Gr64a, Gr64b, Gr64d, Gr64e, Gr64f	integral to membrane ; GO:0016021 | non-traceable author statement	taste receptor activity ; GO:0008527 | non-traceable author statement
CG32257	Gustatory receptor 64b	Gr64b	3L	4032032	4028605	sensory perception of taste ; GO:0050909 | non-traceable author statement <newline> sensory perception of sweet taste ; GO:0050916 | inferred from genetic interaction with Gr64a, Gr64c, Gr64d, Gr64e, Gr64f	integral to membrane ; GO:0016021 | non-traceable author statement	taste receptor activity ; GO:0008527 | non-traceable author statement
CG32258	Gustatory receptor 64e	Gr64e	3L	4035703	4032141	sensory perception of taste ; GO:0050909 | non-traceable author statement <newline> sensory perception of sweet taste ; GO:0050916 | inferred from genetic interaction with Gr64a, Gr64b, Gr64c, Gr64d, Gr64f <newline> detection of chemical stimulus involved in sensory perception of taste ; GO:0050912 | inferred from electronic annotation with InterPro:IPR009318	integral to membrane ; GO:0016021 | non-traceable author statement <newline> integral to membrane ; GO:0016021 | inferred from electronic annotation with InterPro:IPR009318	taste receptor activity ; GO:0008527 | non-traceable author statement <newline> taste receptor activity ; GO:0008527 | inferred from electronic annotation with InterPro:IPR009318
CG3227	insensitive	insv	2L	2576997	2575280	negative regulation of Notch signaling pathway ; GO:0045746 | inferred from genetic interaction with N inferred from genetic interaction with Su(H) inferred from genetic interaction with numb inferred from mutant phenotype	nucleus ; GO:0005634 | inferred from direct assay	transcription corepressor activity ; GO:0003714 | inferred from physical interaction with Su(H)
CG3240	Radiation insensitive 1	Rad1	2L	2575052	2573436	DNA repair ; GO:0006281 | inferred from sequence or structural similarity with EMBL:AF038841 <newline> DNA repair ; GO:0006281 | non-traceable author statement	nucleus ; GO:0005634 | inferred from electronic annotation with InterPro:IPR003021 <newline> checkpoint clamp complex ; GO:0030896 | inferred from direct assay	damaged DNA binding ; GO:0003684 | inferred from sequence or structural similarity with EMBL:AF038841 <newline> exonuclease activity ; GO:0004527 | inferred from sequence or structural similarity with EMBL:AF038841
CG32407	-	CG32407	3L	5916667	5915155	-	-	-
CG32468	-	CG32468	-	-	-	biological_process ; GO:0008150 | no biological data available	cellular_component ; GO:0005575 | no biological data available	molecular_function ; GO:0003674 | no biological data available
CG32529	Histone gene-specific Epigenetic Repressor in late S phase	Hers	X	19802141	19760179	chromatin silencing ; GO:0006342 | inferred from mutant phenotype <newline> chromatin remodeling ; GO:0006338 | inferred from mutant phenotype inferred from genetic interaction with Su(var)3-9 inferred from genetic interaction with Su(var)205 inferred from physical interaction with Su(var)3-9 inferred from physical interaction with Su(var)205 <newline> imaginal disc-derived wing morphogenesis ; G…	-	DNA binding ; GO:0003677 | inferred from electronic annotation with InterPro:IPR001025 <newline> transcription regulatory region sequence-specific DNA binding ; GO:0000976 | inferred from direct assay
CG32541	-	CG43759	X	18922662	18824368	inter-male aggressive behavior ; GO:0002121 | inferred from mutant phenotype	-	-
CG32597	lethal (1) G0469	l(1)G0469	X	14105490	14097994	biological_process ; GO:0008150 | no biological data available	cellular_component ; GO:0005575 | no biological data available	molecular_function ; GO:0003674 | no biological data available
CG32604	lethal (1) G0007	l(1)G0007	X	14118761	14095405	nuclear mRNA splicing, via spliceosome ; GO:0000398 | inferred from sequence or structural similarity with NCBI_NP:054722 AND inferred from sequence or structural similarity with SGD_LOCUS:PRP16; SGD:S0001794 <newline> regulation of alternative nuclear mRNA splicing, via spliceosome ; GO:0000381 | inferred from mutant phenotype <newline> inter-male aggressive behavior ; GO:0002121 | inferred from…	spliceosomal complex ; GO:0005681 | inferred from sequence or structural similarity with NCBI_NP:054722 AND inferred from sequence or structural similarity with SGD_LOCUS:PRP16; SGD:S0001794	ATP-dependent RNA helicase activity ; GO:0004004 | inferred from sequence or structural similarity with SGD_LOCUS:PRP16; SGD:S0001794 <newline> ATP-dependent helicase activity ; GO:0008026 | inferred from sequence or structural similarity with UniProtKB:Q92620 <newline> ATP binding ; GO:0005524 | inferred from electronic annotation with InterPro:IPR001650, InterPro:IPR002464, InterPro:IPR011545 <…
CG32744	Ubiquitin-5E	Ubi-p5E	X	6173305	6171010	cellular protein modification process ; GO:0006464 | inferred from sequence or structural similarity <newline> ubiquitin-dependent protein catabolic process ; GO:0006511 | inferred from sequence or structural similarity	polytene chromosome band ; GO:0005704 | inferred from direct assay <newline> microtubule associated complex ; GO:0005875 | inferred from direct assay	molecular_function ; GO:0003674 | no biological data available
CG32763	lethal (1) G0045	l(1)G0045	X	5519526	5516681	tRNA 5'-leader removal ; GO:0001682 | inferred from electronic annotation with InterPro:IPR009723	-	ribonuclease P activity ; GO:0004526 | inferred from electronic annotation with InterPro:IPR009723, InterPro:IPR012590
CG32812	-	CG32812	X	1182978	1181323	protein dephosphorylation ; GO:0006470 | inferred from sequence or structural similarity	calcineurin complex ; GO:0005955 | inferred from sequence or structural similarity	calcium ion binding ; GO:0005509 | inferred from sequence or structural similarity <newline> calcium-dependent protein serine/threonine phosphatase activity ; GO:0004723 | inferred from sequence or structural similarity <newline> calcium-dependent protein serine/threonine phosphatase regulator activity ; GO:0008597 | inferred from sequence or structural similarity <newline> calmodulin binding ; G…
CG32855	-	CG32855	3R	11906720	11904702	biological_process ; GO:0008150 | no biological data available	cellular_component ; GO:0005575 | no biological data available	molecular_function ; GO:0003674 | no biological data available
CG33094	Syndapin	Synd	3R	16665840	16658521	neurotransmitter secretion ; GO:0007269 | non-traceable author statement <newline> synaptic vesicle endocytosis ; GO:0048488 | non-traceable author statement	-	-
CG33129	-	CG33129	2L	10970275	10964903	biological_process ; GO:0008150 | no biological data available	lipid particle ; GO:0005811 | inferred from direct assay	binding ; GO:0005488 | inferred from electronic annotation with InterPro:IPR016024 <newline> molecular_function ; GO:0003674 | no biological data available
CG3315	Thioredoxin T	TrxT	X	5205921	5204614	protein folding ; GO:0006457 | inferred from direct assay <newline> response to DNA damage stimulus ; GO:0006974 | inferred from mutant phenotype <newline> cell redox homeostasis ; GO:0045454 | inferred from electronic annotation with InterPro:IPR005746, InterPro:IPR013766, InterPro:IPR017937 <newline> glycerol ether metabolic process ; GO:0006662 | inferred from electronic annotation with InterP…	nucleus ; GO:0005634 | non-traceable author statement <newline> Y chromosome ; GO:0000806 | inferred from direct assay	oxidoreductase activity ; GO:0016491 | non-traceable author statement <newline> disulfide oxidoreductase activity ; GO:0015036 | non-traceable author statement <newline> disulfide oxidoreductase activity ; GO:0015036 | inferred from sequence or structural similarity with EMBL:AF394233; protein_id:AAK70900 <newline> electron carrier activity ; GO:0009055 | inferred from electronic annotation with …
CG33152	homeobrain	hbn	2R	16848414	16842169	regulation of transcription, DNA-dependent ; GO:0006355 | inferred from sequence or structural similarity with InterPro:IPR001356	nucleus ; GO:0005634 | inferred from sequence or structural similarity with InterPro:IPR001356	sequence-specific DNA binding transcription factor activity ; GO:0003700 | non-traceable author statement <newline> sequence-specific DNA binding transcription factor activity ; GO:0003700 | inferred from sequence or structural similarity with InterPro:IPR001356 <newline> sequence-specific DNA binding ; GO:0043565 | inferred from electronic annotation with InterPro:IPR001356, InterPro:IPR017970
CG33166	stem cell tumor	stet	3L	1489547	1475438	epidermal growth factor receptor signaling pathway ; GO:0007173 | non-traceable author statement <newline> proteolysis ; GO:0006508 | inferred from electronic annotation with InterPro:IPR002610	plasma membrane ; GO:0005886 | non-traceable author statement <newline> integral to membrane ; GO:0016021 | non-traceable author statement <newline> integral to membrane ; GO:0016021 | inferred from electronic annotation with InterPro:IPR002610, InterPro:IPR017213, InterPro:IPR022764	serine-type peptidase activity ; GO:0008236 | non-traceable author statement <newline> serine-type endopeptidase activity ; GO:0004252 | inferred from electronic annotation with InterPro:IPR002610, InterPro:IPR017213, InterPro:IPR022764 <newline> calcium ion binding ; GO:0005509 | inferred from electronic annotation with InterPro:IPR011992
CG3319	Cyclin-dependent kinase 7	Cdk7	X	5202970	5201498	mitosis ; GO:0007067 | inferred from mutant phenotype <newline> protein phosphorylation ; GO:0006468 | inferred from direct assay <newline> regulation of cyclin-dependent protein kinase activity ; GO:0000079 | inferred from direct assay <newline> transcription initiation from RNA polymerase II promoter ; GO:0006367 | inferred from sequence or structural similarity with HGNC_gene:CDK7; HGNC:1778; …	holo TFIIH complex ; GO:0005675 | inferred from sequence or structural similarity with HGNC_gene:CDK7; HGNC:1778; OMIM:601955 AND inferred from sequence or structural similarity with SGD_LOCUS:KIN28; SGD:S0002266 AND inferred from sequence or structural similarity with WB:cdk-7; WP:CE30320 <newline> carboxy-terminal domain protein kinase complex ; GO:0032806 | inferred from direct assay <newline>…	cyclin-dependent protein kinase activity ; GO:0004693 | inferred from sequence or structural similarity <newline> protein serine/threonine kinase activity ; GO:0004674 | inferred from direct assay <newline> protein serine/threonine kinase activity ; GO:0004674 | non-traceable author statement <newline> cyclin-dependent protein kinase activity ; GO:0004693 | inferred from sequence or structural si…
CG33203	-	CG33203	3R	24713431	24696328	lateral inhibition ; GO:0046331 | inferred from mutant phenotype	integral to membrane ; GO:0016021 | inferred from electronic annotation with InterPro:IPR004254	-
CG33207	pxb	pxb	3R	11516235	11491905	smoothened signaling pathway ; GO:0007224 | inferred from mutant phenotype <newline> learning or memory ; GO:0007611 | inferred from mutant phenotype <newline> olfactory learning ; GO:0008355 | inferred from mutant phenotype <newline> inter-male aggressive behavior ; GO:0002121 | inferred from mutant phenotype <newline> mushroom body development ; GO:0016319 | inferred from mutant phenotype <newl…	-	-
CG33507	-	dpr2	2L	10964128	10917139	sensory perception of chemical stimulus ; GO:0007606 | inferred from sequence or structural similarity with dpr	cellular_component ; GO:0005575 | no biological data available	molecular_function ; GO:0003674 | no biological data available
CG33513	NMDA receptor 2	Nmdar2	X	1401842	1380259	ion transport ; GO:0006811 | inferred from electronic annotation with InterPro:IPR001508 <newline> long-term memory ; GO:0007616 | inferred from genetic interaction with Nmdar1 <newline> long-term memory ; GO:0007616 | inferred from mutant phenotype <newline> medium-term memory ; GO:0072375 | inferred from mutant phenotype	membrane ; GO:0016020 | inferred from electronic annotation with InterPro:IPR001320, InterPro:IPR001508, InterPro:IPR019594 <newline> outer membrane-bounded periplasmic space ; GO:0030288 | inferred from electronic annotation with InterPro:IPR001638	N-methyl-D-aspartate selective glutamate receptor activity ; GO:0004972 | inferred from sequence or structural similarity <newline> ionotropic glutamate receptor activity ; GO:0004970 | inferred from electronic annotation with InterPro:IPR001320, InterPro:IPR019594 <newline> extracellular-glutamate-gated ion channel activity ; GO:0005234 | inferred from electronic annotation with InterPro:IPR0013…
CG33516	dpr3	dpr3	2L	2109878	2058790	regulation of calcium ion transport via store-operated calcium channel activity ; GO:0032234 | inferred from mutant phenotype <newline> sensory perception of chemical stimulus ; GO:0007606 | inferred from sequence or structural similarity with dpr	cellular_component ; GO:0005575 | no biological data available	molecular_function ; GO:0003674 | no biological data available
CG33523	-	CG33523	3L	5923220	5917153	neurogenesis ; GO:0022008 | inferred from mutant phenotype	cellular_component ; GO:0005575 | no biological data available	structural molecule activity ; GO:0005198 | inferred from electronic annotation with InterPro:IPR000535
CG33554	Nipped-A	Nipped-A	2R	1138527	1065470	cytokinesis ; GO:0000910 | inferred from mutant phenotype <newline> phagocytosis, engulfment ; GO:0006911 | inferred from mutant phenotype <newline> positive regulation of Notch signaling pathway ; GO:0045747 | inferred from genetic interaction with N inferred from genetic interaction with mam <newline> wing disc pattern formation ; GO:0035222 | inferred from genetic interaction with N inferred f…	SAGA complex ; GO:0000124 | non-traceable author statement <newline> histone acetyltransferase complex ; GO:0000123 | inferred from direct assay <newline> microtubule associated complex ; GO:0005875 | inferred from direct assay <newline> nucleus ; GO:0005634 | inferred from direct assay <newline> cytoplasm ; GO:0005737 | inferred from direct assay <newline> polytene chromosome puff ; GO:0005703 |…	protein kinase activity ; GO:0004672 | non-traceable author statement <newline> phosphotransferase activity, alcohol group as acceptor ; GO:0016773 | inferred from electronic annotation with InterPro:IPR000403
CG33558	missing-in-metastasis	mim	2R	2859142	2812192	actin filament organization ; GO:0007015 | inferred from sequence or structural similarity with MGD:Mtss1; MGI:MGI:2384818 <newline> border follicle cell migration ; GO:0007298 | inferred from mutant phenotype <newline> germ cell migration ; GO:0008354 | inferred from mutant phenotype <newline> filopodium assembly ; GO:0046847 | inferred from mutant phenotype <newline> negative regulation of rece…	protein complex ; GO:0043234 | inferred from physical interaction with Cortactin	actin binding ; GO:0003779 | inferred from sequence or structural similarity with MGD:Mtss1; MGI:MGI:2384818 <newline> phospholipid binding ; GO:0005543 | inferred from direct assay <newline> SH3 domain binding ; GO:0017124 | inferred from direct assay <newline> cytoskeletal adaptor activity ; GO:0008093 | inferred from electronic annotation with InterPro:IPR013606
CG3356	-	CG3356	2R	20089710	20085405	cellular protein modification process ; GO:0006464 | inferred from electronic annotation with InterPro:IPR000569	intracellular ; GO:0005622 | inferred from electronic annotation with InterPro:IPR000569	acid-amino acid ligase activity ; GO:0016881 | inferred from electronic annotation with InterPro:IPR000569
CG3362	-	CG3362	2R	20084550	20083065	-	cytoplasm ; GO:0005737 | inferred from electronic annotation with InterPro:IPR006434	magnesium ion binding ; GO:0000287 | inferred from electronic annotation with InterPro:IPR006434 <newline> 5'-nucleotidase activity ; GO:0008253 | inferred from electronic annotation with InterPro:IPR006434
CG3363	-	CG3363	2R	20082813	20074226	neurogenesis ; GO:0022008 | inferred from mutant phenotype	-	-
CG33679	-	CG33679	2L	15059120	15058303	biological_process ; GO:0008150 | no biological data available	cellular_component ; GO:0005575 | no biological data available	molecular_function ; GO:0003674 | no biological data available
CG33704	-	CG33704	2R	16838599	16837607	biological_process ; GO:0008150 | no biological data available	cellular_component ; GO:0005575 | no biological data available	molecular_function ; GO:0003674 | no biological data available
CG3399	cappuccino	capu	2L	3902860	3872646	pole plasm RNA localization ; GO:0007316 | inferred from mutant phenotype <newline> pole plasm assembly ; GO:0007315 | inferred from mutant phenotype <newline> chorion-containing eggshell formation ; GO:0007304 | inferred from mutant phenotype <newline> pole plasm assembly ; GO:0007315 | non-traceable author statement <newline> actin filament-based process ; GO:0030029 | inferred from direct assa…	cell cortex ; GO:0005938 | inferred from direct assay <newline> cytoplasm ; GO:0005737 | inferred from direct assay <newline> actin cytoskeleton ; GO:0015629 | inferred from electronic annotation with InterPro:IPR001265	actin binding ; GO:0003779 | inferred from sequence or structural similarity <newline> microtubule binding ; GO:0008017 | inferred from mutant phenotype <newline> actin binding ; GO:0003779 | inferred from electronic annotation with InterPro:IPR001265, InterPro:IPR003104
CG34012	-	CG34012	3L	11102605	11101920	biological_process ; GO:0008150 | no biological data available	cellular_component ; GO:0005575 | no biological data available	molecular_function ; GO:0003674 | no biological data available
CG34102	BG642163	BG642163	2L	4642747	4641296	multicellular organism reproduction ; GO:0032504 | inferred from expression pattern	extracellular space ; GO:0005615 | inferred from direct assay <newline> extracellular space ; GO:0005615 | inferred from sequence model	molecular_function ; GO:0003674 | no biological data available
CG34109	-	CG34109	2L	10125736	10094088	neurogenesis ; GO:0022008 | inferred from mutant phenotype	-	-
CG34113	-	CG34113	3R	1765245	1688587	-	-	-
CG34143	Ionotropic receptor 10a	Ir10a	X	11205241	11202566	detection of chemical stimulus ; GO:0009593 | inferred from sequence or structural similarity with Ir92a	integral to membrane ; GO:0016021 | inferred from sequence model	ligand-gated ion channel activity ; GO:0015276 | inferred from sequence model
CG3429	swallow pseudogene	swaPsi	X	6257343	6255529	-	-	-
CG34314	-	CG34314	2L	2575052	2573436	-	-	-
CG34333	Vitelline membrane-like	Vml	X	2171743	2170006	dorsal/ventral axis specification ; GO:0009950 | inferred from genetic interaction with pip <newline> vitelline membrane formation involved in chorion-containing eggshell formation ; GO:0007305 | inferred from sequence model	vitelline envelope ; GO:0060388 | inferred from direct assay <newline> egg coat ; GO:0035805 | inferred from sequence model	structural constituent of vitelline membrane ; GO:0008316 | inferred from sequence model
CG34346	maternal gene required for meiosis	mamo	X	13879887	13740216	female meiosis ; GO:0007143 | inferred from mutant phenotype <newline> sperm chromatin decondensation ; GO:0035041 | inferred from mutant phenotype <newline> gamete generation ; GO:0007276 | inferred from mutant phenotype	nucleus ; GO:0005634 | inferred from direct assay <newline> cytoplasm ; GO:0005737 | inferred from direct assay <newline> intracellular ; GO:0005622 | inferred from electronic annotation with InterPro:IPR007087, InterPro:IPR015880	nucleic acid binding ; GO:0003676 | inferred from sequence or structural similarity <newline> sequence-specific DNA binding transcription factor activity ; GO:0003700 | inferred from direct assay <newline> zinc ion binding ; GO:0008270 | inferred from electronic annotation with InterPro:IPR007087, InterPro:IPR015880 <newline> nucleic acid binding ; GO:0003676 | inferred from electronic annotation…
CG34350	Notopleural	Np	2R	4894092	4881047	proteolysis ; GO:0006508 | non-traceable author statement <newline> proteolysis ; GO:0006508 | inferred from electronic annotation with InterPro:IPR001254, InterPro:IPR001314, InterPro:IPR018114	-	serine-type endopeptidase activity ; GO:0004252 | inferred from sequence or structural similarity with Sb inferred from sequence or structural similarity with UniProtKB:Q91674 <newline> serine-type endopeptidase activity ; GO:0004252 | non-traceable author statement
CG34387	futsch	futsch	X	1345400	1303102	regulation of synaptic growth at neuromuscular junction ; GO:0008582 | inferred from mutant phenotype <newline> axonogenesis ; GO:0007409 | inferred from mutant phenotype <newline> dendrite morphogenesis ; GO:0048813 | inferred from mutant phenotype <newline> microtubule cytoskeleton organization ; GO:0000226 | inferred from mutant phenotype <newline> microtubule-based process ; GO:0007017 | infe…	microtubule associated complex ; GO:0005875 | inferred from direct assay <newline> microtubule cytoskeleton ; GO:0015630 | inferred from direct assay <newline> microtubule associated complex ; GO:0005875 | inferred from sequence or structural similarity	microtubule binding ; GO:0008017 | inferred from direct assay AND inferred from sequence or structural similarity with UniProtKB:P46821 <newline> microtubule binding ; GO:0008017 | inferred from direct assay <newline> microtubule binding ; GO:0008017 | inferred from sequence or structural similarity <newline> protein binding ; GO:0005515 | inferred from physical interaction with Fmr1
CG34414	sprint	spri	X	10479455	10384102	border follicle cell migration ; GO:0007298 | inferred from genetic interaction with Cbl inferred from genetic interaction with Egfr inferred from genetic interaction with Pvr <newline> endocytosis ; GO:0006897 | inferred from sequence or structural similarity with UniProtKB:Q8TB24 <newline> signal transduction ; GO:0007165 | inferred from electronic annotation with InterPro:IPR000159	cellular_component ; GO:0005575 | no biological data available	Ras GTPase binding ; GO:0017016 | inferred from sequence or structural similarity <newline> Ras GTPase binding ; GO:0017016 | inferred from sequence or structural similarity with EMBL:U80076 <newline> Ras GTPase binding ; GO:0017016 | inferred from sequence or structural similarity with UniProtKB:Q8TB24
CG34430	-	CG34430	2R	3831980	3830947	biological_process ; GO:0008150 | no biological data available	cellular_component ; GO:0005575 | no biological data available	molecular_function ; GO:0003674 | no biological data available
CG34431	-	CG34431	2R	3834487	3832343	biological_process ; GO:0008150 | no biological data available	cellular_component ; GO:0005575 | no biological data available	molecular_function ; GO:0003674 | no biological data available
CG34455	-	CG34455	3L	9355142	9353416	pyridoxal 5'-phosphate salvage ; GO:0009443 | inferred from electronic annotation with InterPro:IPR004625	cytoplasm ; GO:0005737 | inferred from sequence or structural similarity with UniProtKB:O00764	pyridoxal kinase activity ; GO:0008478 | inferred from electronic annotation with InterPro:IPR004625
CG34456	-	CG34456	3L	9355834	9355208	-	cytoplasm ; GO:0005737 | inferred from sequence or structural similarity with UniProtKB:O00764	-
CG3446	-	CG3446	X	6244432	6243356	mitochondrial electron transport, NADH to ubiquinone ; GO:0006120 | inferred from sequence or structural similarity with UniProtKB:Q9P0J0	mitochondrial respiratory chain complex I ; GO:0005747 | inferred from sequence or structural similarity with UniProtKB:Q9P0J0	NADH dehydrogenase activity ; GO:0003954 | inferred from sequence or structural similarity with UniProtKB:Q9P0J0
CG3455	Regulatory particle triple-A ATPase 4	Rpt4	X	6185276	6183503	proteolysis ; GO:0006508 | inferred from direct assay AND inferred from sequence or structural similarity with HGNC_gene:PSMC6; HGNC:9553; OMIM:602708 AND inferred from sequence or structural similarity with SGD_LOCUS:RPT4; SGD:S0005785 <newline> neurogenesis ; GO:0022008 | inferred from mutant phenotype <newline> protein catabolic process ; GO:0030163 | inferred from electronic annotation with I…	proteasome regulatory particle, base subcomplex ; GO:0008540 | non-traceable author statement <newline> proteasome regulatory particle ; GO:0005838 | inferred from direct assay AND inferred from sequence or structural similarity with HGNC_gene:PSMC6; HGNC:9553; OMIM:602708 <newline> proteasome regulatory particle, base subcomplex ; GO:0008540 | inferred from sequence or structural similarity with…	ATPase activity ; GO:0016887 | inferred from sequence or structural similarity with SGD_LOCUS:RPT4; SGD:S0005785 <newline> endopeptidase activity ; GO:0004175 | inferred from direct assay <newline> ATP binding ; GO:0005524 | inferred from electronic annotation with InterPro:IPR003959, InterPro:IPR003960
CG3458	Topoisomerase 3beta	Top3beta	X	6182027	6178504	DNA catabolic process, endonucleolytic ; GO:0000737 | inferred from direct assay <newline> DNA topological change ; GO:0006265 | inferred from electronic annotation with InterPro:IPR000380, InterPro:IPR003601, InterPro:IPR003602, InterPro:IPR013497, InterPro:IPR013824, InterPro:IPR013825	chromosome ; GO:0005694 | inferred from electronic annotation with InterPro:IPR000380, InterPro:IPR003601, InterPro:IPR003602, InterPro:IPR013497, InterPro:IPR013824, InterPro:IPR013825	DNA topoisomerase activity ; GO:0003916 | non-traceable author statement <newline> DNA topoisomerase activity ; GO:0003916 | inferred from direct assay <newline> endodeoxyribonuclease activity ; GO:0004520 | inferred from direct assay <newline> DNA topoisomerase type I activity ; GO:0003917 | inferred from sequence or structural similarity with SGD_LOCUS:TOP3; SGD:S0004224 <newline> DNA topoisome…
CG3479	outspread	osp	2L	14689325	14599776	biological_process ; GO:0008150 | no biological data available	cellular_component ; GO:0005575 | no biological data available	molecular_function ; GO:0003674 | no biological data available <newline> phospholipid binding ; GO:0005543 | inferred from electronic annotation with InterPro:IPR001849
CG3481	Alcohol dehydrogenase	Adh	2L	14618902	14615555	behavioral response to ethanol ; GO:0048149 | inferred from mutant phenotype <newline> ethanol oxidation ; GO:0006069 | inferred from direct assay <newline> acetaldehyde metabolic process ; GO:0006117 | inferred from direct assay <newline> acetaldehyde metabolic process ; GO:0006117 | inferred from mutant phenotype <newline> ethanol metabolic process ; GO:0006067 | inferred from mutant phenotype …	lipid particle ; GO:0005811 | inferred from direct assay <newline> cytosol ; GO:0005829 | inferred from direct assay <newline> protein complex ; GO:0043234 | inferred from physical interaction with Adh <newline> microtubule associated complex ; GO:0005875 | inferred from direct assay	alcohol dehydrogenase (NAD) activity ; GO:0004022 | inferred from direct assay <newline> alcohol dehydrogenase (NAD) activity ; GO:0004022 | inferred from mutant phenotype <newline> acetaldehyde dehydrogenase (acetylating) activity ; GO:0008774 | inferred from direct assay <newline> protein homodimerization activity ; GO:0042803 | inferred from physical interaction with Adh <newline> nucleotide b…
CG3484	Adh-related	Adhr	2L	14618902	14615555	oxidation-reduction process ; GO:0055114 | inferred from electronic annotation with InterPro:IPR002424	cellular_component ; GO:0005575 | no biological data available	NAD binding ; GO:0051287 | NOT traceable author statement <newline> alcohol dehydrogenase (NAD) activity ; GO:0004022 | NOT traceable author statement <newline> alcohol dehydrogenase (NAD) activity ; GO:0004022 | inferred from electronic annotation with InterPro:IPR002424 <newline> nucleotide binding ; GO:0000166 | inferred from electronic annotation with InterPro:IPR016040
CG3506	vasa	vas	2L	15074383	15061656	pole plasm RNA localization ; GO:0007316 | inferred from mutant phenotype <newline> pole plasm assembly ; GO:0007315 | inferred from mutant phenotype <newline> dorsal appendage formation ; GO:0046843 | inferred from mutant phenotype <newline> pole plasm assembly ; GO:0007315 | traceable author statement <newline> pole cell fate determination ; GO:0007278 | non-traceable author statement <newline>…	pole plasm ; GO:0045495 | traceable author statement <newline> P granule ; GO:0043186 | traceable author statement <newline> P granule ; GO:0043186 | inferred from direct assay <newline> chromosome, centromeric region ; GO:0000775 | inferred from direct assay <newline> perinuclear region of cytoplasm ; GO:0048471 | inferred from direct assay <newline> cytoplasm ; GO:0005737 | inferred from direct…	RNA helicase activity ; GO:0003724 | traceable author statement <newline> ATP-dependent helicase activity ; GO:0008026 | non-traceable author statement <newline> RNA binding ; GO:0003723 | inferred from direct assay <newline> protein binding ; GO:0005515 | inferred from physical interaction with piwi inferred from physical interaction with Fmr1 inferred from physical interaction with Dcr-1 <newli…
CG3566	-	CG3566	X	6170745	6169005	-	-	electron carrier activity ; GO:0009055 | inferred from sequence or structural similarity with UniProtKB:P56395 <newline> heme binding ; GO:0020037 | inferred from electronic annotation with InterPro:IPR001199
CG3567	Cyp6u1	Cyp6u1	2R	2862514	2859617	oxidation-reduction process ; GO:0055114 | inferred from electronic annotation with InterPro:IPR001128, InterPro:IPR002401, InterPro:IPR017972	microsome ; GO:0005792 | non-traceable author statement <newline> membrane ; GO:0016020 | non-traceable author statement	electron carrier activity ; GO:0009055 | non-traceable author statement <newline> electron carrier activity ; GO:0009055 | inferred from sequence or structural similarity <newline> oxidoreductase activity, acting on paired donors, with incorporation or reduction of molecular oxygen ; GO:0016705 | inferred from electronic annotation with InterPro:IPR001128, InterPro:IPR002401, InterPro:IPR017972 <…
CG3572	visceral mesodermal armadillo-repeats	vimar	2R	2873214	2862787	tricarboxylic acid cycle ; GO:0006099 | inferred from direct assay <newline> muscle cell homeostasis ; GO:0046716 | inferred from genetic interaction with Dg inferred from mutant phenotype <newline> rhabdomere development ; GO:0042052 | inferred from mutant phenotype	-	Ral GTPase binding ; GO:0017160 | inferred from sequence or structural similarity with EMBL:AJ005870; protein_id:CAA06746
CG3576	schlank	schlank	X	6161260	6151701	ceramide biosynthetic process ; GO:0046513 | inferred from mutant phenotype <newline> triglyceride metabolic process ; GO:0006641 | inferred from mutant phenotype <newline> negative regulation of lipid catabolic process ; GO:0050995 | inferred from mutant phenotype <newline> SREBP-mediated signaling pathway ; GO:0032933 | inferred from mutant phenotype <newline> positive regulation of lipid biosy…	plasma membrane ; GO:0005886 | inferred from sequence or structural similarity with SGD_LOCUS:LAG1; SGD:S0000995 <newline> integral to membrane ; GO:0016021 | inferred from electronic annotation with InterPro:IPR006634, InterPro:IPR016439	sequence-specific DNA binding ; GO:0043565 | inferred from electronic annotation with InterPro:IPR001356 <newline> sequence-specific DNA binding transcription factor activity ; GO:0003700 | inferred from electronic annotation with InterPro:IPR001356
CG3622	stall	stl	2R	18703498	18695365	ovarian follicle cell stalk formation ; GO:0030713 | inferred from mutant phenotype <newline> ovarian follicle cell stalk formation ; GO:0030713 | traceable author statement <newline> oogenesis ; GO:0048477 | inferred from mutant phenotype <newline> ovarian follicle development ; GO:0001541 | inferred from mutant phenotype <newline> proteolysis ; GO:0006508 | inferred from electronic annotation w…	-	metalloendopeptidase activity ; GO:0004222 | inferred from sequence or structural similarity with UniProtKB:Q8TE57 <newline> metalloendopeptidase activity ; GO:0004222 | inferred from sequence model <newline> zinc ion binding ; GO:0008270 | inferred from sequence model
CG3653	kin of irre	kirre	X	3028565	2634417	myoblast fusion ; GO:0007520 | non-traceable author statement <newline> myoblast fusion ; GO:0007520 | inferred from mutant phenotype <newline> myoblast fusion ; GO:0007520 | traceable author statement <newline> regulation of striated muscle tissue development ; GO:0016202 | inferred from genetic interaction with rst AND inferred from mutant phenotype <newline> larval visceral muscle development …	plasma membrane ; GO:0005886 | non-traceable author statement <newline> cell surface ; GO:0009986 | inferred from direct assay <newline> adherens junction ; GO:0005912 | inferred from direct assay <newline> plasma membrane ; GO:0005886 | inferred from direct assay <newline> nephrocyte diaphragm ; GO:0005917 | inferred from direct assay	protein binding ; GO:0005515 | inferred from physical interaction with rols <newline> cell adhesion molecule binding ; GO:0050839 | inferred from physical interaction with pyd
CG3710	RNA polymerase II elongation factor	TfIIS	2L	15060757	15058919	transcription elongation from RNA polymerase II promoter ; GO:0006368 | non-traceable author statement <newline> regulation of transcription, DNA-dependent ; GO:0006355 | inferred from sequence or structural similarity with EMBL:AJ223472; protein_id:CAA11392 <newline> regulation of transcription from RNA polymerase II promoter ; GO:0006357 | inferred from electronic annotation with InterPro:IPR01…	nucleus ; GO:0005634 | inferred from sequence or structural similarity with EMBL:AJ223472; protein_id:CAA11392 <newline> nucleus ; GO:0005634 | inferred from sequence or structural similarity <newline> nucleus ; GO:0005634 | non-traceable author statement	DNA binding ; GO:0003677 | inferred from electronic annotation with InterPro:IPR017923 <newline> zinc ion binding ; GO:0008270 | inferred from electronic annotation with InterPro:IPR001222, InterPro:IPR017890
CG3842	-	CG3842	X	6237764	6232400	metabolic process ; GO:0008152 | inferred from electronic annotation with InterPro:IPR002198	-	oxidoreductase activity, acting on CH-OH group of donors ; GO:0016614 | inferred from sequence or structural similarity with EMBL:AC004684 <newline> nucleotide binding ; GO:0000166 | inferred from electronic annotation with InterPro:IPR016040
CG3847	-	CG3847	X	6243273	6241136	-	intracellular ; GO:0005622 | inferred from electronic annotation with InterPro:IPR007087, InterPro:IPR015880	zinc ion binding ; GO:0008270 | inferred from electronic annotation with InterPro:IPR007087, InterPro:IPR015880 <newline> nucleic acid binding ; GO:0003676 | inferred from electronic annotation with InterPro:IPR013087
CG3861	knockdown	kdn	X	6255226	6244662	tricarboxylic acid cycle ; GO:0006099 | inferred from sequence or structural similarity with UniProtKB:O75390 <newline> cellular carbohydrate metabolic process ; GO:0044262 | inferred from electronic annotation with InterPro:IPR002020, InterPro:IPR010109, InterPro:IPR016141, InterPro:IPR016142	mitochondrial matrix ; GO:0005759 | inferred from sequence or structural similarity with NCBI_gi:4758076 AND inferred from sequence or structural similarity with UniProtKB:O75390 <newline> microtubule associated complex ; GO:0005875 | inferred from direct assay <newline> mitochondrion ; GO:0005739 | inferred from direct assay	citrate (Si)-synthase activity ; GO:0004108 | inferred from sequence or structural similarity with NCBI_gi:4758076 AND inferred from sequence or structural similarity with UniProtKB:O75390 <newline> citrate (Si)-synthase activity ; GO:0004108 | inferred from direct assay
CG3869	Mitochondrial assembly regulatory factor	Marf	X	6264960	6259982	mitochondrion organization ; GO:0007005 | non-traceable author statement <newline> mitochondrial fusion ; GO:0008053 | inferred from sequence or structural similarity with UniProtKB:O18412 <newline> mitochondrion organization ; GO:0007005 | inferred from mutant phenotype <newline> GTP catabolic process ; GO:0006184 | inferred from electronic annotation with InterPro:IPR006884	plasma membrane ; GO:0005886 | non-traceable author statement <newline> mitochondrial envelope ; GO:0005740 | inferred from sequence or structural similarity with UniProtKB:O18412 <newline> mitochondrial outer membrane ; GO:0005741 | inferred from electronic annotation with InterPro:IPR006884 <newline> integral to membrane ; GO:0016021 | inferred from electronic annotation with InterPro:IPR006884	GTP binding ; GO:0005525 | non-traceable author statement <newline> GTPase activity ; GO:0003924 | inferred from sequence or structural similarity with UniProtKB:O18412 <newline> GTP binding ; GO:0005525 | inferred from electronic annotation with InterPro:IPR001401
CG3889	COP9 complex homolog subunit 1 b	CSN1b	3L	18898030	18896157	regulation of G-protein coupled receptor protein signaling pathway ; GO:0008277 | inferred from sequence or structural similarity with UniProtKB:Q13098 <newline> protein stabilization ; GO:0050821 | inferred from mutant phenotype <newline> neurogenesis ; GO:0022008 | inferred from mutant phenotype <newline> mitotic cell cycle G2/M transition DNA damage checkpoint ; GO:0007095 | inferred from gene…	signalosome ; GO:0008180 | inferred from sequence or structural similarity <newline> signalosome ; GO:0008180 | inferred from sequence or structural similarity with MGD:Gps1; MGI:MGI:2384801	-
CG3893	-	CG3893	3L	18894654	18893695	-	-	-
CG3902	-	CG3902	3L	18891393	18886220	oxidation-reduction process ; GO:0055114 | inferred from electronic annotation with InterPro:IPR006089, InterPro:IPR006090, InterPro:IPR006091, InterPro:IPR006092, InterPro:IPR009075, InterPro:IPR009100, InterPro:IPR013786	mitochondrion ; GO:0005739 | inferred from direct assay	short-branched-chain-acyl-CoA dehydrogenase activity ; GO:0016937 | inferred from sequence or structural similarity with UniProtKB:P70584 <newline> flavin adenine dinucleotide binding ; GO:0050660 | inferred from electronic annotation with InterPro:IPR013786
CG3909	-	CG3909	3R	5870328	5868980	-	nucleus ; GO:0005634 | inferred from sequence or structural similarity with EMBL:AJ009770	sequence-specific DNA binding transcription factor activity ; GO:0003700 | inferred from sequence or structural similarity with EMBL:AJ009770
CG3910	mitochondrial transcription factor B2	mtTFB2	3R	5872982	5871298	transcription from mitochondrial promoter ; GO:0006390 | inferred from sequence or structural similarity with UniProtKB:Q9H5Q4 <newline> transcription from mitochondrial promoter ; GO:0006390 | inferred from mutant phenotype <newline> regulation of transcription, DNA-dependent ; GO:0006355 | inferred from electronic annotation with InterPro:IPR016861 <newline> rRNA methylation ; GO:0031167 | infe…	mitochondrion ; GO:0005739 | inferred from direct assay <newline> mitochondrial matrix ; GO:0005759 | inferred from sequence or structural similarity with UniProtKB:Q9H5Q4	transcription cofactor activity ; GO:0003712 | inferred from sequence or structural similarity with UniProtKB:Q9H5Q4 <newline> rRNA (adenine-N6,N6-)-dimethyltransferase activity ; GO:0000179 | inferred from electronic annotation with InterPro:IPR001737, InterPro:IPR016861
CG3925	-	CG3925	3R	5877249	5874889	-	-	-
CG3936	Notch	N	X	3066295	3028905	stem cell differentiation ; GO:0048863 | inferred from mutant phenotype <newline> regulation of neurogenesis ; GO:0050767 | inferred from mutant phenotype <newline> ectoderm development ; GO:0007398 | traceable author statement <newline> mesoderm development ; GO:0007498 | inferred from mutant phenotype <newline> ovarian follicle cell stalk formation ; GO:0030713 | inferred from mutant phenotype …	intracellular ; GO:0005622 | inferred from direct assay <newline> plasma membrane ; GO:0005886 | inferred from direct assay <newline> integral to membrane ; GO:0016021 | traceable author statement <newline> integral to plasma membrane ; GO:0005887 | non-traceable author statement <newline> intracellular ; GO:0005622 | non-traceable author statement <newline> nucleus ; GO:0005634 | non-traceable a…	transmembrane signaling receptor activity ; GO:0004888 | traceable author statement <newline> receptor activity ; GO:0004872 | non-traceable author statement <newline> receptor activity ; GO:0004872 | traceable author statement <newline> protein binding ; GO:0005515 | inferred from physical interaction with dx <newline> transmembrane signaling receptor activity ; GO:0004888 | non-traceable author…
CG3973	pickled eggs	pigs	X	6546131	6494098	negative regulation of Notch signaling pathway ; GO:0045746 | inferred from mutant phenotype <newline> ovarian follicle cell stalk formation ; GO:0030713 | inferred from mutant phenotype <newline> ovarian follicle cell development ; GO:0030707 | inferred from mutant phenotype <newline> cell cycle arrest ; GO:0007050 | inferred from electronic annotation with InterPro:IPR003108	cytoplasmic microtubule ; GO:0005881 | colocalizes_with inferred from direct assay <newline> actin cytoskeleton ; GO:0015629 | colocalizes_with inferred from direct assay	-
CG3981	Unc-76	Unc-76	X	1987981	1974643	axon cargo transport ; GO:0008088 | inferred from mutant phenotype <newline> phagocytosis, engulfment ; GO:0006911 | inferred from mutant phenotype <newline> neurogenesis ; GO:0022008 | inferred from mutant phenotype	-	kinesin binding ; GO:0019894 | inferred from direct assay
CG3996	-	CG42795	3R	6076999	6051476	regulation of Rab GTPase activity ; GO:0032313 | inferred from electronic annotation with InterPro:IPR000195	intracellular ; GO:0005622 | inferred from electronic annotation with InterPro:IPR000195	Rab GTPase activator activity ; GO:0005097 | inferred from electronic annotation with InterPro:IPR000195
CG3999	-	CG3999	3R	6080990	6077241	oxidation-reduction process ; GO:0055114 | inferred from electronic annotation with InterPro:IPR003437, InterPro:IPR020580, InterPro:IPR020581 <newline> glycine catabolic process ; GO:0006546 | inferred from electronic annotation with InterPro:IPR020580, InterPro:IPR020581	glycine cleavage complex ; GO:0005960 | inferred from sequence or structural similarity with SGD_LOCUS:GCV2; SGD:S0004801	glycine dehydrogenase (decarboxylating) activity ; GO:0004375 | inferred from sequence or structural similarity with SGD_LOCUS:GCV2; SGD:S0004801 <newline> pyridoxal phosphate binding ; GO:0030170 | inferred from electronic annotation with InterPro:IPR015421
CG40178	-	CG40178	3LHet	1396811	1181140	protein folding ; GO:0006457 | inferred from electronic annotation with InterPro:IPR003095 <newline> cell redox homeostasis ; GO:0045454 | inferred from electronic annotation with InterPro:IPR013766	-	unfolded protein binding ; GO:0051082 | inferred from electronic annotation with InterPro:IPR003095 <newline> heat shock protein binding ; GO:0031072 | inferred from electronic annotation with InterPro:IPR001623, InterPro:IPR003095, InterPro:IPR018253
CG4025	-	CG4025	X	1972488	1970999	-	-	-
CG4039	Minichromosome maintenance 6	Mcm6	X	6571205	6568422	pre-replicative complex assembly ; GO:0006267 | non-traceable author statement <newline> DNA replication ; GO:0006260 | traceable author statement <newline> eggshell chorion gene amplification ; GO:0007307 | traceable author statement <newline> eggshell chorion gene amplification ; GO:0007307 | inferred from mutant phenotype <newline> pre-replicative complex assembly ; GO:0006267 | inferred from …	pre-replicative complex ; GO:0005656 | non-traceable author statement <newline> pre-replicative complex ; GO:0005656 | inferred from sequence or structural similarity with UniProtKB:Q14566 <newline> nucleus ; GO:0005634 | inferred from direct assay	chromatin binding ; GO:0003682 | non-traceable author statement <newline> chromatin binding ; GO:0003682 | inferred from sequence or structural similarity with UniProtKB:Q14566 <newline> 3'-5' DNA helicase activity ; GO:0043138 | contributes_to inferred from direct assay <newline> ATP binding ; GO:0005524 | inferred from electronic annotation with InterPro:IPR001208, InterPro:IPR008049, InterPro:…
CG40411	Poly-(ADP-ribose) polymerase	Parp	3RHet	2026815	1935205	nucleolus organization ; GO:0007000 | inferred from mutant phenotype <newline> protein ADP-ribosylation ; GO:0006471 | inferred from mutant phenotype <newline> positive regulation of antibacterial peptide biosynthetic process ; GO:0006963 | inferred from mutant phenotype <newline> heat shock-mediated polytene chromosome puffing ; GO:0035080 | inferred from expression pattern AND inferred from mut…	nuclear euchromatin ; GO:0005719 | inferred from direct assay <newline> polytene chromosome ; GO:0005700 | inferred from direct assay <newline> polytene chromosome puff ; GO:0005703 | inferred from direct assay <newline> nucleolus ; GO:0005730 | traceable author statement <newline> polytene chromosome ; GO:0005700 | traceable author statement <newline> chromosome ; GO:0005694 | inferred from dire…	NAD+ ADP-ribosyltransferase activity ; GO:0003950 | inferred from sequence or structural similarity with EMBL:M18112 <newline> histone binding ; GO:0042393 | inferred from physical interaction with His2A inferred from physical interaction with His2B inferred from physical interaction with His3 inferred from physical interaction with His4 <newline> NAD+ ADP-ribosyltransferase activity ; GO:0003950…
CG4045	-	CG4045	X	1969933	1968828	tRNA modification ; GO:0006400 | inferred from sequence or structural similarity with UniProtKB:Q9UBP6	cellular_component ; GO:0005575 | no biological data available	tRNA (guanine-N7-)-methyltransferase activity ; GO:0008176 | inferred from sequence or structural similarity with UniProtKB:Q9UBP6
CG4059	ftz transcription factor 1	ftz-f1	3L	18794409	18743707	periodic partitioning ; GO:0007365 | inferred from mutant phenotype <newline> salivary gland cell autophagic cell death ; GO:0035071 | non-traceable author statement <newline> response to ecdysone ; GO:0035075 | traceable author statement <newline> cell death ; GO:0008219 | traceable author statement <newline> response to hormone stimulus ; GO:0009725 | traceable author statement <newline> regula…	nucleus ; GO:0005634 | inferred from direct assay <newline> cytoplasm ; GO:0005737 | non-traceable author statement <newline> nucleus ; GO:0005634 | inferred from sequence or structural similarity with UniProtKB:O00482 <newline> nucleus ; GO:0005634 | non-traceable author statement	DNA binding ; GO:0003677 | inferred from direct assay <newline> ligand-activated sequence-specific DNA binding RNA polymerase II transcription factor activity ; GO:0004879 | inferred from sequence or structural similarity with UniProtKB:O00482 <newline> sequence-specific DNA binding transcription factor activity ; GO:0003700 | inferred from sequence or structural similarity with UniProtKB:O00482 …
CG4061	-	CG4061	X	1968923	1966446	RNA processing ; GO:0006396 | inferred from electronic annotation with InterPro:IPR000228, InterPro:IPR017770	nucleus ; GO:0005634 | inferred from sequence or structural similarity with InterPro:IPR000228	RNA-3'-phosphate cyclase activity ; GO:0003963 | inferred from sequence or structural similarity <newline> RNA-3'-phosphate cyclase activity ; GO:0003963 | inferred from sequence or structural similarity with InterPro:IPR000228
CG4094	lethal (1) G0255	l(1)G0255	X	6575887	6572499	tricarboxylic acid cycle ; GO:0006099 | inferred from sequence or structural similarity with UniProtKB:P07954 <newline> fumarate metabolic process ; GO:0006106 | inferred from electronic annotation with InterPro:IPR005677	mitochondrion ; GO:0005739 | inferred from sequence or structural similarity with MGD:Fh1; MGI:MGI:95530 <newline> cytoplasm ; GO:0005737 | inferred from sequence or structural similarity with UniProtKB:P07954 <newline> mitochondrion ; GO:0005739 | inferred from sequence or structural similarity with UniProtKB:P07954 <newline> tricarboxylic acid cycle enzyme complex ; GO:0045239 | inferred from e…	fumarate hydratase activity ; GO:0004333 | inferred from sequence or structural similarity with NCBI_NP:498642 <newline> fumarate hydratase activity ; GO:0004333 | inferred from sequence or structural similarity with UniProtKB:P07954
CG4095	-	CG4095	X	6577729	6575788	tricarboxylic acid cycle ; GO:0006099 | inferred from sequence or structural similarity with UniProtKB:P07954 <newline> fumarate metabolic process ; GO:0006106 | inferred from electronic annotation with InterPro:IPR005677	mitochondrion ; GO:0005739 | inferred from sequence or structural similarity with MGD:Fh1; MGI:MGI:95530 <newline> cytoplasm ; GO:0005737 | inferred from sequence or structural similarity with UniProtKB:P07954 <newline> mitochondrion ; GO:0005739 | inferred from sequence or structural similarity with UniProtKB:P07954 <newline> tricarboxylic acid cycle enzyme complex ; GO:0045239 | inferred from e…	fumarate hydratase activity ; GO:0004333 | inferred from sequence or structural similarity with NCBI_NP:498642 <newline> fumarate hydratase activity ; GO:0004333 | inferred from sequence or structural similarity with UniProtKB:P07954
CG4132	pkaap	pkaap	2L	16291197	16288292	protein localization ; GO:0008104 | inferred from sequence or structural similarity with EMBL:AF037439 <newline> termination of G-protein coupled receptor signaling pathway ; GO:0038032 | inferred from electronic annotation with InterPro:IPR000342, InterPro:IPR016137	-	protein kinase A binding ; GO:0051018 | inferred from sequence or structural similarity with EMBL:AF037439
CG41339	-	CG41339	-	-	-	-	-	-
CG41451	-	CG41451	-	-	-	-	-	-
CG4170	vasa intronic gene	vig	2L	15070316	15062931	heterochromatin organization ; GO:0070828 | inferred from mutant phenotype <newline> RNA interference ; GO:0016246 | inferred from physical interaction with AGO2	RNA-induced silencing complex ; GO:0016442 | traceable author statement <newline> nucleus ; GO:0005634 | inferred from direct assay <newline> cytoplasm ; GO:0005737 | inferred from direct assay <newline> polytene chromosome puff ; GO:0005703 | inferred from direct assay <newline> polytene chromosome ; GO:0005700 | inferred from direct assay <newline> RNA-induced silencing complex ; GO:0016442 | i…	mRNA binding ; GO:0003729 | inferred from sequence model
CG4193	deadhead	dhd	X	5207155	5206406	embryo development ; GO:0009790 | non-traceable author statement <newline> female meiosis ; GO:0007143 | non-traceable author statement <newline> response to DNA damage stimulus ; GO:0006974 | inferred from mutant phenotype <newline> cell redox homeostasis ; GO:0045454 | inferred from electronic annotation with InterPro:IPR005746, InterPro:IPR013766, InterPro:IPR017937 <newline> glycerol ether me…	nucleus ; GO:0005634 | non-traceable author statement <newline> nucleus ; GO:0005634 | inferred from direct assay	disulfide oxidoreductase activity ; GO:0015036 | inferred from sequence or structural similarity <newline> disulfide oxidoreductase activity ; GO:0015036 | inferred from direct assay <newline> disulfide oxidoreductase activity ; GO:0015036 | non-traceable author statement <newline> electron carrier activity ; GO:0009055 | inferred from electronic annotation with InterPro:IPR005746 <newline> prote…
CG4198	-	CG4198	X	5209268	5207299	-	-	-
CG4199	-	CG4199	X	1967511	1960468	oxidation-reduction process ; GO:0055114 | inferred from electronic annotation with InterPro:IPR001327, InterPro:IPR004099, InterPro:IPR013027, InterPro:IPR016156, InterPro:IPR017941, InterPro:IPR023753 <newline> cell redox homeostasis ; GO:0045454 | inferred from electronic annotation with InterPro:IPR004099	cytoplasm ; GO:0005737 | inferred from electronic annotation with InterPro:IPR004099	2 iron, 2 sulfur cluster binding ; GO:0051537 | inferred from electronic annotation with InterPro:IPR017941 <newline> flavin adenine dinucleotide binding ; GO:0050660 | inferred from electronic annotation with InterPro:IPR001327, InterPro:IPR004099, InterPro:IPR016156 <newline> oxidoreductase activity ; GO:0016491 | inferred from electronic annotation with InterPro:IPR001327, InterPro:IPR004099, …
CG4202	Sas10	Sas10	X	5213104	5211462	neurogenesis ; GO:0022008 | inferred from mutant phenotype <newline> gene silencing ; GO:0016458 | inferred from electronic annotation with InterPro:IPR018972	nucleus ; GO:0005634 | inferred from electronic annotation with InterPro:IPR018972	-
CG42228	-	CG42228	-	-	-	-	-	-
CG42254	-	CG42254	2R	10658804	10657104	-	-	-
CG42271	-	CG42271	X	14128085	14122092	phosphatidylinositol dephosphorylation ; GO:0046856 | inferred from sequence or structural similarity with EMBL:AF368319 AND inferred from sequence or structural similarity with UniProtKB:Q62784	cellular_component ; GO:0005575 | no biological data available	phosphatidylinositol-3,4-bisphosphate 4-phosphatase activity ; GO:0016316 | inferred from sequence or structural similarity with EMBL:AF368319 AND inferred from sequence or structural similarity with UniProtKB:Q62784 <newline> phospholipid binding ; GO:0005543 | inferred from electronic annotation with InterPro:IPR001849
CG42289	Ionotropic receptor 60b	Ir60b	2R	20404981	20403248	detection of chemical stimulus ; GO:0009593 | inferred from sequence or structural similarity with Ir92a	integral to membrane ; GO:0016021 | inferred from sequence model	ligand-gated ion channel activity ; GO:0015276 | inferred from sequence model
CG42290	Ionotropic receptor 60c	Ir60c	2R	20406675	20405347	detection of chemical stimulus ; GO:0009593 | inferred from sequence or structural similarity with Ir92a	integral to membrane ; GO:0016021 | inferred from sequence model	ligand-gated ion channel activity ; GO:0015276 | inferred from sequence model
CG42312	canoe	cno	3R	1043178	998202	JNK cascade ; GO:0007254 | non-traceable author statement <newline> dorsal closure ; GO:0007391 | traceable author statement <newline> dorsal closure ; GO:0007391 | inferred from mutant phenotype <newline> regulation of JNK cascade ; GO:0046328 | inferred from genetic interaction with bsk AND inferred from mutant phenotype <newline> ommatidial rotation ; GO:0016318 | inferred from mutant phenotyp…	adherens junction ; GO:0005912 | traceable author statement <newline> adherens junction ; GO:0005912 | inferred from direct assay <newline> cell cortex ; GO:0005938 | inferred from direct assay <newline> zonula adherens ; GO:0005915 | traceable author statement <newline> adherens junction ; GO:0005912 | non-traceable author statement <newline> connecting hemi-adherens junction ; GO:0005926 | infe…	actin binding ; GO:0003779 | inferred from sequence or structural similarity with EMBL:U83231
CG42340	-	CG42340	X	6418356	6317156	potassium ion transmembrane transport ; GO:0071805 | inferred from electronic annotation with InterPro:IPR003280	membrane ; GO:0016020 | inferred from electronic annotation with InterPro:IPR003280	potassium channel activity ; GO:0005267 | inferred from sequence or structural similarity with SGD_LOCUS:TOK1; SGD:S0003629
CG42342	-	CG42342	3R	12397082	12328523	biological_process ; GO:0008150 | no biological data available	cellular_component ; GO:0005575 | no biological data available	molecular_function ; GO:0003674 | no biological data available
CG42343	-	CG42343	X	21328761	21295615	biological_process ; GO:0008150 | no biological data available	cellular_component ; GO:0005575 | no biological data available	molecular_function ; GO:0003674 | no biological data available
CG42358	-	CG42358	3R	14988022	14985821	-	-	-
CG42359	-	CG42359	3R	14988022	14986981	-	-	-
CG42366	-	CG42366	2L	9930378	9925161	protein phosphorylation ; GO:0006468 | non-traceable author statement <newline> protein phosphorylation ; GO:0006468 | inferred from sequence or structural similarity with HGNC_gene:MAK; HGNC:6816	cellular_component ; GO:0005575 | no biological data available	protein serine/threonine kinase activity ; GO:0004674 | non-traceable author statement <newline> protein kinase activity ; GO:0004672 | inferred from sequence or structural similarity with HGNC_gene:MAK; HGNC:6816 <newline> ATP binding ; GO:0005524 | inferred from electronic annotation with InterPro:IPR000719, InterPro:IPR002290, InterPro:IPR017441 <newline> protein serine/threonine kinase activi…
CG42389	-	CG42389	2L	16663218	16545016	biological_process ; GO:0008150 | no biological data available	cellular_component ; GO:0005575 | no biological data available	molecular_function ; GO:0003674 | no biological data available
CG42449	-	CG42449	X	5578489	5577273	-	-	-
CG42457	couch potato	cpo	3R	13844614	13745554	dormancy process ; GO:0022611 | inferred from mutant phenotype <newline> synaptic transmission ; GO:0007268 | inferred from mutant phenotype <newline> peripheral nervous system development ; GO:0007422 | non-traceable author statement <newline> cellular process ; GO:0009987 | inferred from mutant phenotype <newline> olfactory behavior ; GO:0042048 | inferred from mutant phenotype <newline> regula…	nucleus ; GO:0005634 | inferred from direct assay <newline> nucleus ; GO:0005634 | non-traceable author statement	nucleotide binding ; GO:0000166 | inferred from electronic annotation with InterPro:IPR012677 <newline> nucleic acid binding ; GO:0003676 | inferred from electronic annotation with InterPro:IPR000504 <newline> mRNA binding ; GO:0003729 | inferred from sequence or structural similarity
CG4288	-	CG4288	3R	16338190	16333114	transmembrane transport ; GO:0055085 | inferred from electronic annotation with InterPro:IPR011701	integral to membrane ; GO:0016021 | inferred from electronic annotation with InterPro:IPR011701	high affinity inorganic phosphate:sodium symporter activity ; GO:0005316 | inferred from sequence or structural similarity with UniProtKB:O00624
CG4312	Metallothionein B	MtnB	3R	16329340	16328960	cellular metal ion homeostasis ; GO:0006875 | non-traceable author statement	-	copper ion binding ; GO:0005507 | inferred from direct assay <newline> metal ion binding ; GO:0046872 | non-traceable author statement
CG4323	Dicarboxylate carrier 2	Dic2	3R	16327648	16325714	transmembrane transport ; GO:0055085 | inferred from electronic annotation with InterPro:IPR002067	mitochondrial envelope ; GO:0005740 | inferred from sequence or structural similarity <newline> mitochondrion ; GO:0005739 | inferred from direct assay	oxoglutarate:malate antiporter activity ; GO:0015367 | inferred from sequence or structural similarity with UniProtKB:Q27322 <newline> transmembrane transporter activity ; GO:0022857 | inferred from sequence or structural similarity
CG4347	UGP	UGP	3L	9352035	9343967	metabolic process ; GO:0008152 | inferred from electronic annotation with InterPro:IPR002618	-	UTP:glucose-1-phosphate uridylyltransferase activity ; GO:0003983 | inferred from sequence or structural similarity with EMBL:U27460
CG4481	Glutamate receptor IB	Glu-RIB	3L	9281622	9245078	-	membrane ; GO:0016020 | inferred from electronic annotation with InterPro:IPR001320, InterPro:IPR019594 <newline> ionotropic glutamate receptor complex ; GO:0008328 | inferred from sequence or structural similarity	extracellular-glutamate-gated ion channel activity ; GO:0005234 | inferred from electronic annotation with InterPro:IPR001320, InterPro:IPR019594 <newline> ionotropic glutamate receptor activity ; GO:0004970 | inferred from electronic annotation with InterPro:IPR001320, InterPro:IPR019594 <newline> ionotropic glutamate receptor activity ; GO:0004970 | inferred from sequence or structural similari…
CG4528	sans fille	snf	X	5204534	5203280	nuclear mRNA splicing, via spliceosome ; GO:0000398 | inferred from sequence or structural similarity with HGNC_gene:SNRPA; HGNC:11151; OMIM:182285 <newline> nuclear mRNA splicing, via spliceosome ; GO:0000398 | inferred from sequence or structural similarity with NCBI_NP:003083 AND inferred from sequence or structural similarity with NCBI_NP:004587 AND inferred from sequence or structural simila…	small nuclear ribonucleoprotein complex ; GO:0030532 | inferred from direct assay AND inferred from sequence or structural similarity with HGNC_gene:SNRPA; HGNC:11151; OMIM:182285 <newline> spliceosomal complex ; GO:0005681 | inferred from sequence or structural similarity with HGNC_gene:SNRPA; HGNC:11151; OMIM:182285 <newline> U1 snRNP ; GO:0005685 | inferred from sequence or structural similari…	U1 snRNA binding ; GO:0030619 | non-traceable author statement <newline> mRNA binding ; GO:0003729 | non-traceable author statement <newline> mRNA binding ; GO:0003729 | inferred from sequence or structural similarity <newline> protein binding ; GO:0005515 | inferred from physical interaction with Sxl <newline> U1 snRNA binding ; GO:0030619 | inferred from direct assay <newline> snRNA stem-loop b…
CG4589	Letm1	Letm1	2R	20402843	20397031	cellular response to hypoxia ; GO:0071456 | inferred from mutant phenotype <newline> mitochondrial calcium ion transport ; GO:0006851 | inferred from mutant phenotype	mitochondrion ; GO:0005739 | inferred from direct assay <newline> mitochondrion ; GO:0005739 | non-traceable author statement <newline> mitochondrial membrane ; GO:0031966 | inferred from direct assay	calcium ion binding ; GO:0005509 | non-traceable author statement <newline> calcium:sodium antiporter activity ; GO:0005432 | inferred from direct assay <newline> calcium ion binding ; GO:0005509 | inferred from electronic annotation with InterPro:IPR002048, InterPro:IPR011992
CG4591	Tetraspanin 86D	Tsp86D	3R	6696277	6694430	nervous system development ; GO:0007399 | inferred from mutant phenotype	integral to membrane ; GO:0016021 | inferred from sequence or structural similarity <newline> integral to membrane ; GO:0016021 | inferred from sequence model <newline> integral to membrane ; GO:0016021 | inferred from electronic annotation with InterPro:IPR000301, InterPro:IPR008952, InterPro:IPR018499, InterPro:IPR018503	molecular_function ; GO:0003674 | no biological data available
CG4592	-	CG4592	2L	9922860	9921633	metabolic process ; GO:0008152 | inferred from electronic annotation with InterPro:IPR001753	mitochondrion ; GO:0005739 | inferred from sequence or structural similarity with UniProtKB:P23965	dodecenoyl-CoA delta-isomerase activity ; GO:0004165 | inferred from sequence or structural similarity with UniProtKB:P23965
CG4594	-	CG4594	2L	9921459	9920160	metabolic process ; GO:0008152 | inferred from electronic annotation with InterPro:IPR001753	mitochondrion ; GO:0005739 | inferred from sequence or structural similarity with UniProtKB:P23965	dodecenoyl-CoA delta-isomerase activity ; GO:0004165 | inferred from sequence or structural similarity with UniProtKB:P23965
CG4596	-	CG4596	3R	6701304	6698760	-	-	-
CG4598	-	CG4598	2L	9920120	9918618	metabolic process ; GO:0008152 | inferred from electronic annotation with InterPro:IPR001753	mitochondrion ; GO:0005739 | inferred from sequence or structural similarity with UniProtKB:P23965	dodecenoyl-CoA delta-isomerase activity ; GO:0004165 | inferred from sequence or structural similarity with UniProtKB:P23965
CG4600	yippee interacting protein 2	yip2	2L	9917220	9915253	fatty acid beta-oxidation ; GO:0006635 | inferred from sequence or structural similarity with UniProtKB:P42765	lipid particle ; GO:0005811 | inferred from direct assay <newline> mitochondrion ; GO:0005739 | inferred from sequence or structural similarity with UniProtKB:P13437 <newline> mitochondrion ; GO:0005739 | inferred from sequence or structural similarity with UniProtKB:P42765 <newline> microtubule associated complex ; GO:0005875 | inferred from direct assay	acetyl-CoA C-acyltransferase activity ; GO:0003988 | inferred from sequence or structural similarity <newline> acetyl-CoA C-acyltransferase activity ; GO:0003988 | inferred from sequence or structural similarity with UniProtKB:P13437 <newline> acetyl-CoA C-acyltransferase activity ; GO:0003988 | inferred from sequence or structural similarity with UniProtKB:P42765
CG4621	YL-1	YL-1	2L	10971870	10970438	histone acetylation ; GO:0016573 | inferred from direct assay <newline> histone exchange ; GO:0043486 | inferred from direct assay <newline> negative regulation of gene expression ; GO:0010629 | inferred from mutant phenotype <newline> regulation of transcription, DNA-dependent ; GO:0006355 | inferred from electronic annotation with InterPro:IPR008895	NuA4 histone acetyltransferase complex ; GO:0035267 | inferred from physical interaction with UniProtKB:Q9NH53 <newline> nucleus ; GO:0005634 | inferred from direct assay	histone acetyltransferase activity ; GO:0004402 | contributes_to inferred from direct assay
CG4649	Sorbitol dehydrogenase-2	Sodh-2	3R	6703979	6702106	oxidation-reduction process ; GO:0055114 | inferred from electronic annotation with InterPro:IPR002085, InterPro:IPR002328, InterPro:IPR013149, InterPro:IPR013154	-	L-iditol 2-dehydrogenase activity ; GO:0003939 | traceable author statement <newline> L-iditol 2-dehydrogenase activity ; GO:0003939 | inferred from sequence or structural similarity with UniProtKB:Q64442 <newline> zinc ion binding ; GO:0008270 | inferred from electronic annotation with InterPro:IPR002085, InterPro:IPR002328, InterPro:IPR013149 <newline> nucleotide binding ; GO:0000166 | inferred…
CG4700	Sema-2a	Sema-2a	2R	12420934	12387701	adult behavior ; GO:0030534 | inferred from mutant phenotype <newline> drinking behavior ; GO:0042756 | inferred from mutant phenotype <newline> flight behavior ; GO:0007629 | inferred from mutant phenotype <newline> visual behavior ; GO:0007632 | inferred from mutant phenotype <newline> axon guidance ; GO:0007411 | inferred from mutant phenotype <newline> salivary gland development ; GO:0007431 …	extracellular region ; GO:0005576 | inferred from sequence or structural similarity <newline> extracellular region ; GO:0005576 | non-traceable author statement <newline> membrane ; GO:0016020 | inferred from electronic annotation with InterPro:IPR016201	protein binding ; GO:0005515 | inferred from physical interaction with UniProtKB:Q9V4A7 <newline> receptor activity ; GO:0004872 | inferred from electronic annotation with InterPro:IPR016201
CG4756	SIN3-associated polypeptide 30	Sap30	X	16683677	16681789	-	-	transcription corepressor activity ; GO:0003714 | inferred from sequence or structural similarity with EMBL:AF075136
CG4767	Tektin A	Tektin-A	2L	15856450	15854126	microtubule-based process ; GO:0007017 | inferred from sequence or structural similarity <newline> microtubule cytoskeleton organization ; GO:0000226 | inferred from electronic annotation with InterPro:IPR000435	microtubule associated complex ; GO:0005875 | inferred from sequence or structural similarity <newline> microtubule ; GO:0005874 | inferred from electronic annotation with InterPro:IPR000435	microtubule binding ; GO:0008017 | inferred from sequence or structural similarity
CG4768	-	CG4768	X	16690789	16686154	-	-	-
CG4824	Bicaudal C	BicC	2L	16048626	16042032	ovarian follicle cell migration ; GO:0007297 | inferred from mutant phenotype <newline> negative regulation of oskar mRNA translation ; GO:0007319 | traceable author statement <newline> oogenesis ; GO:0048477 | inferred from mutant phenotype <newline> oogenesis ; GO:0048477 | non-traceable author statement <newline> oogenesis ; GO:0048477 | traceable author statement <newline> microtubule cytoske…	integral to plasma membrane ; GO:0005887 | non-traceable author statement	mRNA binding ; GO:0003729 | traceable author statement <newline> mRNA binding ; GO:0003729 | non-traceable author statement <newline> mRNA binding ; GO:0003729 | inferred from sequence or structural similarity <newline> protein binding ; GO:0005515 | inferred from physical interaction with orb <newline> RNA binding ; GO:0003723 | inferred from electronic annotation with InterPro:IPR004087, InterP…
CG4838	beaten path Ic	beat-Ic	2L	16040407	16000537	axon choice point recognition ; GO:0016198 | non-traceable author statement <newline> cell adhesion ; GO:0007155 | non-traceable author statement <newline> defasciculation of motor neuron axon ; GO:0007415 | non-traceable author statement	extracellular region ; GO:0005576 | non-traceable author statement	-
CG4920	easter	ea	3R	11156130	11154451	Toll signaling pathway ; GO:0008063 | traceable author statement <newline> dorsal/ventral axis specification ; GO:0009950 | inferred from mutant phenotype <newline> maternal specification of dorsal/ventral axis, oocyte, germ-line encoded ; GO:0007311 | traceable author statement <newline> proteolysis ; GO:0006508 | non-traceable author statement <newline> dorsal/ventral axis specification ; GO:00…	extracellular region ; GO:0005576 | inferred from direct assay <newline> extracellular region ; GO:0005576 | non-traceable author statement	serine-type endopeptidase activity ; GO:0004252 | inferred from direct assay <newline> serine-type peptidase activity ; GO:0008236 | non-traceable author statement <newline> peptidase activity ; GO:0008233 | non-traceable author statement <newline> peptidase activity ; GO:0008233 | traceable author statement <newline> serine-type endopeptidase activity ; GO:0004252 | inferred from sequence or str…
CG4931	specifically Rac1-associated protein 1	Sra-1	3R	11164087	11158988	axon guidance ; GO:0007411 | inferred from mutant phenotype <newline> regulation of synapse organization ; GO:0050807 | inferred from mutant phenotype <newline> cell projection assembly ; GO:0030031 | inferred from mutant phenotype <newline> cortical actin cytoskeleton organization ; GO:0030866 | inferred from mutant phenotype <newline> regulation of cell shape ; GO:0008360 | inferred from mutant…	synapse ; GO:0045202 | inferred from sequence or structural similarity with HGNC_gene:CYFIP1; HGNC:13759 inferred from sequence or structural similarity with HGNC_gene:CYFIP2; HGNC:13760 <newline> cytoplasm ; GO:0005737 | inferred from sequence or structural similarity with HGNC_gene:CYFIP1; HGNC:13759 inferred from sequence or structural similarity with HGNC_gene:CYFIP2; HGNC:13760	Rho GTPase binding ; GO:0017048 | non-traceable author statement
CG5020	Cytoplasmic linker protein 190	CLIP-190	2L	17409698	17384700	cellularization ; GO:0007349 | inferred from mutant phenotype <newline> microtubule-based process ; GO:0007017 | inferred from sequence or structural similarity	microtubule associated complex ; GO:0005875 | inferred from sequence or structural similarity <newline> microtubule associated complex ; GO:0005875 | inferred from direct assay <newline> Golgi apparatus ; GO:0005794 | inferred from direct assay <newline> cell cortex ; GO:0005938 | inferred from direct assay <newline> fusome ; GO:0045169 | inferred from direct assay <newline> spindle microtubule ;…	microtubule binding ; GO:0008017 | inferred from sequence or structural similarity <newline> actin binding ; GO:0003779 | inferred from direct assay <newline> microtubule binding ; GO:0008017 | inferred from direct assay <newline> protein binding ; GO:0005515 | inferred from physical interaction with jar <newline> protein binding ; GO:0005515 | inferred from physical interaction with lva <newline…
CG5109	Polycomblike	Pcl	2R	14027495	14022919	negative regulation of transcription, DNA-dependent ; GO:0045892 | inferred from direct assay <newline> neurogenesis ; GO:0022008 | inferred from mutant phenotype	nucleus ; GO:0005634 | inferred from direct assay <newline> nucleus ; GO:0005634 | inferred from sequence or structural similarity with NCBI_gi:998846 <newline> nucleus ; GO:0005634 | non-traceable author statement	protein binding ; GO:0005515 | inferred from physical interaction with E(z) <newline> sequence-specific DNA binding transcription factor activity ; GO:0003700 | inferred from direct assay <newline> protein binding ; GO:0005515 | inferred from physical interaction with Rpd3 AND inferred from physical interaction with Su(z)12 AND inferred from physical interaction with esc <newline> chromatin bindi…
CG5124	adipose	adp	2R	14041565	14039209	carbohydrate metabolic process ; GO:0005975 | traceable author statement <newline> lipid metabolic process ; GO:0006629 | traceable author statement <newline> response to desiccation ; GO:0009269 | inferred from mutant phenotype <newline> lipid metabolic process ; GO:0006629 | inferred from mutant phenotype <newline> negative regulation of sequestering of triglyceride ; GO:0010891 | inferred from…	cellular_component ; GO:0005575 | no biological data available	binding ; GO:0005488 | inferred from electronic annotation with InterPro:IPR011990 <newline> molecular_function ; GO:0003674 | no biological data available
CG5151	-	CG5151	3L	16157801	16130902	-	-	-
CG5232	Sialic acid phosphate synthase	Sas	3R	8253599	8252300	glycosylation ; GO:0070085 | inferred from mutant phenotype <newline> carbohydrate biosynthetic process ; GO:0016051 | inferred from electronic annotation with InterPro:IPR013132	-	N-acylneuraminate-9-phosphate synthase activity ; GO:0047444 | non-traceable author statement <newline> N-acylneuraminate-9-phosphate synthase activity ; GO:0047444 | inferred from direct assay
CG5270	-	CG5270	3R	7255691	7247814	-	-	metal ion binding ; GO:0046872 | inferred from electronic annotation with InterPro:IPR000306
CG5276	-	CG5276	3R	7259265	7257460	-	-	nucleoside-diphosphatase activity ; GO:0017110 | inferred from sequence or structural similarity with EMBL:AF085499 <newline> nucleoside-triphosphatase activity ; GO:0017111 | inferred from sequence or structural similarity with EMBL:AF085499 <newline> nucleoside-diphosphatase activity ; GO:0017110 | inferred from direct assay <newline> nucleoside-triphosphatase activity ; GO:0017111 | inferred f…
CG5279	Rhodopsin 5	Rh5	2L	12009846	12008376	phototransduction ; GO:0007602 | inferred from genetic interaction with ninaE AND inferred from sequence or structural similarity with Rh3 AND inferred from sequence or structural similarity with Rh4 AND inferred from sequence or structural similarity with ninaE <newline> phototransduction ; GO:0007602 | inferred from sequence or structural similarity with EMBL:X80072; protein_id:CAA56378.1 AND i…	integral to membrane ; GO:0016021 | inferred from sequence or structural similarity with Rh3 AND inferred from sequence or structural similarity with Rh4 AND inferred from sequence or structural similarity with ninaE <newline> integral to membrane ; GO:0016021 | inferred from sequence or structural similarity with EMBL:X80072; protein_id:CAA56378.1 AND inferred from sequence or structural similar…	G-protein coupled photoreceptor activity ; GO:0008020 | inferred from genetic interaction with ninaE <newline> G-protein coupled photoreceptor activity ; GO:0008020 | inferred from sequence or structural similarity with Rh3 AND inferred from sequence or structural similarity with Rh4 AND inferred from sequence or structural similarity with ninaE <newline> G-protein coupled photoreceptor activity …
CG5399			chr3R	11520991	11522284	q1	q2	OK	1.86264	10.482	2.4925	-3.11142	0.0018619	0.0247157	yes
CG5404	-	CG5404	3R	11534156	11530398	sulfate transport ; GO:0008272 | inferred from electronic annotation with InterPro:IPR011547	integral to membrane ; GO:0016021 | inferred from electronic annotation with InterPro:IPR011547	high affinity sulfate transmembrane transporter activity ; GO:0015381 | inferred from sequence or structural similarity with SGD_LOCUS:SUL1; SGD:S0000498
CG5490	Toll	Tl	3R	22668125	22624765	positive regulation of antifungal peptide biosynthetic process ; GO:0006967 | inferred from mutant phenotype <newline> cytokinesis ; GO:0000910 | inferred from mutant phenotype <newline> positive regulation of antibacterial peptide biosynthetic process ; GO:0006963 | inferred from mutant phenotype <newline> Toll signaling pathway ; GO:0008063 | non-traceable author statement <newline> defense res…	plasma membrane ; GO:0005886 | inferred from direct assay <newline> ESCRT-0 complex ; GO:0033565 | inferred from direct assay <newline> integral to plasma membrane ; GO:0005887 | non-traceable author statement <newline> integral to membrane ; GO:0016021 | non-traceable author statement <newline> protein complex ; GO:0043234 | inferred from physical interaction with spz <newline> plasma membrane ;…	transmembrane signaling receptor activity ; GO:0004888 | non-traceable author statement <newline> cytokine binding ; GO:0019955 | traceable author statement <newline> protein binding ; GO:0005515 | inferred from physical interaction with wek <newline> protein binding ; GO:0005515 | inferred from physical interaction with spz <newline> TIR domain binding ; GO:0070976 | inferred from physical inter…
CG5610	nicotinic Acetylcholine Receptor alpha 96Aa	nAcRalpha-96Aa	3R	20282879	20219740	ion transport ; GO:0006811 | inferred from electronic annotation with InterPro:IPR002394, InterPro:IPR006029, InterPro:IPR006201, InterPro:IPR018000	integral to plasma membrane ; GO:0005887 | non-traceable author statement <newline> acetylcholine-gated channel complex ; GO:0005892 | inferred from sequence or structural similarity <newline> integral to membrane ; GO:0016021 | inferred from electronic annotation with InterPro:IPR002394, InterPro:IPR006201, InterPro:IPR018000 <newline> postsynaptic membrane ; GO:0045211 | inferred from electroni…	acetylcholine-activated cation-selective channel activity ; GO:0004889 | inferred from sequence or structural similarity <newline> acetylcholine-activated cation-selective channel activity ; GO:0004889 | inferred from electronic annotation with InterPro:IPR002394
CG5630			chr3R	16734934	16771252	q1	q2	OK	58.2462	128.076	1.13677	-3.55384	0.000379646	0.00711639	yes
CG5637	nanos	nos	3R	14985924	14982960	spermatogenesis ; GO:0007283 | inferred from mutant phenotype <newline> dendrite morphogenesis ; GO:0048813 | inferred from mutant phenotype <newline> germ cell development ; GO:0007281 | inferred from mutant phenotype <newline> germ cell migration ; GO:0008354 | traceable author statement <newline> anterior/posterior axis specification, embryo ; GO:0008595 | traceable author statement <newline> …	pole plasm ; GO:0045495 | traceable author statement	protein binding ; GO:0005515 | inferred from physical interaction with cup <newline> protein binding ; GO:0005515 | inferred from physical interaction with brat <newline> RNA binding ; GO:0003723 | inferred from electronic annotation with InterPro:IPR008705 <newline> zinc ion binding ; GO:0008270 | inferred from electronic annotation with InterPro:IPR001878, InterPro:IPR008705
CG5650	Protein phosphatase 1 at 87B	Pp1-87B	3R	8251639	8249343	protein dephosphorylation ; GO:0006470 | inferred from sequence or structural similarity <newline> chromosome condensation ; GO:0030261 | inferred from mutant phenotype <newline> mitosis ; GO:0007067 | inferred from mutant phenotype <newline> nervous system development ; GO:0007399 | inferred from mutant phenotype <newline> protein dephosphorylation ; GO:0006470 | inferred from mutant phenotype <…	protein phosphatase type 1 complex ; GO:0000164 | inferred from sequence or structural similarity <newline> cytoplasm ; GO:0005737 | non-traceable author statement <newline> polytene chromosome ; GO:0005700 | inferred from direct assay <newline> protein phosphatase type 1 complex ; GO:0000164 | colocalizes_with inferred from direct assay	protein serine/threonine phosphatase activity ; GO:0004722 | inferred from sequence or structural similarity <newline> protein serine/threonine phosphatase activity ; GO:0004722 | inferred from mutant phenotype <newline> protein serine/threonine phosphatase activity ; GO:0004722 | non-traceable author statement <newline> myosin phosphatase activity ; GO:0017018 | inferred from direct assay
CG5657	Sarcoglycan beta	Scgbeta	3R	8248151	8246958	cytoskeleton organization ; GO:0007010 | inferred from electronic annotation with InterPro:IPR006875	sarcoglycan complex ; GO:0016012 | inferred from sequence or structural similarity with HGNC_gene:SGCB; HGNC:10806; OMIM:600900 <newline> sarcoglycan complex ; GO:0016012 | non-traceable author statement <newline> integral to membrane ; GO:0016021 | inferred from electronic annotation with InterPro:IPR006875	structural constituent of muscle ; GO:0008307 | inferred from sequence or structural similarity with HGNC_gene:SGCB; HGNC:10806; OMIM:600900
CG5659	ariadne	ari-1	X	18031718	18024425	-	cytoplasm ; GO:0005737 | non-traceable author statement <newline> nucleus ; GO:0005634 | inferred from direct assay <newline> cytoplasm ; GO:0005737 | inferred from direct assay	ubiquitin-protein ligase activity ; GO:0004842 | non-traceable author statement <newline> DNA binding ; GO:0003677 | inferred from electronic annotation with InterPro:IPR015893 <newline> zinc ion binding ; GO:0008270 | inferred from electronic annotation with InterPro:IPR001841, InterPro:IPR002867 <newline> ubiquitin-protein ligase activity ; GO:0004842 | inferred from direct assay
CG5670	Na pump alpha subunit	Atpalpha	3R	16801961	16774436	embryonic development via the syncytial blastoderm ; GO:0001700 | inferred from mutant phenotype <newline> regulation of tube diameter, open tracheal system ; GO:0035158 | inferred from mutant phenotype <newline> regulation of tube length, open tracheal system ; GO:0035159 | inferred from mutant phenotype <newline> septate junction assembly ; GO:0019991 | inferred from mutant phenotype <newline> …	septate junction ; GO:0005918 | inferred from direct assay <newline> plasma membrane ; GO:0005886 | inferred from direct assay <newline> plasma membrane ; GO:0005886 | inferred from sequence or structural similarity with UniProtKB:Q64436 <newline> sodium:potassium-exchanging ATPase complex ; GO:0005890 | inferred from sequence or structural similarity with UniProtKB:Q64436 <newline> sodium:potass…	sodium:potassium-exchanging ATPase activity ; GO:0005391 | inferred from sequence or structural similarity with UniProtKB:Q64436 <newline> sodium:potassium-exchanging ATPase activity ; GO:0005391 | non-traceable author statement <newline> sodium:potassium-exchanging ATPase activity ; GO:0005391 | inferred from mutant phenotype <newline> sodium:potassium-exchanging ATPase activity ; GO:0005391 | i…
CG5738	lola like	lolal	2R	14045697	14042350	regulation of transcription from RNA polymerase II promoter ; GO:0006357 | inferred from sequence or structural similarity <newline> chromatin silencing ; GO:0006342 | inferred from mutant phenotype <newline> salivary gland morphogenesis ; GO:0007435 | inferred from mutant phenotype <newline> tracheal outgrowth, open tracheal system ; GO:0007426 | inferred from mutant phenotype	nucleus ; GO:0005634 | inferred from sequence or structural similarity	sequence-specific DNA binding transcription factor activity ; GO:0003700 | inferred from sequence or structural similarity
CG5748	Heat shock factor	Hsf	2R	14022136	14017808	response to heat ; GO:0009408 | inferred from direct assay <newline> response to heat ; GO:0009408 | traceable author statement <newline> response to heat ; GO:0009408 | non-traceable author statement <newline> response to methotrexate ; GO:0031427 | inferred from expression pattern <newline> defense response to bacterium ; GO:0042742 | inferred from mutant phenotype <newline> defense response to…	nucleus ; GO:0005634 | inferred from direct assay <newline> nucleus ; GO:0005634 | inferred from sequence or structural similarity with SGD_LOCUS:HSF1; SGD:S0003041 <newline> polytene chromosome ; GO:0005700 | inferred from direct assay <newline> nucleus ; GO:0005634 | non-traceable author statement	DNA binding ; GO:0003677 | inferred from direct assay <newline> DNA binding ; GO:0003677 | traceable author statement <newline> DNA binding ; GO:0003677 | non-traceable author statement <newline> sequence-specific DNA binding transcription factor activity ; GO:0003700 | inferred from direct assay <newline> sequence-specific DNA binding transcription factor activity ; GO:0003700 | inferred from se…
CG5790	-	CG5790	2L	18297261	18294904	regulation of cell shape ; GO:0008360 | inferred from mutant phenotype <newline> protein phosphorylation ; GO:0006468 | non-traceable author statement <newline> phagocytosis, engulfment ; GO:0006911 | inferred from mutant phenotype <newline> protein phosphorylation ; GO:0006468 | inferred from electronic annotation with InterPro:IPR000719, InterPro:IPR008271	-	receptor signaling protein serine/threonine kinase activity ; GO:0004702 | non-traceable author statement <newline> protein serine/threonine kinase activity ; GO:0004674 | inferred from sequence or structural similarity with EMBL:AB018574; protein_id:BAA33880 <newline> ATP binding ; GO:0005524 | inferred from electronic annotation with InterPro:IPR000719, InterPro:IPR017441
CG5798	UBPY ortholog	Ubpy	3R	16963936	16959984	imaginal disc-derived wing margin morphogenesis ; GO:0008587 | inferred from mutant phenotype <newline> positive regulation of canonical Wnt receptor signaling pathway ; GO:0090263 | inferred from mutant phenotype <newline> ubiquitin-dependent protein catabolic process ; GO:0006511 | inferred from electronic annotation with InterPro:IPR001394, InterPro:IPR018200 <newline> protein deubiquitination…	-	ubiquitin thiolesterase activity ; GO:0004221 | inferred from electronic annotation with InterPro:IPR001394, InterPro:IPR018200 <newline> ubiquitin-specific protease activity ; GO:0004843 | inferred from direct assay
CG5802	-	CG5802	3R	16966087	16963992	transmembrane transport ; GO:0055085 | inferred from electronic annotation with InterPro:IPR013657	-	UDP-galactose transmembrane transporter activity ; GO:0005459 | inferred from sequence or structural similarity with UniProtKB:P78383
CG5835	-	CG5835	3R	14979408	14974354	-	-	-
CG5885	-	CG5885	2L	9918176	9917221	cotranslational protein targeting to membrane ; GO:0006613 | inferred from electronic annotation with InterPro:IPR009779	integral to membrane ; GO:0016021 | inferred from sequence or structural similarity with UniProtKB:Q08013 <newline> signal recognition particle, endoplasmic reticulum targeting ; GO:0005786 | inferred from sequence or structural similarity with UniProtKB:Q08013 <newline> Sec61 translocon complex ; GO:0005784 | inferred from sequence or structural similarity with UniProtKB:Q08013 <newline> lipid p…	-
CG5931	lethal (3) 72Ab	l(3)72Ab	3L	15960972	15953936	RNA splicing ; GO:0008380 | inferred from sequence or structural similarity <newline> regulation of alternative nuclear mRNA splicing, via spliceosome ; GO:0000381 | inferred from mutant phenotype <newline> RNA splicing ; GO:0008380 | inferred from sequence or structural similarity with UniProtKB:O75643 <newline> nuclear mRNA splicing, via spliceosome ; GO:0000398 | inferred by curator from GO:00…	nucleus ; GO:0005634 | inferred by curator from GO:0000381 <newline> small nuclear ribonucleoprotein complex ; GO:0030532 | inferred from sequence or structural similarity with EMBL:Z70200; protein_id:CAA94089 <newline> U5 snRNP ; GO:0005682 | inferred from sequence or structural similarity with EMBL:Z70200; protein_id:CAA94089 <newline> spliceosomal complex ; GO:0005681 | inferred from sequence …	RNA helicase activity ; GO:0003724 | inferred from sequence or structural similarity <newline> ATP-dependent RNA helicase activity ; GO:0004004 | inferred from sequence or structural similarity with SGD_LOCUS:BRR2; SGD:S0000974 <newline> ATP-dependent RNA helicase activity ; GO:0004004 | inferred from sequence or structural similarity with UniProtKB:O75643 <newline> ATP binding ; GO:0005524 | inf…
CG5940	Cyclin A	CycA	3L	11826678	11819819	regulation of mitosis ; GO:0007088 | inferred from expression pattern <newline> peripheral nervous system development ; GO:0007422 | traceable author statement <newline> mitosis ; GO:0007067 | inferred from mutant phenotype <newline> mitotic sister chromatid segregation ; GO:0000070 | inferred from mutant phenotype <newline> regulation of mitotic cell cycle, embryonic ; GO:0009794 | traceable aut…	cytoplasm ; GO:0005737 | inferred from direct assay <newline> nucleus ; GO:0005634 | inferred from direct assay <newline> fusome ; GO:0045169 | traceable author statement <newline> spectrosome ; GO:0045170 | traceable author statement <newline> nuclear cyclin-dependent protein kinase holoenzyme complex ; GO:0019908 | non-traceable author statement <newline> spectrosome ; GO:0045170 | inferred fro…	cyclin-dependent protein kinase regulator activity ; GO:0016538 | non-traceable author statement <newline> cyclin-dependent protein kinase regulator activity ; GO:0016538 | inferred from direct assay <newline> cyclin-dependent protein kinase regulator activity ; GO:0016538 | inferred from sequence or structural similarity with UniProtKB:P04962 <newline> protein binding ; GO:0005515 | inferred fro…
CG5942	brahma	brm	3L	15975969	15963182	imaginal disc-derived wing vein specification ; GO:0007474 | inferred from mutant phenotype <newline> chromatin-mediated maintenance of transcription ; GO:0048096 | non-traceable author statement <newline> hemocyte proliferation ; GO:0035172 | traceable author statement <newline> muscle organ development ; GO:0007517 | inferred from mutant phenotype <newline> dendrite morphogenesis ; GO:0048813 |…	chromatin remodeling complex ; GO:0016585 | inferred from sequence or structural similarity with SGD_LOCUS:SNF2; SGD:S0005816 <newline> nucleus ; GO:0005634 | non-traceable author statement <newline> brahma complex ; GO:0035060 | inferred from direct assay <newline> brahma complex ; GO:0035060 | traceable author statement <newline> nucleus ; GO:0005634 | inferred from direct assay	DNA-dependent ATPase activity ; GO:0008094 | non-traceable author statement <newline> transcription coactivator activity ; GO:0003713 | inferred from sequence or structural similarity with SGD_LOCUS:SNF2; SGD:S0005816 <newline> transcription coactivator activity ; GO:0003713 | non-traceable author statement <newline> protein binding ; GO:0005515 | inferred from physical interaction with mor <newl…
CG6226	FK506-binding protein 1	FK506-bp1	3R	11158855	11157306	protein folding ; GO:0006457 | inferred from sequence or structural similarity with UniProtKB:Q26486 <newline> protein folding ; GO:0006457 | non-traceable author statement <newline> negative regulation of autophagy ; GO:0010507 | inferred from mutant phenotype <newline> negative regulation of macroautophagy ; GO:0016242 | inferred from mutant phenotype <newline> juvenile hormone mediated signali…	nucleus ; GO:0005634 | inferred from sequence or structural similarity with UniProtKB:Q26486 <newline> nucleus ; GO:0005634 | non-traceable author statement <newline> microtubule associated complex ; GO:0005875 | inferred from direct assay	FK506 binding ; GO:0005528 | inferred from direct assay <newline> FK506 binding ; GO:0005528 | non-traceable author statement <newline> FK506 binding ; GO:0005528 | inferred from sequence or structural similarity with UniProtKB:Q26486 <newline> peptidyl-prolyl cis-trans isomerase activity ; GO:0003755 | inferred from sequence or structural similarity with UniProtKB:Q26486 <newline> peptidyl-proly…
CG6236	-	CG6236	3R	11153991	11151047	metabolic process ; GO:0008152 | inferred from electronic annotation with InterPro:IPR017849, InterPro:IPR017850	-	catalytic activity ; GO:0003824 | inferred from electronic annotation with InterPro:IPR017849, InterPro:IPR017850
CG6359	Sorting nexin 3	Snx3	3R	8455783	8453763	intracellular protein transport ; GO:0006886 | inferred from sequence or structural similarity with EMBL:AF062484 <newline> phagocytosis, engulfment ; GO:0006911 | inferred from mutant phenotype <newline> canonical Wnt receptor signaling pathway ; GO:0060070 | inferred from mutant phenotype <newline> wing disc development ; GO:0035220 | inferred from mutant phenotype <newline> Wnt protein secreti…	early endosome ; GO:0005769 | inferred from direct assay <newline> retromer complex ; GO:0030904 | inferred from physical interaction with Vps35	phosphatidylinositol binding ; GO:0035091 | inferred from electronic annotation with InterPro:IPR001683
CG6523	-	CG6523	2L	13367410	13366466	cell redox homeostasis ; GO:0045454 | inferred from electronic annotation with InterPro:IPR002109, InterPro:IPR013766	-	disulfide oxidoreductase activity ; GO:0015036 | inferred from sequence or structural similarity with EMBL:AJ010841; protein_id:CAA09375 <newline> electron carrier activity ; GO:0009055 | inferred from electronic annotation with InterPro:IPR002109 <newline> protein disulfide oxidoreductase activity ; GO:0015035 | inferred from electronic annotation with InterPro:IPR002109
CG6525	protein partner of snf	pps	3R	8246973	8239550	RNA splicing ; GO:0008380 | inferred from mutant phenotype <newline> regulation of transcription, DNA-dependent ; GO:0006355 | inferred from sequence or structural similarity with EMBL:D87685; protein_id:BAA13438	nucleus ; GO:0005634 | inferred from sequence or structural similarity with EMBL:D87685; protein_id:BAA13438 <newline> small nuclear ribonucleoprotein complex ; GO:0030532 | colocalizes_with inferred from direct assay <newline> nuclear chromatin ; GO:0000790 | colocalizes_with inferred from direct assay	sequence-specific DNA binding transcription factor activity ; GO:0003700 | inferred from sequence or structural similarity with EMBL:D87685; protein_id:BAA13438 <newline> protein binding ; GO:0005515 | inferred from physical interaction with snf <newline> zinc ion binding ; GO:0008270 | inferred from electronic annotation with InterPro:IPR001965 <newline> hydrolase activity, acting on acid anhydr…
CG6565	-	CG6565	2L	13376182	13374179	-	-	phosphatidylcholine transporter activity ; GO:0008525 | inferred from sequence or structural similarity with EMBL:Z50026; protein_id:CAA90330
CG6584	SelR	SelR	3R	6694364	6689077	peptidyl-methionine modification ; GO:0018206 | non-traceable author statement <newline> oxidation-reduction process ; GO:0055114 | inferred from electronic annotation with InterPro:IPR002579	-	protein-methionine-R-oxide reductase activity ; GO:0000318 | non-traceable author statement <newline> zinc ion binding ; GO:0008270 | non-traceable author statement <newline> protein-methionine-R-oxide reductase activity ; GO:0000318 | inferred from direct assay AND inferred from sequence or structural similarity <newline> protein-methionine-R-oxide reductase activity ; GO:0000318 | inferred from…
CG6598	Formaldehyde dehydrogenase	Fdh	3R	6698103	6696628	alcohol metabolic process ; GO:0006066 | inferred by curator from GO:0004022 <newline> regulation of nitric oxide metabolic process ; GO:0080164 | inferred by curator from GO:0080007 <newline> regulation of peptidyl-cysteine S-nitrosylation ; GO:2000169 | inferred from mutant phenotype <newline> visual learning ; GO:0008542 | inferred from mutant phenotype <newline> ethanol oxidation ; GO:0006069…	-	S-(hydroxymethyl)glutathione dehydrogenase activity ; GO:0051903 | inferred from direct assay <newline> octanol dehydrogenase activity ; GO:0004552 | inferred from direct assay <newline> alcohol dehydrogenase (NAD) activity ; GO:0004022 | inferred from direct assay <newline> S-nitrosoglutathione reductase activity ; GO:0080007 | inferred from mutant phenotype <newline> zinc ion binding ; GO:00082…
CG6660	-	CG6660	3R	18750247	18749074	-	integral to membrane ; GO:0016021 | inferred from electronic annotation with InterPro:IPR002076	-
CG6664	-	CG6664	3L	17009280	17005986	-	-	-
CG6668	atlastin	atl	3R	20460436	20451397	membrane fusion ; GO:0061025 | inferred from direct assay <newline> regulation of synaptic growth at neuromuscular junction ; GO:0008582 | inferred from mutant phenotype <newline> neuromuscular junction development ; GO:0007528 | inferred from mutant phenotype <newline> regulation of microtubule depolymerization ; GO:0031114 | inferred from mutant phenotype <newline> endoplasmic reticulum membran…	cytoplasm ; GO:0005737 | inferred from direct assay <newline> endoplasmic reticulum ; GO:0005783 | inferred from direct assay <newline> Golgi apparatus ; GO:0005794 | inferred from direct assay <newline> intrinsic to endoplasmic reticulum membrane ; GO:0031227 | inferred from direct assay	protein homodimerization activity ; GO:0042803 | inferred from mutant phenotype <newline> GTPase activity ; GO:0003924 | inferred from mutant phenotype <newline> guanyl ribonucleotide binding ; GO:0032561 | inferred from mutant phenotype <newline> GTPase activity ; GO:0003924 | inferred from direct assay <newline> GTP binding ; GO:0005525 | inferred from electronic annotation with InterPro:IPR003…
CG6669	klingon	klg	3R	18787456	18725024	R7 cell differentiation ; GO:0045466 | inferred from mutant phenotype <newline> R7 cell fate commitment ; GO:0007465 | inferred from genetic interaction with sev, Sos <newline> homophilic cell adhesion ; GO:0007156 | inferred from direct assay <newline> learning or memory ; GO:0007611 | inferred from mutant phenotype <newline> olfactory learning ; GO:0008355 | inferred from mutant phenotype <newl…	extrinsic to plasma membrane ; GO:0019897 | inferred from sequence or structural similarity	-
CG6683	-	CG6683	3L	8508021	8506974	-	-	-
CG6694	ZC3H3	ZC3H3	3L	8502863	8500569	nuclear export ; GO:0051168 | inferred from mutant phenotype <newline> mRNA polyadenylation ; GO:0006378 | inferred from mutant phenotype	-	zinc ion binding ; GO:0008270 | inferred from electronic annotation with InterPro:IPR000571 <newline> nucleic acid binding ; GO:0003676 | inferred from electronic annotation with InterPro:IPR000571
CG6734	-	CG6734	2L	12020938	12014304	-	-	sphingomyelin phosphodiesterase activator activity ; GO:0016230 | inferred from sequence or structural similarity with NCBI_gi:4505465
CG6744	-	CG6744	3R	7261425	7259210	somatic cell DNA recombination ; GO:0016444 | inferred from mutant phenotype	intracellular ; GO:0005622 | inferred from electronic annotation with InterPro:IPR002562	3'-5' exonuclease activity ; GO:0008408 | inferred from electronic annotation with InterPro:IPR002562 <newline> nucleic acid binding ; GO:0003676 | inferred from electronic annotation with InterPro:IPR002562, InterPro:IPR012337
CG6745	-	CG6745	3L	8506107	8503103	pseudouridine synthesis ; GO:0001522 | inferred from electronic annotation with InterPro:IPR001656, InterPro:IPR011760, InterPro:IPR017091, InterPro:IPR020103	-	pseudouridine synthase activity ; GO:0009982 | inferred from electronic annotation with InterPro:IPR001656, InterPro:IPR011760, InterPro:IPR017091, InterPro:IPR020103 <newline> RNA binding ; GO:0003723 | inferred from electronic annotation with InterPro:IPR001656, InterPro:IPR011760, InterPro:IPR017091, InterPro:IPR020103
CG6764	Ribosomal protein L24-like	RpL24-like	3R	7257397	7256462	translation ; GO:0006412 | inferred from sequence or structural similarity with NCBI_gi:4506619 <newline> ribosome biogenesis ; GO:0042254 | inferred from sequence or structural similarity with SGD_LOCUS:RLP24; SGD:S0003999	cytosolic large ribosomal subunit ; GO:0022625 | inferred from sequence or structural similarity with NCBI_gi:4506619	structural constituent of ribosome ; GO:0003735 | inferred from sequence or structural similarity with NCBI_gi:4506619
CG6765	-	CG6765	3L	8511838	8505867	-	intracellular ; GO:0005622 | inferred from electronic annotation with InterPro:IPR007087, InterPro:IPR015880	zinc ion binding ; GO:0008270 | inferred from electronic annotation with InterPro:IPR007087, InterPro:IPR015880
CG6767	-	CG6767	3L	9689800	9676679	ribonucleoside monophosphate biosynthetic process ; GO:0009156 | inferred from electronic annotation with InterPro:IPR000842 <newline> nucleoside metabolic process ; GO:0009116 | inferred from electronic annotation with InterPro:IPR000836 <newline> imaginal disc-derived wing morphogenesis ; GO:0007476 | inferred from mutant phenotype	-	ribose phosphate diphosphokinase activity ; GO:0004749 | inferred from sequence or structural similarity with UniProtKB:P09330 <newline> magnesium ion binding ; GO:0000287 | inferred from electronic annotation with InterPro:IPR000842, InterPro:IPR005946
CG6829	Apaf-1-related-killer	Ark	2R	12914208	12907549	positive regulation of apoptotic process ; GO:0043065 | inferred from genetic interaction with W <newline> positive regulation of glial cell apoptotic process ; GO:0034352 | inferred from mutant phenotype <newline> activation of cysteine-type endopeptidase activity involved in apoptotic process ; GO:0006919 | inferred from sequence or structural similarity with HGNC_gene:APAF1; HGNC:576 inferred …	-	cysteine-type endopeptidase activator activity involved in apoptotic process ; GO:0008656 | inferred from sequence or structural similarity with HGNC_gene:APAF1; HGNC:576; OMIM:602233 <newline> cysteine-type endopeptidase activator activity involved in apoptotic process ; GO:0008656 | traceable author statement <newline> ADP binding ; GO:0043531 | inferred from electronic annotation with InterPro…
CG6843	-	CG6843	3L	18896052	18894694	-	-	-
CG6846	Ribosomal protein L26	RpL26	3L	18893017	18891975	translation ; GO:0006412 | inferred from sequence or structural similarity with UniProtKB:P12749 <newline> mitotic spindle elongation ; GO:0000022 | inferred from mutant phenotype <newline> mitotic spindle organization ; GO:0007052 | inferred from mutant phenotype	cytosolic large ribosomal subunit ; GO:0022625 | inferred from sequence or structural similarity with UniProtKB:P12749 <newline> ribosome ; GO:0005840 | inferred from direct assay	structural constituent of ribosome ; GO:0003735 | inferred from sequence or structural similarity with UniProtKB:P12749
CG6860	Leucine-rich-repeats and calponin homology domain protein	Lrch	2L	17384147	17367509	Ras protein signal transduction ; GO:0007265 | inferred from sequence or structural similarity with EMBL:AF068919	cell cortex ; GO:0005938 | inferred from direct assay <newline> cleavage furrow ; GO:0032154 | inferred from direct assay	-
CG6984	-	CG6984	2R	12980575	12979515	metabolic process ; GO:0008152 | inferred from electronic annotation with InterPro:IPR001753, InterPro:IPR018376	-	enoyl-CoA hydratase activity ; GO:0004300 | inferred from sequence or structural similarity with EMBL:AE000989
CG6993	spineless	ss	3R	12229412	12200148	regulation of transcription, DNA-dependent ; GO:0006355 | inferred from sequence or structural similarity with UniProtKB:P35869 <newline> transcription from RNA polymerase II promoter ; GO:0006366 | non-traceable author statement <newline> antennal development ; GO:0007469 | inferred from expression pattern <newline> antennal morphogenesis ; GO:0048800 | inferred from mutant phenotype <newline> i…	nucleus ; GO:0005634 | inferred from sequence or structural similarity with MGD:Arnt; MGI:MGI:88071 <newline> nucleus ; GO:0005634 | non-traceable author statement <newline> nucleus ; GO:0005634 | inferred from direct assay	DNA binding ; GO:0003677 | inferred from sequence or structural similarity with MGD:Arnt; MGI:MGI:88071 <newline> sequence-specific DNA binding transcription factor activity ; GO:0003700 | inferred from sequence or structural similarity with UniProtKB:P35869 <newline> sequence-specific DNA binding transcription factor activity ; GO:0003700 | non-traceable author statement <newline> RNA polymerase…
CG7062	Rab19	Rab19	3L	8291606	8290118	small GTPase mediated signal transduction ; GO:0007264 | inferred from electronic annotation with InterPro:IPR001806, InterPro:IPR003579 <newline> protein transport ; GO:0015031 | inferred from electronic annotation with InterPro:IPR003579	-	GTP binding ; GO:0005525 | inferred from sequence or structural similarity <newline> Rab GTPase activator activity ; GO:0005097 | inferred from sequence or structural similarity <newline> GTP binding ; GO:0005525 | inferred from sequence or structural similarity with EMBL:M94043
CG7066	SECIS-binding protein 2	Sbp2	3L	8298425	8297257	selenocysteine incorporation ; GO:0001514 | inferred from direct assay	ribonucleoprotein complex ; GO:0030529 | inferred from direct assay	selenocysteine insertion sequence binding ; GO:0035368 | inferred from direct assay <newline> RNA stem-loop binding ; GO:0035613 | inferred from direct assay
CG7123	LanB1	LanB1	2L	7820771	7811440	embryonic morphogenesis ; GO:0048598 | non-traceable author statement <newline> organ morphogenesis ; GO:0009887 | non-traceable author statement <newline> tissue development ; GO:0009888 | non-traceable author statement <newline> cell migration ; GO:0016477 | inferred from mutant phenotype <newline> basement membrane assembly ; GO:0070831 | inferred from mutant phenotype <newline> organ developm…	basement membrane ; GO:0005604 | inferred from sequence or structural similarity with MGD:Lama1; MGI:MGI:99892 <newline> basement membrane ; GO:0005604 | inferred from sequence or structural similarity <newline> basal lamina ; GO:0005605 | inferred from direct assay <newline> basement membrane ; GO:0005604 | non-traceable author statement	-
CG7134	cdc14	cdc14	2L	7810697	7802415	protein dephosphorylation ; GO:0006470 | non-traceable author statement <newline> protein dephosphorylation ; GO:0006470 | inferred from electronic annotation with InterPro:IPR000340	-	protein tyrosine/serine/threonine phosphatase activity ; GO:0008138 | non-traceable author statement <newline> protein tyrosine phosphatase activity ; GO:0004725 | inferred from electronic annotation with InterPro:IPR016130 <newline> protein tyrosine/serine/threonine phosphatase activity ; GO:0008138 | inferred from electronic annotation with InterPro:IPR000340
CG7194	-	CG7194	3L	8297159	8295464	gonad development ; GO:0008406 | non-traceable author statement	cellular_component ; GO:0005575 | no biological data available	molecular_function ; GO:0003674 | no biological data available
CG7197	-	CG7197	3L	8292939	8291601	small GTPase mediated signal transduction ; GO:0007264 | inferred from electronic annotation with InterPro:IPR024156	intracellular ; GO:0005622 | inferred from electronic annotation with InterPro:IPR024156	GTPase activity ; GO:0003924 | inferred from sequence or structural similarity with SGD_LOCUS:ARF1; SGD:S0002351 <newline> GTP binding ; GO:0005525 | inferred from electronic annotation with InterPro:IPR005225, InterPro:IPR006689, InterPro:IPR024156
CG7201	-	CG7201	3L	8288427	8283386	-	-	-
CG7264	-	CG7264	3L	11823944	11822130	-	-	-
CG7413	Retinoblastoma-family protein	Rbf	X	695490	691121	negative regulation of transcription from RNA polymerase II promoter ; GO:0000122 | inferred from direct assay <newline> regulation of DNA binding ; GO:0051101 | inferred from direct assay <newline> G1 phase of mitotic cell cycle ; GO:0000080 | inferred from mutant phenotype <newline> negative regulation of transcription from RNA polymerase II promoter ; GO:0000122 | inferred from mutant phenotyp…	Rb-E2F complex ; GO:0035189 | inferred from direct assay <newline> Rb-E2F complex ; GO:0035189 | traceable author statement <newline> Myb complex ; GO:0031523 | inferred from direct assay <newline> chromatin ; GO:0000785 | inferred from direct assay <newline> nucleus ; GO:0005634 | non-traceable author statement <newline> nucleus ; GO:0005634 | inferred from direct assay	transcription factor binding ; GO:0008134 | inferred from physical interaction with Dp AND inferred from physical interaction with E2f <newline> DNA binding ; GO:0003677 | non-traceable author statement <newline> transcription regulatory region DNA binding ; GO:0044212 | inferred from direct assay <newline> protein binding ; GO:0005515 | inferred from physical interaction with Snr1 <newline> tran…
CG7504	-	CG7504	3L	8130598	8124529	-	microtubule associated complex ; GO:0005875 | inferred from direct assay	ATP-dependent RNA helicase activity ; GO:0004004 | inferred from sequence or structural similarity with SGD_LOCUS:SEN1; SGD:S0004422 <newline> ATP binding ; GO:0005524 | inferred from electronic annotation with InterPro:IPR006935 <newline> DNA binding ; GO:0003677 | inferred from electronic annotation with InterPro:IPR006935
CG7533	charybde	chrb	3L	11492212	11480650	negative regulation of growth ; GO:0045926 | inferred from genetic interaction with scyl <newline> head involution ; GO:0008258 | inferred from mutant phenotype <newline> cell death ; GO:0008219 | inferred from mutant phenotype <newline> negative regulation of signal transduction ; GO:0009968 | inferred from electronic annotation with InterPro:IPR012918	cytoplasm ; GO:0005737 | inferred from electronic annotation with InterPro:IPR012918	molecular_function ; GO:0003674 | no biological data available
CG7543	-	CG7543	-	-	-	-	-	-
CG7595	crinkled	ck	2L	15057848	15044963	sensory perception of sound ; GO:0007605 | inferred from mutant phenotype <newline> antennal morphogenesis ; GO:0048800 | inferred from mutant phenotype <newline> actin filament-based movement ; GO:0030048 | inferred from direct assay <newline> chaeta morphogenesis ; GO:0008407 | inferred from mutant phenotype <newline> imaginal disc-derived wing hair organization ; GO:0035317 | inferred from gen…	unconventional myosin complex ; GO:0016461 | inferred from sequence or structural similarity with NCBI_gi:613788 <newline> myosin complex ; GO:0016459 | inferred from sequence or structural similarity <newline> unconventional myosin complex ; GO:0016461 | inferred from sequence or structural similarity with EMBL:U81453 <newline> unconventional myosin complex ; GO:0016461 | inferred from sequence …	actin binding ; GO:0003779 | inferred from sequence or structural similarity with NCBI_gi:613788 <newline> motor activity ; GO:0003774 | inferred from sequence or structural similarity with NCBI_gi:613788 <newline> ATPase activity, coupled ; GO:0042623 | inferred from sequence or structural similarity <newline> myosin light chain binding ; GO:0032027 | inferred from physical interaction with Mlc-…
CG7638	-	CG7638	3L	11105217	11102790	-	-	-
CG7644	beaten path Ib	beat-Ib	2L	15962432	15905134	axon choice point recognition ; GO:0016198 | non-traceable author statement <newline> cell adhesion ; GO:0007155 | non-traceable author statement <newline> defasciculation of motor neuron axon ; GO:0007415 | non-traceable author statement	extracellular region ; GO:0005576 | non-traceable author statement	-
CG7664	cropped	crp	2L	16287728	16264061	-	nucleus ; GO:0005634 | inferred from sequence or structural similarity <newline> nucleus ; GO:0005634 | inferred from direct assay	protein binding ; GO:0005515 | inferred from physical interaction with Myo10A <newline> sequence-specific DNA binding ; GO:0043565 | inferred from direct assay <newline> protein dimerization activity ; GO:0046983 | inferred from electronic annotation with InterPro:IPR011598
CG7728	-	CG7728	3L	17013370	17009636	neurogenesis ; GO:0022008 | inferred from mutant phenotype <newline> ribosome biogenesis ; GO:0042254 | inferred from electronic annotation with InterPro:IPR012948	nucleus ; GO:0005634 | inferred from electronic annotation with InterPro:IPR012948	-
CG7753	meiotic W68	mei-W68	2R	15347029	15343700	reciprocal meiotic recombination ; GO:0007131 | inferred from mutant phenotype <newline> reciprocal meiotic recombination ; GO:0007131 | traceable author statement <newline> meiotic DNA double-strand break formation ; GO:0042138 | non-traceable author statement <newline> early meiotic recombination nodule assembly ; GO:0042139 | inferred from mutant phenotype <newline> late meiotic recombination …	chromosome ; GO:0005694 | inferred from electronic annotation with InterPro:IPR002815, InterPro:IPR004085	DNA topoisomerase (ATP-hydrolyzing) activity ; GO:0003918 | inferred from sequence or structural similarity with UniProtKB:O05208 <newline> DNA topoisomerase (ATP-hydrolyzing) activity ; GO:0003918 | non-traceable author statement <newline> ATP binding ; GO:0005524 | inferred from electronic annotation with InterPro:IPR002815
CG7758	pumpless	ppl	3L	21274606	21273591	glycine catabolic process ; GO:0006546 | inferred from sequence or structural similarity <newline> glycine catabolic process ; GO:0006546 | inferred from sequence or structural similarity with UniProtKB:P23434 <newline> wing disc development ; GO:0035220 | inferred from genetic interaction with Bx <newline> glycine decarboxylation via glycine cleavage system ; GO:0019464 | inferred from electroni…	glycine cleavage complex ; GO:0005960 | inferred from sequence or structural similarity <newline> glycine cleavage complex ; GO:0005960 | inferred from sequence or structural similarity with NCBI_gi:4758424 <newline> mitochondrion ; GO:0005739 | inferred from sequence or structural similarity <newline> glycine cleavage complex ; GO:0005960 | inferred from sequence or structural similarity with Un…	-
CG7972	mutagen-sensitive 301	mus301	3L	8135114	8130908	intracellular mRNA localization ; GO:0008298 | inferred from mutant phenotype <newline> karyosome formation ; GO:0030717 | inferred from mutant phenotype <newline> germarium-derived oocyte fate determination ; GO:0007294 | inferred from genetic interaction with spn-A <newline> polarity specification of anterior/posterior axis ; GO:0009949 | inferred from mutant phenotype <newline> polarity specif…	small nuclear ribonucleoprotein complex ; GO:0030532 | inferred from sequence or structural similarity with EMBL:Z70200; protein_id:CAA94089 <newline> U5 snRNP ; GO:0005682 | inferred from sequence or structural similarity with EMBL:Z70200; protein_id:CAA94089	helicase activity ; GO:0004386 | inferred from sequence or structural similarity <newline> ATP-dependent helicase activity ; GO:0008026 | inferred from electronic annotation with InterPro:IPR011545 <newline> ATP binding ; GO:0005524 | inferred from electronic annotation with InterPro:IPR001650, InterPro:IPR011545 <newline> nucleic acid binding ; GO:0003676 | inferred from electronic annotation wi…
CG8152	-	CG8152	2R	11198634	11197436	biological_process ; GO:0008150 | no biological data available	-	nucleic acid binding ; GO:0003676 | inferred from electronic annotation with InterPro:IPR000467
CG8153	mutagen-sensitive 210	mus210	2R	11205347	11198991	nucleotide-excision repair ; GO:0006289 | inferred from sequence or structural similarity <newline> nucleotide-excision repair ; GO:0006289 | inferred from sequence or structural similarity with SGD_LOCUS:RAD4; SGD:S0000964	nucleus ; GO:0005634 | non-traceable author statement <newline> nucleus ; GO:0005634 | inferred from electronic annotation with InterPro:IPR004583, InterPro:IPR018325	damaged DNA binding ; GO:0003684 | inferred from sequence or structural similarity with SGD_LOCUS:RAD4; SGD:S0000964
CG8170	-	CG8170	2R	4918546	4906530	proteolysis ; GO:0006508 | non-traceable author statement <newline> proteolysis ; GO:0006508 | inferred from electronic annotation with InterPro:IPR001254, InterPro:IPR001314, InterPro:IPR018114	-	serine-type endopeptidase activity ; GO:0004252 | non-traceable author statement <newline> serine-type endopeptidase activity ; GO:0004252 | inferred from electronic annotation with InterPro:IPR001254, InterPro:IPR001314, InterPro:IPR018114
CG8201	par-1	par-1	2R	15373191	15343679	gamete generation ; GO:0007276 | inferred from mutant phenotype <newline> oocyte microtubule cytoskeleton organization ; GO:0016325 | inferred from mutant phenotype <newline> pole plasm protein localization ; GO:0007318 | inferred from mutant phenotype <newline> protein phosphorylation ; GO:0006468 | inferred from sequence or structural similarity with KP78a AND inferred from sequence or structur…	basolateral plasma membrane ; GO:0016323 | inferred from direct assay <newline> cell cortex ; GO:0005938 | inferred from direct assay <newline> fusome ; GO:0045169 | inferred from direct assay <newline> germline ring canal ; GO:0045172 | inferred from direct assay <newline> neuromuscular junction ; GO:0031594 | inferred from direct assay <newline> type I terminal button ; GO:0061174 | inferred fr…	protein serine/threonine kinase activity ; GO:0004674 | inferred from sequence or structural similarity <newline> protein serine/threonine kinase activity ; GO:0004674 | inferred from sequence or structural similarity with KP78a AND inferred from sequence or structural similarity with WB:par-1; WP:CE23838 <newline> protein serine/threonine kinase activity ; GO:0004674 | non-traceable author state…
CG8208	MBD-like	MBD-like	3R	5387255	5385482	multicellular organismal development ; GO:0007275 | traceable author statement <newline> negative regulation of transcription, DNA-dependent ; GO:0045892 | inferred from direct assay	nucleus ; GO:0005634 | inferred from physical interaction with Mi-2 inferred from physical interaction with Rpd3 <newline> NuRD complex ; GO:0016581 | inferred from physical interaction with Mi-2 <newline> NuRD complex ; GO:0016581 | inferred from physical interaction with Mi-2 inferred from physical interaction with Rpd3 <newline> polytene chromosome ; GO:0005700 | inferred from direct assay	methyl-CpG binding ; GO:0008327 | NOT inferred from direct assay <newline> histone deacetylase binding ; GO:0042826 | inferred from physical interaction with Rpd3 <newline> methyl-CpG binding ; GO:0008327 | inferred from direct assay <newline> methyl-CpG binding ; GO:0008327 | NOT traceable author statement <newline> transcription corepressor activity ; GO:0003714 | inferred from direct assay <ne…
CG8213	-	CG8213	2R	4873063	4856841	proteolysis ; GO:0006508 | non-traceable author statement <newline> proteolysis ; GO:0006508 | inferred from electronic annotation with InterPro:IPR001254, InterPro:IPR001314, InterPro:IPR018114	-	serine-type endopeptidase activity ; GO:0004252 | non-traceable author statement <newline> serine-type endopeptidase activity ; GO:0004252 | inferred from electronic annotation with InterPro:IPR001254, InterPro:IPR001314, InterPro:IPR018114
CG8228	Vacuolar protein sorting 45	Vps45	3R	5391814	5389646	neurotransmitter secretion ; GO:0007269 | non-traceable author statement <newline> synaptic vesicle priming ; GO:0016082 | non-traceable author statement <newline> vesicle-mediated transport ; GO:0016192 | inferred from sequence or structural similarity <newline> intracellular protein transport ; GO:0006886 | inferred from sequence or structural similarity with EMBL:U66865 <newline> lysosome orga…	synaptic vesicle ; GO:0008021 | non-traceable author statement	SNARE binding ; GO:0000149 | inferred from sequence or structural similarity
CG8308	alpha-Tubulin at 67C	alphaTub67C	3L	9676470	9674368	embryo development ending in birth or egg hatching ; GO:0009792 | inferred from mutant phenotype <newline> nuclear division ; GO:0000280 | inferred from mutant phenotype <newline> female pronucleus assembly ; GO:0035038 | inferred from mutant phenotype <newline> central nervous system development ; GO:0007417 | inferred from mutant phenotype <newline> embryonic cleavage ; GO:0040016 | inferred fr…	microtubule ; GO:0005874 | inferred from sequence or structural similarity <newline> microtubule ; GO:0005874 | non-traceable author statement <newline> tubulin complex ; GO:0045298 | non-traceable author statement <newline> microtubule ; GO:0005874 | inferred from electronic annotation with InterPro:IPR000217, InterPro:IPR002452, InterPro:IPR017975	structural constituent of cytoskeleton ; GO:0005200 | inferred from sequence or structural similarity <newline> GTP binding ; GO:0005525 | non-traceable author statement <newline> GTP binding ; GO:0005525 | inferred from electronic annotation with InterPro:IPR000217, InterPro:IPR002452, InterPro:IPR008280, InterPro:IPR017975, InterPro:IPR018316 <newline> structural molecule activity ; GO:0005198 …
CG8404	Sox box protein 15	Sox15	2R	10099914	10088888	negative regulation of apoptotic process ; GO:0043066 | inferred from mutant phenotype <newline> negative regulation of cell proliferation ; GO:0008285 | inferred from mutant phenotype <newline> wing disc development ; GO:0035220 | inferred from mutant phenotype inferred from genetic interaction with wg <newline> chaeta development ; GO:0022416 | inferred from mutant phenotype inferred from genet…	nucleus ; GO:0005634 | inferred from sequence or structural similarity with UniProtKB:P43680 <newline> nucleus ; GO:0005634 | non-traceable author statement <newline> nucleus ; GO:0005634 | inferred from direct assay	sequence-specific DNA binding transcription factor activity ; GO:0003700 | inferred from sequence or structural similarity with UniProtKB:P43680 <newline> DNA binding ; GO:0003677 | inferred from electronic annotation with InterPro:IPR000910
CG8415	Ribosomal protein S23	RpS23	2R	10104132	10102740	translation ; GO:0006412 | inferred from sequence or structural similarity with UniProtKB:P90707 <newline> centrosome duplication ; GO:0051298 | inferred from mutant phenotype <newline> centrosome organization ; GO:0051297 | inferred from mutant phenotype	cytosolic small ribosomal subunit ; GO:0022627 | inferred from sequence or structural similarity with UniProtKB:P90707 <newline> ribosome ; GO:0005840 | inferred from direct assay	structural constituent of ribosome ; GO:0003735 | inferred from sequence or structural similarity with UniProtKB:P90707
CG8420	-	CG8420	3R	5077153	5072371	-	-	-
CG8468	-	CG8468	2R	10118131	10107425	transmembrane transport ; GO:0055085 | inferred from electronic annotation with InterPro:IPR011701	integral to membrane ; GO:0016021 | inferred from electronic annotation with InterPro:IPR011701	secondary active monocarboxylate transmembrane transporter activity ; GO:0015355 | non-traceable author statement
CG8487	gartenzwerg	garz	2R	8221324	8214179	lumen formation, open tracheal system ; GO:0035149 | inferred from direct assay <newline> secretion by cell ; GO:0032940 | inferred from direct assay <newline> regulation of ARF protein signal transduction ; GO:0032012 | inferred from electronic annotation with InterPro:IPR000904 <newline> cell morphogenesis ; GO:0000902 | inferred from mutant phenotype <newline> epithelial cell development ; GO:…	Golgi cis cisterna ; GO:0000137 | inferred from direct assay <newline> cis-Golgi network ; GO:0005801 | inferred from direct assay <newline> Golgi-associated vesicle ; GO:0005798 | inferred from sequence or structural similarity with SGD_LOCUS:GEA1; SGD:S0003792	ARF guanyl-nucleotide exchange factor activity ; GO:0005086 | inferred from electronic annotation with InterPro:IPR000904 <newline> guanyl-nucleotide exchange factor activity ; GO:0005085 | inferred from sequence or structural similarity with SGD_LOCUS:GEA1; SGD:S0003792 AND inferred from sequence or structural similarity with UniProtKB:Q92538
CG8490	-	CG8490	2R	8223710	8222822	-	-	-
CG8693	Maltase A4	Mal-A4	2R	4348389	4346329	carbohydrate metabolic process ; GO:0005975 | inferred from electronic annotation with InterPro:IPR006047, InterPro:IPR006589, InterPro:IPR013781	-	alpha-glucosidase activity ; GO:0004558 | inferred from sequence or structural similarity with EMBL:Z93375 <newline> cation binding ; GO:0043169 | inferred from electronic annotation with InterPro:IPR006047, InterPro:IPR006589, InterPro:IPR013781
CG8694	Maltase A2	Mal-A2	2R	4343291	4341137	glucose metabolic process ; GO:0006006 | non-traceable author statement <newline> carbohydrate metabolic process ; GO:0005975 | inferred from electronic annotation with InterPro:IPR006047, InterPro:IPR006589, InterPro:IPR013781	-	alpha-glucosidase activity ; GO:0004558 | non-traceable author statement <newline> cation binding ; GO:0043169 | inferred from electronic annotation with InterPro:IPR006047, InterPro:IPR006589, InterPro:IPR013781 <newline> catalytic activity ; GO:0003824 | inferred from electronic annotation with InterPro:IPR006047, InterPro:IPR006589, InterPro:IPR013781
CG8695	Maltase A3	Mal-A3	2R	4345390	4343414	glucose metabolic process ; GO:0006006 | non-traceable author statement <newline> carbohydrate metabolic process ; GO:0005975 | inferred from electronic annotation with InterPro:IPR006047, InterPro:IPR006589, InterPro:IPR013781	-	alpha-glucosidase activity ; GO:0004558 | non-traceable author statement <newline> cation binding ; GO:0043169 | inferred from electronic annotation with InterPro:IPR006047, InterPro:IPR006589, InterPro:IPR013781 <newline> catalytic activity ; GO:0003824 | inferred from electronic annotation with InterPro:IPR006047, InterPro:IPR006589, InterPro:IPR013781
CG8696	Maltase A1	Mal-A1	2R	4339404	4337166	glucose metabolic process ; GO:0006006 | non-traceable author statement <newline> carbohydrate metabolic process ; GO:0005975 | inferred from electronic annotation with InterPro:IPR006047, InterPro:IPR006589, InterPro:IPR013780, InterPro:IPR013781	-	alpha-glucosidase activity ; GO:0004558 | non-traceable author statement <newline> cation binding ; GO:0043169 | inferred from electronic annotation with InterPro:IPR006047, InterPro:IPR006589, InterPro:IPR013780, InterPro:IPR013781 <newline> catalytic activity ; GO:0003824 | inferred from electronic annotation with InterPro:IPR006047, InterPro:IPR006589, InterPro:IPR013780, InterPro:IPR013781
CG8728	-	CG8728	2R	3826674	3824362	protein processing ; GO:0016485 | inferred from sequence or structural similarity with UniProtKB:Q10713 <newline> proteolysis ; GO:0006508 | inferred from electronic annotation with InterPro:IPR001431, InterPro:IPR007863, InterPro:IPR011765	mitochondrial matrix ; GO:0005759 | inferred from sequence or structural similarity with UniProtKB:Q10713	metalloendopeptidase activity ; GO:0004222 | inferred from sequence or structural similarity with UniProtKB:P20069 <newline> metalloendopeptidase activity ; GO:0004222 | inferred from sequence or structural similarity with UniProtKB:Q10713 <newline> zinc ion binding ; GO:0008270 | inferred from electronic annotation with InterPro:IPR007863
CG8730	drosha	drosha	2R	3824360	3819931	primary miRNA processing ; GO:0031053 | inferred from sequence or structural similarity with HGNC_gene:RNASEN; HGNC:17904; OMIM:608828 <newline> primary miRNA processing ; GO:0031053 | inferred from mutant phenotype <newline> neurogenesis ; GO:0022008 | inferred from mutant phenotype <newline> rRNA catabolic process ; GO:0016075 | inferred from electronic annotation with InterPro:IPR011907 <newli…	nucleus ; GO:0005634 | inferred from sequence or structural similarity with HGNC_gene:RNASEN; HGNC:17904; OMIM:608828	ribonuclease III activity ; GO:0004525 | inferred from sequence or structural similarity with EMBL:AF116910; protein_id:AAD29637.1 <newline> ribonuclease III activity ; GO:0004525 | non-traceable author statement <newline> double-stranded RNA binding ; GO:0003725 | inferred from sequence or structural similarity <newline> double-stranded RNA binding ; GO:0003725 | inferred from electronic annotat…
CG8804	wunen	wun	2R	5300965	5288036	germ cell migration ; GO:0008354 | non-traceable author statement <newline> dephosphorylation ; GO:0016311 | non-traceable author statement <newline> pole cell migration ; GO:0007280 | traceable author statement <newline> germ cell migration ; GO:0008354 | traceable author statement <newline> germ cell programmed cell death ; GO:0035234 | traceable author statement <newline> germ cell repulsion ;…	plasma membrane ; GO:0005886 | inferred from sequence or structural similarity <newline> integral to membrane ; GO:0016021 | non-traceable author statement <newline> membrane ; GO:0016020 | inferred from electronic annotation with InterPro:IPR000326 <newline> apical part of cell ; GO:0045177 | inferred from direct assay <newline> septate junction ; GO:0005918 | inferred from direct assay	phosphatase activity ; GO:0016791 | inferred from direct assay <newline> phosphatidate phosphatase activity ; GO:0008195 | non-traceable author statement <newline> phosphatidate phosphatase activity ; GO:0008195 | inferred from sequence or structural similarity <newline> protein homodimerization activity ; GO:0042803 | traceable author statement
CG8805	wunen-2	wun2	2R	5305351	5301849	germ cell development ; GO:0007281 | inferred from mutant phenotype <newline> pole cell development ; GO:0007277 | inferred from mutant phenotype <newline> germ cell migration ; GO:0008354 | non-traceable author statement <newline> dephosphorylation ; GO:0016311 | non-traceable author statement <newline> germ cell migration ; GO:0008354 | inferred from genetic interaction with wun AND inferred fr…	integral to membrane ; GO:0016021 | inferred from sequence or structural similarity <newline> plasma membrane ; GO:0005886 | inferred from sequence or structural similarity <newline> plasma membrane ; GO:0005886 | inferred from direct assay <newline> apical part of cell ; GO:0045177 | inferred from direct assay	lipid transporter activity ; GO:0005319 | inferred from direct assay <newline> phosphatidate phosphatase activity ; GO:0008195 | inferred from sequence or structural similarity <newline> phosphatidate phosphatase activity ; GO:0008195 | non-traceable author statement <newline> phosphatidate phosphatase activity ; GO:0008195 | inferred from sequence or structural similarity with wun <newline> lipi…
CG8841	-	CG8841	2R	8213763	8210012	-	-	-
CG8914	Casein kinase II beta2 subunit	CkIIbeta2	2R	16178056	16177132	protein phosphorylation ; GO:0006468 | inferred from sequence or structural similarity <newline> protein phosphorylation ; GO:0006468 | non-traceable author statement	protein kinase CK2 complex ; GO:0005956 | inferred from sequence or structural similarity <newline> protein kinase CK2 complex ; GO:0005956 | non-traceable author statement <newline> protein kinase CK2 complex ; GO:0005956 | inferred from electronic annotation with InterPro:IPR000704, InterPro:IPR016149, InterPro:IPR016150	protein kinase activity ; GO:0004672 | non-traceable author statement <newline> protein kinase regulator activity ; GO:0019887 | inferred from sequence or structural similarity with UniProtKB:P28021 <newline> protein kinase regulator activity ; GO:0019887 | inferred from sequence or structural similarity <newline> protein kinase regulator activity ; GO:0019887 | non-traceable author statement
CG8920	-	CG8920	2R	16213478	16206712	-	-	-
CG8938	Glutathione S transferase S1	GstS1	2R	12987006	12980751	response to oxidative stress ; GO:0006979 | non-traceable author statement <newline> glutathione metabolic process ; GO:0006749 | inferred from direct assay	cellular_component ; GO:0005575 | no biological data available	glutathione transferase activity ; GO:0004364 | non-traceable author statement <newline> glutathione peroxidase activity ; GO:0004602 | inferred from direct assay <newline> glutathione transferase activity ; GO:0004364 | inferred from direct assay <newline> glutathione transferase activity ; GO:0004364 | inferred from sequence or structural similarity with UniProtKB:P46437
CG8991	Sine oculis-binding protein	Sobp	2R	7727035	7714668	compound eye development ; GO:0048749 | inferred from mutant phenotype	-	transcription factor binding ; GO:0008134 | inferred from physical interaction with so
CG8994	exuperantia	exu	2R	16558379	16554924	embryonic development via the syncytial blastoderm ; GO:0001700 | inferred from mutant phenotype <newline> bicoid mRNA localization ; GO:0045450 | traceable author statement <newline> bicoid mRNA localization ; GO:0045450 | inferred from mutant phenotype <newline> bicoid mRNA localization ; GO:0045450 | inferred from expression pattern <newline> spermatogenesis ; GO:0007283 | traceable author sta…	cytoplasm ; GO:0005737 | inferred from direct assay <newline> cytoplasm ; GO:0005737 | traceable author statement <newline> precatalytic spliceosome ; GO:0071011 | inferred from direct assay <newline> cytoplasmic mRNA processing body ; GO:0000932 | inferred from direct assay	-
CG9015	engrailed	en	2R	7415715	7411509	negative regulation of transcription, DNA-dependent ; GO:0045892 | non-traceable author statement <newline> neuroblast fate determination ; GO:0007400 | inferred from genetic interaction with inv, gsb AND inferred from genetic interaction with inv, gsb, ptc <newline> genital disc development ; GO:0035215 | inferred from mutant phenotype <newline> spiracle morphogenesis, open tracheal system ; GO:…	nucleus ; GO:0005634 | inferred from direct assay <newline> nucleus ; GO:0005634 | non-traceable author statement	sequence-specific DNA binding transcription factor activity ; GO:0003700 | inferred from sequence or structural similarity with UniProtKB:Q05925 <newline> RNA polymerase II core promoter proximal region sequence-specific DNA binding transcription factor activity involved in negative regulation of transcription ; GO:0001078 | inferred from direct assay <newline> RNA polymerase II distal enhancer s…
CG9025	Fem-1	Fem-1	2R	16554748	16549979	-	cellular_component ; GO:0005575 | no biological data available	-
CG9036	Cuticular protein 56F	Cpr56F	2R	16179448	16175860	-	-	structural constituent of chitin-based larval cuticle ; GO:0008010 | inferred from sequence or structural similarity with UniProtKB:P80683 <newline> structural constituent of chitin-based cuticle ; GO:0005214 | inferred from sequence or structural similarity with Pfam:PF00379 inferred from sequence or structural similarity with InterPro:IPR000618
CG9132	-	CG9132	X	16694741	16690931	endocytosis ; GO:0006897 | inferred from electronic annotation with InterPro:IPR012466	membrane ; GO:0016020 | inferred from electronic annotation with InterPro:IPR012466	molecular_function ; GO:0003674 | no biological data available
CG9166	312	312	3L	1352853	1351116	biological_process ; GO:0008150 | no biological data available	cellular_component ; GO:0005575 | no biological data available	molecular_function ; GO:0003674 | no biological data available
CG9181	Protein tyrosine phosphatase 61F	Ptp61F	3L	1475249	1342493	protein dephosphorylation ; GO:0006470 | inferred from direct assay <newline> axon guidance ; GO:0007411 | inferred from physical interaction with dock <newline> germ-band extension ; GO:0007377 | inferred from direct assay <newline> protein dephosphorylation ; GO:0006470 | non-traceable author statement <newline> cellular response to hypoxia ; GO:0071456 | inferred from mutant phenotype <newline…	cytoplasm ; GO:0005737 | inferred from direct assay <newline> nucleus ; GO:0005634 | inferred from direct assay <newline> perinuclear region of cytoplasm ; GO:0048471 | inferred from direct assay	protein tyrosine phosphatase activity ; GO:0004725 | inferred from direct assay AND inferred from sequence or structural similarity inferred from direct assay <newline> protein tyrosine phosphatase activity ; GO:0004725 | non-traceable author statement <newline> protein tyrosine phosphatase activity ; GO:0004725 | inferred from mutant phenotype <newline> protein binding ; GO:0005515 | inferred fr…
CG9305	-	CG9305	2L	13373853	13371427	neurogenesis ; GO:0022008 | inferred from mutant phenotype	nucleus ; GO:0005634 | inferred from sequence or structural similarity with EMBL:AL035075; protein_id:CAA22645	sequence-specific DNA binding transcription factor activity ; GO:0003700 | inferred from sequence or structural similarity with EMBL:AL035075; protein_id:CAA22645 <newline> DNA binding ; GO:0003677 | inferred from electronic annotation with InterPro:IPR001005
CG9306	-	CG9306	2L	13371083	13370219	mitochondrial electron transport, NADH to ubiquinone ; GO:0006120 | inferred from sequence or structural similarity with UniProtKB:Q9Y6M9	mitochondrial respiratory chain complex I ; GO:0005747 | inferred from sequence or structural similarity with UniProtKB:Q02369 <newline> mitochondrial respiratory chain complex I ; GO:0005747 | inferred from sequence or structural similarity with UniProtKB:Q9Y6M9	NADH dehydrogenase (ubiquinone) activity ; GO:0008137 | inferred from sequence or structural similarity with UniProtKB:Q02369 <newline> NADH dehydrogenase activity ; GO:0003954 | inferred from sequence or structural similarity with UniProtKB:Q9Y6M9
CG9310	Hepatocyte nuclear factor 4	Hnf4	2L	8709038	8687281	lipid biosynthetic process ; GO:0008610 | non-traceable author statement <newline> endoderm development ; GO:0007492 | non-traceable author statement <newline> mesoderm development ; GO:0007498 | non-traceable author statement <newline> lipid catabolic process ; GO:0016042 | inferred from direct assay <newline> lipid oxidation ; GO:0034440 | inferred from direct assay <newline> steroid hormone me…	nucleus ; GO:0005634 | inferred from sequence or structural similarity with UniProtKB:P79926 <newline> nucleus ; GO:0005634 | non-traceable author statement	ligand-activated sequence-specific DNA binding RNA polymerase II transcription factor activity ; GO:0004879 | inferred from sequence or structural similarity with UniProtKB:P79926 <newline> sequence-specific DNA binding transcription factor activity ; GO:0003700 | inferred from sequence or structural similarity with UniProtKB:P79926 <newline> ligand-activated sequence-specific DNA binding RNA pol…
CG9314	-	CG9314	2L	8707440	8705572	oxidation-reduction process ; GO:0055114 | inferred from electronic annotation with InterPro:IPR011614, InterPro:IPR018028, InterPro:IPR020835, InterPro:IPR024711 <newline> response to oxidative stress ; GO:0006979 | inferred from electronic annotation with InterPro:IPR018028, InterPro:IPR024711	-	catalase activity ; GO:0004096 | inferred from sequence or structural similarity with UniProtKB:P04762 <newline> heme binding ; GO:0020037 | inferred from electronic annotation with InterPro:IPR002226, InterPro:IPR011614, InterPro:IPR018028, InterPro:IPR020835, InterPro:IPR024711
CG9377	-	CG9377	2L	13361527	13359901	proteolysis ; GO:0006508 | inferred from electronic annotation with InterPro:IPR001254	-	serine-type endopeptidase activity ; GO:0004252 | NOT non-traceable author statement <newline> serine-type endopeptidase activity ; GO:0004252 | inferred from electronic annotation with InterPro:IPR001254
CG9388	AP-47	AP-47	3R	5385247	5383434	neurotransmitter secretion ; GO:0007269 | non-traceable author statement <newline> synaptic vesicle coating ; GO:0016183 | traceable author statement <newline> vesicle coating ; GO:0006901 | traceable author statement <newline> intracellular protein transport ; GO:0006886 | inferred from electronic annotation with InterPro:IPR001392, InterPro:IPR008968, InterPro:IPR018240 <newline> vesicle-mediat…	coated vesicle ; GO:0030135 | traceable author statement <newline> synaptic vesicle ; GO:0008021 | traceable author statement <newline> clathrin adaptor complex ; GO:0030131 | inferred from electronic annotation with InterPro:IPR001392, InterPro:IPR008968, InterPro:IPR018240	-
CG9390	Acetyl Coenzyme A synthase	AcCoAS	3L	21273343	21263822	metabolic process ; GO:0008152 | non-traceable author statement <newline> behavioral response to ethanol ; GO:0048149 | inferred from mutant phenotype <newline> acetyl-CoA biosynthetic process from acetate ; GO:0019427 | inferred from electronic annotation with InterPro:IPR011904	cytoplasm ; GO:0005737 | non-traceable author statement	acetate-CoA ligase activity ; GO:0003987 | non-traceable author statement <newline> acetate-CoA ligase activity ; GO:0003987 | inferred from sequence or structural similarity with SGD_LOCUS:ACS2; SGD:S0004143 <newline> AMP binding ; GO:0016208 | inferred from electronic annotation with InterPro:IPR011904
CG9393	-	CG9393	3R	5389395	5387305	protein targeting to mitochondrion ; GO:0006626 | inferred from sequence or structural similarity with UniProtKB:Q13505 <newline> mitochondrial transport ; GO:0006839 | non-traceable author statement <newline> protein transport ; GO:0015031 | non-traceable author statement	mitochondrial outer membrane ; GO:0005741 | inferred from sequence or structural similarity with UniProtKB:Q13505 <newline> mitochondrial outer membrane ; GO:0005741 | non-traceable author statement <newline> mitochondrial outer membrane ; GO:0005741 | inferred from direct assay	-
CG9395	-	CG9395	2L	13355073	13349823	biological_process ; GO:0008150 | no biological data available	cellular_component ; GO:0005575 | no biological data available	molecular_function ; GO:0003674 | no biological data available
CG9448	trabid	trbd	3R	5536754	5531512	positive regulation of Wnt receptor signaling pathway ; GO:0030177 | inferred from genetic interaction with wg inferred from genetic interaction with arm	intracellular ; GO:0005622 | inferred from electronic annotation with InterPro:IPR001876	zinc ion binding ; GO:0008270 | inferred from electronic annotation with InterPro:IPR001876
CG9493	Pez	Pez	2L	6338671	6332881	protein dephosphorylation ; GO:0006470 | non-traceable author statement <newline> protein dephosphorylation ; GO:0006470 | inferred from electronic annotation with InterPro:IPR000242 <newline> negative regulation of hippo signaling cascade ; GO:0035331 | inferred from genetic interaction with yki <newline> negative regulation of stem cell proliferation ; GO:2000647 | inferred from mutant phenotype	cytoskeleton ; GO:0005856 | inferred from electronic annotation with InterPro:IPR000299 <newline> cell cortex ; GO:0005938 | inferred from direct assay <newline> apical part of cell ; GO:0045177 | inferred from direct assay	protein tyrosine phosphatase activity ; GO:0004725 | inferred from sequence or structural similarity <newline> protein tyrosine phosphatase activity ; GO:0004725 | non-traceable author statement <newline> cytoskeletal protein binding ; GO:0008092 | inferred from sequence or structural similarity <newline> protein tyrosine phosphatase activity ; GO:0004725 | inferred from sequence or structural si…
CG9606	Rrp45	Rrp45	X	16685266	16683486	mRNA processing ; GO:0006397 | inferred from sequence or structural similarity with SGD_LOCUS:RRP45; SGD:S0002688	cytoplasmic exosome (RNase complex) ; GO:0000177 | inferred from sequence or structural similarity with SGD_LOCUS:RRP45; SGD:S0002688 <newline> nuclear exosome (RNase complex) ; GO:0000176 | inferred from sequence or structural similarity with SGD_LOCUS:RRP45; SGD:S0002688 <newline> exosome (RNase complex) ; GO:0000178 | inferred from sequence or structural similarity with SGD_LOCUS:RRP40; SGD:S0…	3'-5'-exoribonuclease activity ; GO:0000175 | inferred from sequence or structural similarity with SGD_LOCUS:RRP45; SGD:S0002688
CG9635	RhoGEF2	RhoGEF2	2R	12932158	12914746	anterior midgut invagination ; GO:0007375 | inferred from mutant phenotype <newline> germ-band extension ; GO:0007377 | inferred from mutant phenotype <newline> posterior midgut invagination ; GO:0007374 | inferred from mutant phenotype <newline> regulation of embryonic cell shape ; GO:0016476 | inferred from genetic interaction with fog AND inferred from mutant phenotype <newline> ventral furrow…	apical part of cell ; GO:0045177 | inferred from direct assay <newline> apical plasma membrane ; GO:0016324 | inferred from direct assay <newline> apical cortex ; GO:0045179 | inferred from direct assay <newline> actin cap ; GO:0030478 | inferred from direct assay <newline> basal part of cell ; GO:0045178 | inferred from direct assay <newline> lateral plasma membrane ; GO:0016328 | inferred from …	Rho guanyl-nucleotide exchange factor activity ; GO:0005089 | inferred from sequence or structural similarity <newline> diacylglycerol binding ; GO:0019992 | inferred from sequence or structural similarity with InterPro:IPR002219 <newline> Rho guanyl-nucleotide exchange factor activity ; GO:0005089 | non-traceable author statement <newline> Rho guanyl-nucleotide exchange factor activity ; GO:0005…
CG9680	Dead box protein 73D	Dbp73D	3L	16723918	16721596	neurogenesis ; GO:0022008 | inferred from mutant phenotype	-	ATP-dependent RNA helicase activity ; GO:0004004 | non-traceable author statement <newline> ATP-dependent helicase activity ; GO:0008026 | inferred from electronic annotation with InterPro:IPR000629, InterPro:IPR011545 <newline> ATP binding ; GO:0005524 | inferred from electronic annotation with InterPro:IPR000629, InterPro:IPR001650, InterPro:IPR011545 <newline> nucleic acid binding ; GO:0003676…
CG9681	PGRP-SB1	PGRP-SB1	3L	16721089	16720399	immune response ; GO:0006955 | inferred from sequence or structural similarity with UniProtKB:O76537 <newline> defense response ; GO:0006952 | non-traceable author statement <newline> peptidoglycan catabolic process ; GO:0009253 | inferred from electronic annotation with InterPro:IPR002502, InterPro:IPR006619, InterPro:IPR015510	extracellular region ; GO:0005576 | inferred from sequence or structural similarity <newline> integral to plasma membrane ; GO:0005887 | non-traceable author statement <newline> microtubule associated complex ; GO:0005875 | inferred from direct assay	peptidoglycan binding ; GO:0042834 | inferred from sequence or structural similarity with UniProtKB:O76537 <newline> peptidoglycan binding ; GO:0042834 | non-traceable author statement <newline> N-acetylmuramoyl-L-alanine amidase activity ; GO:0008745 | inferred from direct assay <newline> zinc ion binding ; GO:0008270 | inferred from electronic annotation with InterPro:IPR006619
CG9701	-	CG9701	3L	16732464	16726646	carbohydrate metabolic process ; GO:0005975 | inferred from electronic annotation with InterPro:IPR001360, InterPro:IPR013781, InterPro:IPR018120	-	cation binding ; GO:0043169 | inferred from electronic annotation with InterPro:IPR013781 <newline> hydrolase activity, hydrolyzing O-glycosyl compounds ; GO:0004553 | inferred from electronic annotation with InterPro:IPR001360, InterPro:IPR018120
CG9704	Neurotactin	Nrt	3L	16770565	16759172	axon guidance ; GO:0007411 | inferred from mutant phenotype <newline> axonal fasciculation ; GO:0007413 | inferred from mutant phenotype <newline> axonogenesis ; GO:0007409 | inferred from mutant phenotype <newline> central nervous system development ; GO:0007417 | inferred from genetic interaction with Nrg <newline> axonogenesis ; GO:0007409 | inferred from genetic interaction with Abl	plasma membrane ; GO:0005886 | inferred from sequence or structural similarity <newline> integral to membrane ; GO:0016021 | non-traceable author statement <newline> basolateral plasma membrane ; GO:0016323 | non-traceable author statement <newline> plasma membrane ; GO:0005886 | inferred from direct assay <newline> basolateral plasma membrane ; GO:0016323 | inferred from direct assay	-
CG9746	immune response deficient 1	ird1	3R	5071591	5066479	macroautophagy ; GO:0016236 | inferred from mutant phenotype <newline> positive regulation of antibacterial peptide biosynthetic process ; GO:0006963 | inferred from mutant phenotype <newline> regulation of antimicrobial peptide production ; GO:0002784 | inferred from mutant phenotype <newline> cellular response to amino acid starvation ; GO:0034198 | inferred from mutant phenotype <newline> prot…	-	protein serine/threonine kinase activity ; GO:0004674 | inferred from sequence or structural similarity with SGD_LOCUS:VPS15; SGD:S0000301 <newline> ATP binding ; GO:0005524 | inferred from electronic annotation with InterPro:IPR000719
CG9752	-	CG9752	2R	17183092	17181907	biological_process ; GO:0008150 | no biological data available	cellular_component ; GO:0005575 | no biological data available	molecular_function ; GO:0003674 | no biological data available
CG9881	Actin-related protein 2/3 complex, subunit 5	Arpc5	2L	2581423	2580292	phagocytosis, engulfment ; GO:0006911 | inferred from mutant phenotype <newline> cell morphogenesis ; GO:0000902 | inferred from mutant phenotype <newline> regulation of actin filament polymerization ; GO:0030833 | inferred from electronic annotation with InterPro:IPR006789 <newline> Arp2/3 complex-mediated actin nucleation ; GO:0034314 | inferred from sequence or structural similarity with HGNC:…	lamellipodium ; GO:0030027 | inferred from direct assay <newline> cytoskeleton ; GO:0005856 | inferred from electronic annotation with InterPro:IPR006789 <newline> Arp2/3 protein complex ; GO:0005885 | inferred from sequence or structural similarity with HGNC:ARPC5; HGNC:708	actin binding ; GO:0003779 | inferred from sequence or structural similarity <newline> structural constituent of cytoskeleton ; GO:0005200 | inferred from sequence or structural similarity with HGNC:ARPC5; HGNC:708
CG9883	-	CG9883	2L	2579179	2577687	-	-	-
CG9926	-	CG9926	3R	9776860	9775946	biological_process ; GO:0008150 | no biological data available	cellular_component ; GO:0005575 | no biological data available	molecular_function ; GO:0003674 | no biological data available
CG9927	Arginine methyltransferase 6	Art6	3R	9771534	9770376	protein methylation ; GO:0006479 | inferred from electronic annotation with InterPro:IPR010456	cytoplasm ; GO:0005737 | inferred from electronic annotation with InterPro:IPR010456	protein-arginine N-methyltransferase activity ; GO:0016274 | inferred from sequence or structural similarity with UniProtKB:Q63009
CG9929	Arginine methyltransferase 9	Art9	3R	9769124	9767271	-	-	protein-arginine N-methyltransferase activity ; GO:0016274 | inferred from sequence or structural similarity with SGD_LOCUS:HMT1; SGD:S0000238
